# Supplementary material for: Elongate dendritic phytoliths as indicators for cereal identification and domestication: exploring a 3D morphometric approach
Source: Front Plant Sci. 2025 Oct 6;16:1643447. doi: 10.3389/fpls.2025.1643447 (PMC12535970; doi:10.3389/fpls.2025.1643447)
Supplement: Supplementary Table 1 — Sample table including taxon name, sample number, Genbank name and data, domestication labels, ploidy level labels, collection information, taxonomic information, Elongate dendritic occurrence, number of 3D images per sample, and phytolith extraction protocol used. [file Table1.xlsx]

## Sheet: Sample table
RankNumber	Taxon (following POWO)	Author	Sample number	Original name (herbarium sheet name or name used in original study) if different from taxon (following POWO)	Genbank name	matK	ndhF	rbcL	matK (sequence)	ndhF (sequence)	rbcL (sequence)	Domesticated_wild	Ploidy_level	latitude	longitude	Country of origin	State (if country of origin is USA)	Locality	Herbarium	Accession number	Month collected	Year collected	Subfamily	Supertribe	Tribe	Supersubtribe	Subtribe	Genus	Species	Subspecies/Variety	Specimen	Elo_det_abundance	Overall_phytolith_abundance	3D images	Collection	Phytolith extraction method
001	×Elyhordeum macounii	(Vasey) Barkworth & D.R.Dewey	UWBM PR09118	Elymus macounii (Vasey.)	no genbank data	NA	NA	NA	NA	NA	NA	not used for analysis	not used for analysis	47.4583	-111.09	USA	Montana	MacDonald Park; 10 mi. south of Great Falls and 4 mi. west of Box Elder Park, Cascade, Montana, U.S.A.	MONTU	25011	June	1935	Pooideae	Triticodae	Triticeae	-	Hordeinae	×Elyhordeum	×Elyhordeum_macounii	×Elyhordeum_macounii	×Elyhordeum_macounii_UWBM_PR09118	High	100+ phytoliths (Elongate dendritic + other) in sample		University of Washington Burke Museum (UWBM)	Protocol 1: wet oxidation
002	Aegilops biuncialis	Vis.	E089	Aegilops lorentii Hochst.	Aegilops biuncialis	OM314826	EU012556	OM222958	TTTTTTTTTCAAAAAGAAAATAAAAGACTATTTCGATTCCTATATAACTCTTATGTATCAGAATATGAATTTTTTTTGTTGTTTCTTCGTAAACAATCTTCTTGCTTACCATTAGCATCTTCTGGAACTTTTCTGGAACGAATCCACTTTTCTAGGAAGATGGAACATTTTGGGATAATGTACCCTGGTTTTTTTCGGAAAACCCTATGGTTCTTTATGGATCCTTTTATGCATTATGTTCGATATCAAGGAAAGGCAATTCTTGCATCAAAAGGCACTTTTTTTTTGAAGAAGAAATGGAAATGCTACCTTATCAATTTCTGGCAATATTATTTCTGTTTTTGGACTCAGCCGCGAAGAATCCATATAAACCAATTAGCAAACTCTTGCTTCGATTTT…	GGAGAAGAGGGATTACCCATGCATATTGATATGTATGTTCCATAA	AAATTGACTTACTACACCCCAGAGTATGAAACTAAGGATACTGATATCTTGGCAGCATTCCGAGTAAGTCCTCAGCCTGGGGTTCCGCCCGAAGAAGCAGGGGCTGCAGTAGCTGCCGAATCTTCTACTGGTACATGGACAACTGTTTGGACTGATGGACTTACCAGTCTTGATCGTTACAAAGGACGATGCTATCACATCGAGCCTGTTGCTGGGGAAGACAACCAATGGATCTGTTATGTAGCTTATCCATTAGACCTATTTGAAGAGGGTTCCGTTACTAACATGTTTACTTCCATTGTAGGTAACGTATTTGGTTTCAAAGCCCTACGTGCTCTACGTTTGGAGGATCTACGAATTCCCCCTACTTATTCAAAAACTTTCCAAGGCCCGCCTCAT…	Wild	Tetraploid	31.7569	35.2106	Israel		Judaean Mountains, Jerusalem, abandoned vineyard in the south of the city, Israel.	WTU	279269	May	1842	Pooideae	Triticodae	Triticeae	-	-	Aegilops	Aegilops_biuncialis	Aegilops_biuncialis	Aegilops_biuncialis_E089	High	100+ phytoliths (Elongate dendritic + other) in sample	21	Vrije Universiteit Brussel (VUB)	Protocol 1: wet oxidation
003	Aegilops cylindrica	Host	E088		Aegilops cylindrica	KF534489	KF534489	KF534489	ATGGAAAAATTCGAAGGGTATTCAGAAAAACATAAATCTCGTCAACAATACTTTGTCTACCCACTTCTC TTTCAGGAATATATTTATGCATTTGCCCACCATTATGGATTAAATGGTTCTGAACCTGTGGAAATAGTTG TTAGTTGTAATAACAAGAAATTTAGTTCACTACTTGTGAAACGTTTAATTATTCGAATGTATCAGCAGAA TTTTTTGGATAACTCGGTTAATCATCCTAACCAAGATCGATTATTGGATTACAAAAATTATTTTTATTCT GAGTTTTATTCTCAGATTCTATCTGAAGGGTTTGCGATCGTTGTGGAAATCCCATTCTCGCTACGGGAAT TATTTTGTCCGAAAGAAAAAGAAATACCAAAGTTTCAGAATTTAC…	ATGGAAAAATTCGAAGGGTATTCAGAAAAACATAAATCTCGTCAACAATACTTTGTCTACCCACTTCTC TTTCAGGAATATATTTATGCATTTGCCCACCATTATGGATTAAATGGTTCTGAACCTGTGGAAATAGTTG TTAGTTGTAATAACAAGAAATTTAGTTCACTACTTGTGAAACGTTTAATTATTCGAATGTATCAGCAGAA TTTTTTGGATAACTCGGTTAATCATCCTAACCAAGATCGATTATTGGATTACAAAAATTATTTTTATTCT GAGTTTTATTCTCAGATTCTATCTGAAGGGTTTGCGATCGTTGTGGAAATCCCATTCTCGCTACGGGAAT TATTTTGTCCGAAAGAAAAAGAAATACCAAAGTTTCAGAATTTAC…	ATGTCACCACAAACAGAAACTAAAGCAGGTGTTGGATTTCAAGCTGGTGTTAAAGATTATAAATTGACTT ACTACACCCCAGAGTATGAAACTAAGGATACTGATATCTTGGCAGCATTCCGAGTAAGTCCTCAGCCTGG GGTTCCGCCCGAAGAAGCAGGGGCTGCAGTAGCTGCCGAATCTTCTACTGGTACATGGACAACTGTTTGG ACTGATGGACTTACCAGTCTTGATCGTTACAAAGGACGATGCTATCACATCGAGCCTGTTGCTGGGGAAG ACAACCAATGGATCTGTTATGTAGCTTATCCATTAGACCTATTTGAAGAGGGTTCCGTTACTAACATGTT TACTTCCATTGTAGGTAACGTATTTGGTTTCAAAGCCCTACGTG…	Wild	Tetraploid	40.1106	-88.2073	USA	Illinois	Urbana, Champaign, Illinois, U.S.A.	WTU	165448	May	1953	Pooideae	Triticodae	Triticeae	-	-	Aegilops	Aegilops_cylindrica	Aegilops_cylindrica	Aegilops_cylindrica_E088	High	100+ phytoliths (Elongate dendritic + other) in sample	20	Vrije Universiteit Brussel (VUB)	Protocol 1: wet oxidation
004	Aegilops geniculata	Roth	E098	Triticum vagans (Jord. & Fourr.) Greuter	Aegilops geniculata	KF534490	KF534490	KF534490	ATGGAAAAATTCGAAGGGTATTCAGAAAAACATAAATCTCGTCAACAATACTTTGTCTACCCACTTCTC TTTCAGGAATATATTTATGCATTTGCCCACCATTATGGATTAAATGGTTCTGAACCTGTGGAAATAGTTG TTAGTTGTAATAACAAGAAATTTAGTTCATTACTTGTGAAACGTTTAATTATTCGAATGTATCAGCAGAA TTTTTTGGATAACTCGGTTAATCATCCTAACCAAGATCGATTATTGGATTACAAAAATTATTTTTATTCT GAGTTTTATTCTCAGATTCTATCTGAAGGGTTTGCGATCGTTGTGGAAATCCCATTCTCGCTACGGGAAT TATTTTGTCCGAAAGAAAAAGAAATACCAAAGTTTCGGAATTTAC…	ATGGAACATACATATCAATATGCATGGGTAATCCCTCTTCTCCCACTTCC AGTTATTATGTCAATGGGATTTGGCCTTATTCTTATTCCGACAGCAACAAAAAATCTTCGTCGCATATGG GCTTTTCCTAGTGTTTTACTCTTAAGTATAGCTATGGTATTCTCAGTTCAACTGTCTATTCAACAAATAA ATGGAAGTTCGATCTATCAATATCTATGGTCTTGGACCGTCAATAATGATTTTTCTTTAGAATTTGGATA CTTGATTGACCCACTTACTTCTATTATGTTAATACTAATTACTACTGTAGGAATCCTGGTTCTTATTTAT AGTGATGGTTATATGTCTCACGATGAAGGATATTTGAGATTTTTTGTTTATATAAGTTTTTTCA…	ATGTCACCACAAACAGAAACTAAAGCAGGTGTTGGATTTCAAGCTGGTGTTAAAGATTATAAATTGACTT ACTACACCCCAGAGTATGAAACTAAGGATACTGATATCTTGGCAGCATTCCGAGTAAGTCCTCAGCCTGG GGTTCCGCCCGAAGAAGCAGGGGCTGCAGTAGCTGCCGAATCTTCTACTGGTACATGGACAACTGTTTGG ACTGATGGACTTACCAGTCTTGATCGTTACAAAGGACGATGCTATCACATCGAGCCTGTTGCTGGGGAAG ACAACCAATGGATCTGTTATGTAGCTTATCCATTAGACCTATTTGAAGAGGGTTCCGTTACTAACATGTT TACTTCCATTGTAGGTAACGTATTTGGTTTCAAAGCCCTACGTG…	Wild	Tetraploid	42.7733	2.78351	France		Gallia: in ditione pagi "Cases-de-Pène" provinciae Pyrenaeorum orientalium, ad radices collium secus viam publicam, 50 m maris aequor, Pyrénées-Orientales, France.	WTU	267802	May	1971	Pooideae	Triticodae	Triticeae	-	-	Aegilops	Aegilops_geniculata	Aegilops_geniculata	Aegilops_geniculata_E098	High	100+ phytoliths (Elongate dendritic + other) in sample	20	Vrije Universiteit Brussel (VUB)	Protocol 1: wet oxidation
005	Aegilops neglecta	Req. ex Bertol.	E096	Triticum ovatum (L.) Gaud.	Aegilops neglecta	OM314865	EU012692	OM222997	TTTTTTTTTCAAAAAGAAAATAAAAGACTATTTCGATTCCTATATAACTCTTATGTATCAGAATATGAATTTTTTTTGTTGTTTCTTCGTAAACAATCTTCTTGCTTACCATTAGCATCTTCTGGAACTTTTCTGGAACGAATCCCCTTTTTTAGGAAGATGGAACATTTTGGGATAATGTACCCTGGTTTTTCTCGGAAAACCCTATGGTTCTTTATGGATCCTTTTATGCATTATGTTCGATATCAAGGAAAGGCAATTCTTGCATCAAAAGGCACTTTTTTTTTGAAGAAGAAATGGAAATGCTACCTTATCAATTTCTGGCAATATTATTTCTGTTTTTGGACTCAGCCGCGAAGAATCCATATAAACCAATTAGCAAACTCTTGCTTCGATTTT…	GGAGAAGAGGGANTACCCATGCATATTGATATGTATGTTCCATAA	AAATTGACTTACTACACCCCAGAGTATGAAACTAAGGATACTGATATCTTGGCAGCATTCCGAGTAAGTCCTCAGCCTGGGGTTCCGCCCGAAAAAGCAGGGGCTGCAGTAGCTGCCGAATCTTCTACTGGTACATGGACAACTGTTTGGACTGATGGACTTACCAGTCTTGATCGTTACAAAGGACGATGCTATCACATCGAGCCTGTTGCTGGGGAAGACAACCAATGGATCTGTTATGTAGCTTATCCATTAAACCTATTTGAAGAGGGTTCCGTTACTAACATGTTTACTTCCATTGTAGGTAACGTATTTGGTTTCAAAGCCCTACGTGCTCTACGTTTGGAGGATCTACGAATTCCCCCTACTTATTCAAAAACTTTCCAAGGCCCGCCTCAT…	Wild	Several	43.6552	7.12382	France		Villeneuve-Loubet, Alpes-Maritimes, France.	WTU	62092	June	1935	Pooideae	Triticodae	Triticeae	-	-	Aegilops	Aegilops_neglecta	Aegilops_neglecta	Aegilops_neglecta_E096	High	100+ phytoliths (Elongate dendritic + other) in sample	20	Vrije Universiteit Brussel (VUB)	Protocol 1: wet oxidation
006	Aegilops speltoides var. speltoides	Tausch	E059		Aegilops speltoides var. speltoides	KJ614406	KJ614406	KJ614406	ATGGAAAAATTCGAAGGGTATTCAGAAAAACATAAATCTCGTCAACAATACTTCGTCTACCCACTTCTCTTTCAGGAATATATTTATGCATTTGCCCACGATTATGGATTAAACGGTTCTGAACCTGTGGAAATAGTTGTTAGTTGTAATAACAAGAAATTTAGTTCACTACTTGTGAAACGTTTAATTATTCGAATGTATCAGCAGAATTTTTTGGATAACTCGGTTAATCATCCTAACCAAGATCGATTATTGGATTACAAAAATTATTTTTATTCTGAGTTTTATTCTCAGATTCTATCTGAAGGGTTTGCGATCGTTGTGGAAATCCCATTCTCGCTACGGGAATTATTTTGTCCGAAAGAAAAAGAAATACCAAAGTTTCAGAATTTACGCTCT…	ATGGAACATACATATCAATATGCATGGGTAATCCCTCTTCTCCCACTTCCAGTTATTATGTCAATGGGATTTGGCCTTATTCTTATTCCGACAGCAACAAAAAATCTTCGTCGCATATGGGCTTTTCCTAGCGTTTTACTCTTAAGTATAGCTATGGTATTCTCAGTTCAACTGTCTATTCAACAAATAAATGGAAGTTCGATCTATCAATATCTATGGTCTTGGACCGTCAATAATGATTTTTCTTTAGAATTTGGATACTTGATTGACCCACTTACTTCTATTATGTTAATACTAATTACTACTGTAGGAATCCTGGTTCTTATTTATAGTGATGGTTATATGTCTCACGATGAAGGATATTTGAGATTTTTTGTTTATATAAGTTTTTTCAATACT…	ATGTCACCACAAACAGAAACTAAAGCAGGTGTTGGATTTAAAGCTGGTGTTAAAGATTATAAATTGACTTACTACACCCCAGAGTATGAAACTAAGGATACTGATATCTTGGCAGCATTCCGAGTAAGTCCTCAGCCTGGGGTTCCGCCCGAAGAAGCAGGGGCTGCAGTAGCTGCCGAATCTTCTACTGGTACATGGACAACTGTTTGGACTGATGGACTTACCAGTCTTGATCGTTACAAAGGACGATGCTATCACATCGAGCCTGTTGCTGGGGAAGACAGCCAATGGATCTGTTATGTAGCTTATCCATTAGACCTATTTGAAGAGGGTTCCGTTACTAACATGTTTACTTCCATTGTAGGTAACGTATTTGGTTTCAAAGCCCTACGTGCTCTA…	not used for analysis	not used for analysis	44.5646	-123.262	USA	Oregon	Just east of Corvallis off of State Hwy. 34 at the O.S.U	WTU	358470	May	1997	Pooideae	Triticodae	Triticeae	-	-	Aegilops	Aegilops_speltoides	Aegilops_speltoides_var._speltoides	Aegilops_speltoides_var._speltoides_E059	Low	100+ phytoliths (Elongate dendritic + other) in sample		Vrije Universiteit Brussel (VUB)	Protocol 1: wet oxidation
007	Aegilops speltoides var. speltoides	Tausch	G001		Aegilops speltoides var. speltoides	KJ614406	KJ614406	KJ614406	ATGGAAAAATTCGAAGGGTATTCAGAAAAACATAAATCTCGTCAACAATACTTCGTCTACCCACTTCTCTTTCAGGAATATATTTATGCATTTGCCCACGATTATGGATTAAACGGTTCTGAACCTGTGGAAATAGTTGTTAGTTGTAATAACAAGAAATTTAGTTCACTACTTGTGAAACGTTTAATTATTCGAATGTATCAGCAGAATTTTTTGGATAACTCGGTTAATCATCCTAACCAAGATCGATTATTGGATTACAAAAATTATTTTTATTCTGAGTTTTATTCTCAGATTCTATCTGAAGGGTTTGCGATCGTTGTGGAAATCCCATTCTCGCTACGGGAATTATTTTGTCCGAAAGAAAAAGAAATACCAAAGTTTCAGAATTTACGCTCT…	ATGGAACATACATATCAATATGCATGGGTAATCCCTCTTCTCCCACTTCCAGTTATTATGTCAATGGGATTTGGCCTTATTCTTATTCCGACAGCAACAAAAAATCTTCGTCGCATATGGGCTTTTCCTAGCGTTTTACTCTTAAGTATAGCTATGGTATTCTCAGTTCAACTGTCTATTCAACAAATAAATGGAAGTTCGATCTATCAATATCTATGGTCTTGGACCGTCAATAATGATTTTTCTTTAGAATTTGGATACTTGATTGACCCACTTACTTCTATTATGTTAATACTAATTACTACTGTAGGAATCCTGGTTCTTATTTATAGTGATGGTTATATGTCTCACGATGAAGGATATTTGAGATTTTTTGTTTATATAAGTTTTTTCAATACT…	ATGTCACCACAAACAGAAACTAAAGCAGGTGTTGGATTTAAAGCTGGTGTTAAAGATTATAAATTGACTTACTACACCCCAGAGTATGAAACTAAGGATACTGATATCTTGGCAGCATTCCGAGTAAGTCCTCAGCCTGGGGTTCCGCCCGAAGAAGCAGGGGCTGCAGTAGCTGCCGAATCTTCTACTGGTACATGGACAACTGTTTGGACTGATGGACTTACCAGTCTTGATCGTTACAAAGGACGATGCTATCACATCGAGCCTGTTGCTGGGGAAGACAGCCAATGGATCTGTTATGTAGCTTATCCATTAGACCTATTTGAAGAGGGTTCCGTTACTAACATGTTTACTTCCATTGTAGGTAACGTATTTGGTTTCAAAGCCCTACGTGCTCTA…	Wild	Diploid	49.0069	8.4037	Germany		Karlsruhe, Baden, Germany.	NY	NA	July	1908	Pooideae	Triticodae	Triticeae	-	-	Aegilops	Aegilops_speltoides	Aegilops_speltoides_var._speltoides	Aegilops_speltoides_var._speltoides_G001	High	100+ phytoliths (Elongate dendritic + other) in sample	20	Vrije Universiteit Brussel (VUB)	Protocol 1: wet oxidation
008	Aegilops speltoides var. speltoides	Tausch	G002		Aegilops speltoides var. speltoides	KJ614406	KJ614406	KJ614406	ATGGAAAAATTCGAAGGGTATTCAGAAAAACATAAATCTCGTCAACAATACTTCGTCTACCCACTTCTCTTTCAGGAATATATTTATGCATTTGCCCACGATTATGGATTAAACGGTTCTGAACCTGTGGAAATAGTTGTTAGTTGTAATAACAAGAAATTTAGTTCACTACTTGTGAAACGTTTAATTATTCGAATGTATCAGCAGAATTTTTTGGATAACTCGGTTAATCATCCTAACCAAGATCGATTATTGGATTACAAAAATTATTTTTATTCTGAGTTTTATTCTCAGATTCTATCTGAAGGGTTTGCGATCGTTGTGGAAATCCCATTCTCGCTACGGGAATTATTTTGTCCGAAAGAAAAAGAAATACCAAAGTTTCAGAATTTACGCTCT…	ATGGAACATACATATCAATATGCATGGGTAATCCCTCTTCTCCCACTTCCAGTTATTATGTCAATGGGATTTGGCCTTATTCTTATTCCGACAGCAACAAAAAATCTTCGTCGCATATGGGCTTTTCCTAGCGTTTTACTCTTAAGTATAGCTATGGTATTCTCAGTTCAACTGTCTATTCAACAAATAAATGGAAGTTCGATCTATCAATATCTATGGTCTTGGACCGTCAATAATGATTTTTCTTTAGAATTTGGATACTTGATTGACCCACTTACTTCTATTATGTTAATACTAATTACTACTGTAGGAATCCTGGTTCTTATTTATAGTGATGGTTATATGTCTCACGATGAAGGATATTTGAGATTTTTTGTTTATATAAGTTTTTTCAATACT…	ATGTCACCACAAACAGAAACTAAAGCAGGTGTTGGATTTAAAGCTGGTGTTAAAGATTATAAATTGACTTACTACACCCCAGAGTATGAAACTAAGGATACTGATATCTTGGCAGCATTCCGAGTAAGTCCTCAGCCTGGGGTTCCGCCCGAAGAAGCAGGGGCTGCAGTAGCTGCCGAATCTTCTACTGGTACATGGACAACTGTTTGGACTGATGGACTTACCAGTCTTGATCGTTACAAAGGACGATGCTATCACATCGAGCCTGTTGCTGGGGAAGACAGCCAATGGATCTGTTATGTAGCTTATCCATTAGACCTATTTGAAGAGGGTTCCGTTACTAACATGTTTACTTCCATTGTAGGTAACGTATTTGGTTTCAAAGCCCTACGTGCTCTA…	Wild	Diploid	NA	NA	unknown		NA	NY	01318418	unknown	1860	Pooideae	Triticodae	Triticeae	-	-	Aegilops	Aegilops_speltoides	Aegilops_speltoides_var._speltoides	Aegilops_speltoides_var._speltoides_G002	High	100+ phytoliths (Elongate dendritic + other) in sample	20	Vrije Universiteit Brussel (VUB)	Protocol 1: wet oxidation
009	Aegilops tauschii	Coss.	G003		Aegilops tauschii	FJ897860	KX591962	LN626630	ATGGAAAAATTCGAAGGGTATTCAGAAAAACATAAATCTCGTCAACAATACTTTGTCTACCCACTTCTCTTTCAGGAATATATTTATGCATTTGCCCACCATTATGGATTAAATGGTTCTGAACCTGTGGAAATAGTTGTTAGTTGTAATAACAAGAAATTTAGTTCACTACTTGTGAAACGTTTAATTATTCGAATGTATCAGCAGAATTTTTTGGATAACTCGGTTAATCATCCTAACCAAGATCGATTATTGGATTACAAAAATTATTTTTATTCTGAGTTTTATTCTCAGATTCTATCTGAAGGGTTTGCGATCGTTGTGGAAATCCCATTCTCGCTACGGGAATTATTTTGTCCGAAAGAAAAAGAAATACCAAAGTTTCAGAATTTACGCTCT…	ATGGAACATACATATCAATATGCATGGGTAATCCCTCTTCTCCCACTTCCAGTTATTATGTCAATGGGATTTGGCCTTATTCTTATTCCTACAGCAACAAAAAATCTTCGTCGCATATGGGCTTTTCCTAGTGTTTTACTCTTAAGTATAGCTATGGTATTCTCAGTTCAACTGTCTATTCAACAAATAAATGGAAGTTCGATCTATCAATATCTATGGTCTTGGACCGTCAATAATGATTTTTCTTTAGAATTTGGATACTTGATTGACCCACTTACTTCTATTATGTTAATGCTAATTACTACTGTAGGAATCCTGGTTCTTATTTATAGTGATGGTTATATGTCTCACGATGAAGGATATTTGAGATTTTTTGTTTATATAAGTTTTTTCAATACT…	ATGTCACCACAAACAGAAACTAAAGCAGGTGTTGGATTTCAAGCTGGTGTTAAAGATTATAAATTGACTTACTACACCCCAGAGTATGAAACTAAGGATACTGATATCTTGGCAGCATTCCGAGTAAGTCCTCAGCCTGGGGTTCCGCCCGAAGAAGCAGGGGCTGCAGTAGCTGCCGAATCTTCTACTGGTACATGGACAACTGTTTGGACTGATGGACTTACCAGTCTTGATCGTTACAAAGGACGATGCTATCACATCGAGCCTGTTGCTGGGGAAGACAACCAATGGATCTGTTATGTAGCTTATCCATTAGACCTATTTGAAGAGGGTTCCGTTACTAACATGTTTACTTCCATTGTAGGTAACGTATTTGGTTTCAAAGCCCTACGTGCTCTA…	Wild	Diploid	39.2823	46.4831	Armenia		Armenia, Sjunik province, Kapan district, N Kapan, around Jeritzavank.	NY	NA	June	2004	Pooideae	Triticodae	Triticeae	-	-	Aegilops	Aegilops_tauschii	Aegilops_tauschii	Aegilops_tauschii_G003	High	100+ phytoliths (Elongate dendritic + other) in sample	20	Vrije Universiteit Brussel (VUB)	Protocol 1: wet oxidation
010	Aegilops tauschii	Coss.	G004		Aegilops tauschii	FJ897860	KX591962	LN626630	ATGGAAAAATTCGAAGGGTATTCAGAAAAACATAAATCTCGTCAACAATACTTTGTCTACCCACTTCTCTTTCAGGAATATATTTATGCATTTGCCCACCATTATGGATTAAATGGTTCTGAACCTGTGGAAATAGTTGTTAGTTGTAATAACAAGAAATTTAGTTCACTACTTGTGAAACGTTTAATTATTCGAATGTATCAGCAGAATTTTTTGGATAACTCGGTTAATCATCCTAACCAAGATCGATTATTGGATTACAAAAATTATTTTTATTCTGAGTTTTATTCTCAGATTCTATCTGAAGGGTTTGCGATCGTTGTGGAAATCCCATTCTCGCTACGGGAATTATTTTGTCCGAAAGAAAAAGAAATACCAAAGTTTCAGAATTTACGCTCT…	ATGGAACATACATATCAATATGCATGGGTAATCCCTCTTCTCCCACTTCCAGTTATTATGTCAATGGGATTTGGCCTTATTCTTATTCCTACAGCAACAAAAAATCTTCGTCGCATATGGGCTTTTCCTAGTGTTTTACTCTTAAGTATAGCTATGGTATTCTCAGTTCAACTGTCTATTCAACAAATAAATGGAAGTTCGATCTATCAATATCTATGGTCTTGGACCGTCAATAATGATTTTTCTTTAGAATTTGGATACTTGATTGACCCACTTACTTCTATTATGTTAATGCTAATTACTACTGTAGGAATCCTGGTTCTTATTTATAGTGATGGTTATATGTCTCACGATGAAGGATATTTGAGATTTTTTGTTTATATAAGTTTTTTCAATACT…	ATGTCACCACAAACAGAAACTAAAGCAGGTGTTGGATTTCAAGCTGGTGTTAAAGATTATAAATTGACTTACTACACCCCAGAGTATGAAACTAAGGATACTGATATCTTGGCAGCATTCCGAGTAAGTCCTCAGCCTGGGGTTCCGCCCGAAGAAGCAGGGGCTGCAGTAGCTGCCGAATCTTCTACTGGTACATGGACAACTGTTTGGACTGATGGACTTACCAGTCTTGATCGTTACAAAGGACGATGCTATCACATCGAGCCTGTTGCTGGGGAAGACAACCAATGGATCTGTTATGTAGCTTATCCATTAGACCTATTTGAAGAGGGTTCCGTTACTAACATGTTTACTTCCATTGTAGGTAACGTATTTGGTTTCAAAGCCCTACGTGCTCTA…	Wild	Diploid	40.1167	44.7	Armenia		Armenia, Kotayk province, Abovian distr., between villages Hatsavan and Garni, 2 km NWW of Garni.	NY	NA	June	2003	Pooideae	Triticodae	Triticeae	-	-	Aegilops	Aegilops_tauschii	Aegilops_tauschii	Aegilops_tauschii_G004	High	100+ phytoliths (Elongate dendritic + other) in sample	20	Vrije Universiteit Brussel (VUB)	Protocol 1: wet oxidation
011	Agropyron cristatum	(L.) Gaertn.	G070	Triticum cristatum (L.) Schreb.	Agropyron cristatum	MN703654	MN703654	MN703654	ATGGAAAAATTCGAAGGGTATTCAGAAAAACATAAATCTCGTCAACAATACTTTGTCTACCCACTTCTCTTTCAAGAGTATATTTATGCATTTGCCCATGATTATGGATTAAATGGTTCTGAACCTGTGGAAATAGTTAGTTGTAATAACAAGAAATTTAGTTCACTACTTGTGAAACGTTTAATTATTCGAATGTATCAGCAGAATTTTTTGGATAACTCGGTTAATCATCCTAACCAAGATCGATTATTGGATTACAAAAATTATTTTTATTCTGAGTTTTATTCTCAGATTCTATCTGAGGGGTTTGCGATCGTTGTGGAAATCCCATTCTCGCTACGGGAATTATCTTGTCCGAAAGAAAAAGAAATACCAAAGTTTCAGAATTTACGCTCTATT…	ATGGAACATACATATCAATATGCATGGGTAATCCCTCTTCTCCCACTTCCAGTTATTATGTCAATGGGATTTGGCCTTATTCTTATTCCGACAGCAACAAAAAATCTTCGTCGCATATGGGCTTTTCCTAGTGTTTTACTCTTAAGTATAGCTATGGTATTCTCAGTTCAACTGTCTATTCAACAAATAAATGGAAGTTCTATCTATCAATATCTATGGTCTTGGACCGTCAATAATGATTTTTCTTTAGAATTTGGATACTTGATTGACCCACTTACTTCTATTATGTTAATACTAATTACTACTGTAGGAATCCTGGTTCTTATTTATAGTGATGGTTATATGTCTCACGATGAAGGATATTTGAGATTTTTTGTTTATATAAGTTTTTTCAATACT…	ATGTCACCACAAACAGAAACTAAAGCAGGTGTTGGATTTAAAGCTGGTGTTAAAGATTATAAATTGACTTACTACACCCCAGAGTATGAAACTAAGGATACTGATATCTTGGCAGCATTCCGAGTAAGTCCTCAGCCTGGGGTTCCGCCCGAAGAAGCAGGGGCTGCAGTAGCTGCCGAATCTTCTACTGGTACATGGACAACTGTTTGGACTGATGGACTTACCAGTCTTGATCGTTACAAAGGACGATGCTATCACATCGAGCCTGTTCCTGGGGAAGACAGCCAATGGATCTGTTATGTAGCTTATCCATTAGACCTATTTGAAGAGGGTTCCGTTACTAACATGTTTACTTCCATTGTGGGTAACGTATTTGGTTTCAAAGCCCTACGTGCTCTA…	not used for analysis	not used for analysis	47.4134	19.0649	Hungary		Csepel Island (Csepel-Insel), Budapest, Hungary.	NY	NA	July	1872	Pooideae	Triticodae	Triticeae	-	-	Agropyron	Agropyron_cristatum	Agropyron_cristatum	Agropyron_cristatum_G070	Low	100+ phytoliths (Elongate dendritic + other) in sample		Vrije Universiteit Brussel (VUB)	Protocol 1: wet oxidation
012	Agrostis canina	L.	B043		Agrostis canina	FJ231115	MN977241	MG226769	ATGGAAAAATTTCAAGGGTATTCAGAAAAACATAAATCTCGTCAACAATACTTTGTCTACCCACTTCTCTTTCAGGAGTATATTTATGCATTTGCCCATGATTATGGATTAAATGATTCAGAACCTGTGGAAATTGTTAGTTGTAATAACAAGAAATTTAGTTCACTACTTGTGAAACGTTTAATTACTCGAATGTATCAGCAGAATTTTTGGATTAACTCGGTTAATCATCCTAACCAAGATCGATTGTTGGATTACAAAATTGGTTTTTATTCTGAGTTTTATTCTCAGATTCTACCTGAGGGGTTTGCGATCGTTGTAGAAATCCCATTCTCGCTACGAGAATTATTTTGTCCGAAAGAAAAAGAAATACCAAAGTTTCAGAATTTACGCTCTATT…	GGCCTTTTTTTTATTCCGACAGCAACAAAAAATCTTCGTCGCATATGGGCTTTTCCTAGTGTTTTACTGTTAAGTATAGCTATGGTATTCTCAGTTCAACTGTCTATTCAACAAATAAATGGAAGTTCTATCTATCAATATCTATGGTCTTGGACCGTGAATAATGATTTTTCTTTAGAATTTGGATACTTGATTGACCCGCTTACTTCTATTATGTTAATACTAATTACTACTGTAGGAATCCTGGTTCTTATTTATAGTGACGGTTATATGTCTCACGATGAAGGGTATTTGAGATTTTTTGTTTATATAAGTTTTTTCAATACTTCCATGCTGGGATTGGTTACTAGCTCCAATTTAATACAAATTTATTTTTTTTGGGAACTCGTAGGAATGTGT…	AGTGTTGGATTTCAAGCTGGTGTTAAAGATTATAAATTGACTTACTACACCCCGGAGTATGAAACCAAGGATACTGATATCTTGGCAGCATTCCGAGTAACTCCTCAACCTGGGGTTCCGCCGGAAGAAGCAGGGGCTGCAGTAGCTGCCGAATCTTCTACTGGTACATGGACAACTGTTTGGACTGATGGACTTACCAGTCTTGATCGTTATAAAGGACGATGCTATCACATCGAGCCTGTTGCTGGGGAAGACAACCAATGGATCTGTTATGTAGCTTATCCATTAGACCTATTTGAAGAGGGTTCCGTTACTAACATGTTTACTTCCATTGTGGGTAACGTATTTGGTTTCAAAGCCCTACGTGCTCTACGTCTGGAGGATCTACGAATTCCCCCT…	not used for analysis	not used for analysis	50.1828	4.7716	Belgium	NA	Doische, Belgium.	RBINS	NA	September	1986	Pooideae	Poodae	Poeae	Agrostidodinae	Agrostidinae	Agrostis	Agrostis_canina	Agrostis_canina	Agrostis_canina_B043	Low	100+ phytoliths (Elongate dendritic + other) in sample		Vrije Universiteit Brussel (VUB)	Protocol 2: combination of dry and wet oxidation
013	Agrostis capillaris	L.	NA	Agrostis tenuis Sibth.	Agrostis capillaris	FJ231112	JX438119	AY395527	ATGGAAAAATTTCAAGGGTATTCAGAAAAACATAAATCTCGTCAACAATACTTTGTCTACCCACTTCTCTTTCAGGAGTATATTTATGCATTTGCCCATGATTATGGATTAAATGATTCAGAACCTGTGGAAATTGTTAGTTGTAATAACAAGAAATTTAGTTCACTACTTGTGAAACGTTTAATTACTCGAATGTATCAGCAGAATTTTTGGATTAACTCGGTTAATCATCCTAACCAAGATCAATTGTTGGATTACAAAATTGGTTTTTATTCTGAGTTTTATTCTCAGATTCTACCTGAGGGGTTTGCGATCGTTGTAGAAATCCCATTCTCGCTACGAGAATTATCTTGTCCGAAAGAAAAAGAAATACCAAAGTTTCAGAATTTACGCTCTATT…	CATTTTCAAAATTATAGTAGCACTAAAGAGGGTCCCTTGTATTCAATATCCTTATGGGGAAAAAGGATACCCAAAGGAGTGAATGGGGATTTCGTTTTATCAACAACAAAGAGTGGAGTTTCTTTTTTTTCACAAAATATACCAAAAATTCAAGGTAATACAACAAATAGGATAGGATGCTTTAGTACGTCCTTTGGGGCTAAAAAAACTTTTGCCTATCCACATGAAACGGGAAATACTATGTTATTTCCTCTTCTTATATTACTGCTTTTTACTTTCTTCATTGGATTCATAGGAATCTCTTTTGATAATGGAGCGACCGATAATGGAATAGCGGGATTAACCATATTATCAAAGTGGTTAACTCCCTCAATAAACTTTACCCAGGAAAGTTCAAAT…	AAAGCAAGTGTTGGATTTCAAGCTGGTGTTAAAGATTATAAATTGACTTACTACACCCCGGAGTATGAAACCAAGGATACTGATATCTTGGCAGCATTCCGAGTAACTCCTCAACCTGGGGTTCCGCCGGAAGAAGCAGGGGCTGCAGTAGCTGCCGAATCTTCTACTGGTACATGGACAACTGTTTGGACTGATGGACTTACCAGTCTTGATCGTTATAAAGGACGATGCTATCACATCGAGCCTGTTGCTGGGGAAGACAGCCAATGGATCTGTTATGTAGCTTATCCATTAGACCTATTTGAAGAGGGTTCCGTTACTAACATGTTTACTTCCATTGTGGGTAACGTATTTGGTTTCAAAGCCCTACGTGCTCTACGTCTGGAGGATCTACGAATT…	not used for analysis	not used for analysis	NA	NA	United Kingdom	N.A	United Kingdom	NA	NA	NA	NA	Pooideae	Poodae	Poeae	Agrostidodinae	Agrostidinae	Agrostis	Agrostis_capillaris	Agrostis_capillaris	Agrostis_capillaris_NA	Absent	Unknown		Parry and Smithson (1966)	See Parry and Smithson (1966)
014	Agrostis capillaris	L.	E058		Agrostis capillaris	FJ231112	JX438119	AY395527	ATGGAAAAATTTCAAGGGTATTCAGAAAAACATAAATCTCGTCAACAATACTTTGTCTACCCACTTCTCTTTCAGGAGTATATTTATGCATTTGCCCATGATTATGGATTAAATGATTCAGAACCTGTGGAAATTGTTAGTTGTAATAACAAGAAATTTAGTTCACTACTTGTGAAACGTTTAATTACTCGAATGTATCAGCAGAATTTTTGGATTAACTCGGTTAATCATCCTAACCAAGATCAATTGTTGGATTACAAAATTGGTTTTTATTCTGAGTTTTATTCTCAGATTCTACCTGAGGGGTTTGCGATCGTTGTAGAAATCCCATTCTCGCTACGAGAATTATCTTGTCCGAAAGAAAAAGAAATACCAAAGTTTCAGAATTTACGCTCTATT…	CATTTTCAAAATTATAGTAGCACTAAAGAGGGTCCCTTGTATTCAATATCCTTATGGGGAAAAAGGATACCCAAAGGAGTGAATGGGGATTTCGTTTTATCAACAACAAAGAGTGGAGTTTCTTTTTTTTCACAAAATATACCAAAAATTCAAGGTAATACAACAAATAGGATAGGATGCTTTAGTACGTCCTTTGGGGCTAAAAAAACTTTTGCCTATCCACATGAAACGGGAAATACTATGTTATTTCCTCTTCTTATATTACTGCTTTTTACTTTCTTCATTGGATTCATAGGAATCTCTTTTGATAATGGAGCGACCGATAATGGAATAGCGGGATTAACCATATTATCAAAGTGGTTAACTCCCTCAATAAACTTTACCCAGGAAAGTTCAAAT…	AAAGCAAGTGTTGGATTTCAAGCTGGTGTTAAAGATTATAAATTGACTTACTACACCCCGGAGTATGAAACCAAGGATACTGATATCTTGGCAGCATTCCGAGTAACTCCTCAACCTGGGGTTCCGCCGGAAGAAGCAGGGGCTGCAGTAGCTGCCGAATCTTCTACTGGTACATGGACAACTGTTTGGACTGATGGACTTACCAGTCTTGATCGTTATAAAGGACGATGCTATCACATCGAGCCTGTTGCTGGGGAAGACAGCCAATGGATCTGTTATGTAGCTTATCCATTAGACCTATTTGAAGAGGGTTCCGTTACTAACATGTTTACTTCCATTGTGGGTAACGTATTTGGTTTCAAAGCCCTACGTGCTCTACGTCTGGAGGATCTACGAATT…	not used for analysis	not used for analysis	45.6367	-122.46	USA	Washington	Lacamas Creek floodplain near powerline and northeast Goodwin Road, 1.5 air kilometers northwest of Lacamas Lake, Clark, Washingont, U.S.A.	WTU	367356	July	2007	Pooideae	Poodae	Poeae	Agrostidodinae	Agrostidinae	Agrostis	Agrostis_capillaris	Agrostis_capillaris	Agrostis_capillaris_E058	Absent	100+ phytoliths (Elongate dendritic + other) in sample		Vrije Universiteit Brussel (VUB)	Protocol 1: wet oxidation
015	Agrostis exarata	Trin.	UWBM PR07122		Agrostis exarata	DQ146800	NA	MG226309	ATGGAAAAATTTCAAGGGTATTCAGAAAAACATAAATCTCGTCAACAATACTTTGTCTACCCACTTCTCTTTCAGGAGTATATTTATGCATTTGCCCATGATTATGGATTAAATGATTCAGAACCTGTGGAAATTGTTAGTTGTAATAACAAGAAATTTAGTTCACTACTTGTGAAACGTTTAATTACTCGAATGTATCAGCAGAATTTTTGGATTAACTCGGTTAATCATCCTAACCAAGATCGATTGTTGGATTACAAAATTGGTTTTTATTCTGAGTTTTATTCTCAGATTCTACCTGAGGGGTTTGCGATCGTTGTAGAAATCCCATTCTCGCTACGAGAATTATTTTGTCCGAAAGAAAAAGAAATACCAAAGTTTCAGAATTTACGCTCTATT…	NA	GTTGGATTTCAAGCTGGTGTTAAAGATTATAAATTGACTTACTACACCCCGGAGTATGAAACCAAGGATACTGATATCTTGGCAGCATTCCGAGTAACTCCTCAACCTGGGGTTCCGCCGGAAGAAGCAGGGGCTGCAGTAGCTGCCGAATCTTCTACTGGTACATGGACAACTGTTTGGACTGATGGACTTACCAGTCTTGATCGTTATAAAGGACGATGCTATCACATCGAGCCTGTTGCTGGGGAAGACAGCCAATGGATCTGTTATGTAGCTTATCCATTAGACCTATTTGAAGAGGGTTCCGTTACTAACATGTTTACTTCCATTGTGGGTAACGTATTTGGTTTCAAAGCCCTACGTGCTCTACGTCTGGAGGATCTACGAATTCCCCCTGCT…	not used for analysis	not used for analysis	47.8111	-113.925	USA	Montana	Along trails in cedars, Linden Grove, Mission Mountains, Lake, Montana, U.S.A.	MONTU	36403	July	1948	Pooideae	Poodae	Poeae	Agrostidodinae	Agrostidinae	Agrostis	Agrostis_exarata	Agrostis_exarata	Agrostis_exarata_UWBM_PR07122	Low	100+ phytoliths (Elongate dendritic + other) in sample		University of Washington Burke Museum (UWBM)	Protocol 1: wet oxidation
016	Agrostis gigantea	Roth	B040		Agrostis gigantea	DQ146803	MF460976	MF460976	ATGGAAAAATTTCAAGGGTATTCAGAAAAACATAAATCTCGTCAACAATACTTTGTCTACCCACTTCTCTTTCAGGAGTATATTTATGCATTTGCCCATGATTATGGATTAAATGATTCAGAACCTGTGGAAATTGTTAGTTGTAATAACAAGAAATTTAGTTCACTACTTGTGAAACGTTTAATTACTCGAATGTATCAGCAGAATTTTTGGATTAACTCGGTTAATCATCCTAACCAAGATCGATTGTTGGATTACAAAATTGGTTTTTATTCTGAGTTTTATTCTCAGATTCTACCTGAGGGGTTTGCGATCGTTGTAGAAATCCCATTCTCGCTACGAGAATTATCTTGTCCGAAAGAAAAAGAAATACCAAAGTTTCAGAATTTACGCTCTATT…	ATGGAACATACATATCAATATGCATGGGTAATCCCTCTTCTCCCACTTCCAGTTATTATGTCAATGGGATTTGGCCTTTTTTTTATTCCGACAGCAACAAAAAATCTTCGTCGCATATGGGCTTTTCCTAGTGTTTTACTCTTAAGTATAGCTATGGTATTCTCAGTTCAACTATCTATTCAACAAATAAATGGAAGTTCTATCTATCAATATCTATGGTCTTGGACCGTGAATAATGATTTTTCTTTAGAATTTGGATACTTGATTGACCCGCTTACTTCTATTATGTTAATACTAATTACTACTGTAGGAATCCTGGTACTTATTTATAGTGACGGTTATATGTCTCACGATGAAGGGTATTTGAGATTTTTTGTTTATATAAGTTTTTTCAATACT…	ATGTCACCACAAACAGAAACTAAAGCAAGTGTTGGATTTCAAGCTGGTGTTAAAGATTATAAATTGACTTACTACACCCCGGAGTATGAAACCAAGGATACTGATATCTTGGCAGCATTCCGAGTAACTCCTCAACCTGGGGTTCCGCCGGAAGAAGCAGGGGCTGCAGTAGCTGCCGAATCTTCTACTGGTACATGGACAACTGTTTGGACTGATGGACTTACCAGTCTTGATCGTTATAAAGGACGATGCTATCACATCGAGCCTGTTGCTGGGGAAGACAGCCAATGGATCTGTTATGTAGCTTATCCATTAGACCTATTTGAAGAGGGTTCCGTTACTAACATGTTTACTTCCATTGTGGGTAACGTATTTGGTTTCAAAGCCCTACGTGCTCTA…	not used for analysis	not used for analysis	50.7107	4.6136	Belgium	NA	Limal, Belgium.	RBINS	NA	August	1975	Pooideae	Poodae	Poeae	Agrostidodinae	Agrostidinae	Agrostis	Agrostis_gigantea	Agrostis_gigantea	Agrostis_gigantea_B040	Low	100+ phytoliths (Elongate dendritic + other) in sample		Vrije Universiteit Brussel (VUB)	Protocol 2: combination of dry and wet oxidation
017	Agrostis idahoensis	Nash	UWBM PR09298		Agrostis idahoensis	DQ146804	NA	MG226594	ATGGAAAAATTTCAAGGGTATTCAGAAAAACATAAATCTCGTCAACAATACTTTGTCTACCCACTTCTCTTTCAGGAGTATATTTATGCATTTGCCCATGATTATGGATTAAATGATTCAGAACCTGTGGAAATTGTTAGTTGTAATAACAAGAAATTTAGTTCACTACTTGTGAAACGTTTAATTACTCGAATGTATCAGCAGAATTTTTGGATTAACTCGGTTAATCATCCTAACCAAGATCGATTGTTGGATTACAAAATTGGTTTTTATTCTGAGTTTTATTCTCAGATTCTACCTGAGGGGTTTGCGATCGTTGTAGAAATCCCATTCTCGCTACGAGAATTATTTTGTCCGAAAGAAAAAGAAATACCAAAGTTTCAGAATTTACGCTCTATT…	NA	AGTGTTGGATTTCAAGCTGGTGTTAAAGATTATAAATTGACTTACTACACCCCGGAGTATGAAACCAAGGATACTGATATCTTGGCAGCATTCCGAGTAACTCCTCAACCTGGGGTTCCGCCGGAAGAAGCAGGGGCTGCAGTAGCTGCCGAATCTTCTACTGGTACATGGACAACTGTTTGGACTGATGGACTTACCAGTCTTGATCGTTATAAAGGACGATGCTATCACATCGAGCCTGTTGCTGGGGAAGACAACCAATGGATCTGTTATGTAGCTTATCCATTAGACCTATTTGAAGAGGGTTCCGTTACTAACATGTTTACTTCCATTGTGGGTAACGTATTTGGTTTCAAAGCCCTACGTGCTCTACGTCTGGAGGATCTACGAATTCCCCCT…	not used for analysis	not used for analysis	45.008	-109.54	USA	Montana	Glacier Lake, Beartooth Mountains; near trail on crest of ridge SW above Glacier Lake, Carbon, Montana, U.S.A.	MONTU	77872	September	1976	Pooideae	Poodae	Poeae	Agrostidodinae	Agrostidinae	Agrostis	Agrostis_idahoensis	Agrostis_idahoensis	Agrostis_idahoensis_UWBM_PR09298	Low	100+ phytoliths (Elongate dendritic + other) in sample		University of Washington Burke Museum (UWBM)	Protocol 1: wet oxidation
018	Agrostis mertensii	Trin.	UWBM PR07126		Agrostis mertensii	DQ146805	NA	KC481888	ATGGAAAAATTTCAAGGGTATTCAGAAAAACATAAATCTCGTCAACAATACTTTGTCTACCCACTTCTCTTTCAGGAGTATATTTATGCATTTGCCCATGATTATGGATTAAATGATTCAGAACCTGTGGAAATTGTTAGTTGTAATAACAAGAAATTTAGTTCACTACTTGTGAAACGTTTAATTACTCGAATGTATCAGCAGAATTTTTGGATTAACTCGGTTAATCATCCTAACCAAGATCGATTGTTGGATTACAAAATTGGTTTTTATTCTGAGTTTTATTCTCAGATTCTACCTGAGGGGTTTGCGATCGTTGTAGAAATCCCATTCTCGCTACGAGAATTATTTTGTCCGAAAGAAAAAGAAATACCAAAGTTTCAGAATTTACGCTCTATT…	NA	AGTGTTGGATTTCAAGCTGGTGTTAAAGATTATAAATTGACTTACTACACCCCGGAGTATGAAACCAAGGATACTGATATCTTGGCAGCATTCCGAGTAACTCCTCAACCTGGGGTTCCGCCGGAAGAAGCAGGGGCTGCAGTAGCTGCCGAATCTTCTACTGGTACATGGACAACTGTTTGGACTGATGGACTTACCAGTCTTGATCGTTATAAAGGACGATGCTATCACATCGAGCCTGTTGCTGGGGAAGACAACCAATGGATCTGTTATGTAGCTTATCCATTAGACCTATTTGAAGAGGGTTCCGTTACTAACATGTTTACTTCCATTGTGGGTAACGTATTTGGTTTCAAAGCCCTACGTGCTCTACGTCTGGAGGATCTACGAATTCCCCCT…	not used for analysis	not used for analysis	45.0608	-109.569	USA	Montana	Beartooth Plateau; W. of Hwy 212, Carbon, Montana, U.S.A.	MONTU	77871	September	1976	Pooideae	Poodae	Poeae	Agrostidodinae	Agrostidinae	Agrostis	Agrostis_mertensii	Agrostis_mertensii	Agrostis_mertensii_UWBM_PR07126	Low	100+ phytoliths (Elongate dendritic + other) in sample		University of Washington Burke Museum (UWBM)	Protocol 1: wet oxidation
019	Agrostis scabra	Willd.	UWBM PR07138		Agrostis scabra	DQ146807	KM538726	LT576792	ATGGAAAAATTTCAAGGGTATTCAGAAAAACATAAATCTCGTCAACAATACTTTGTCTACCCACTTCTCTTTCAGGAGTATATTTATGCATTTGCCCATGATTATGGATTAAATGATTCAGAACCTGTGGAAATTGTTAGTTGTAATAACAAGAAATTTAGTTCACTACTTGTGAAACGTTTAATTACTCGAATGTATCAGCAGAATTTTTGGATTAACTCGGTTAATCATCCTAACCAAGATCGATTGTTGGATTACAAAATTGGTTTTTATTCTGAGTTTTATTCTCAGATTCTACCTGAGGGGTTTGCAATCGTTGTAGAAATCCCATTCTCGCTACGAGAATTATTTTGTCCGAAAGAAAAAGAAATACCAAAGTTTCAGAATTTACGCTCTATT…	ACTGCAGGATTAACTGCGTTTTATATGTTTCGGATCTATTTACTTACATTTGATGGGTATTTGCGCGTTCATTTTCAAAATTATAGTAGCACTAAAGAGGGTCCCTTGTATTCAATATCCTTATGGGGAAAAAGGATACCCAAAGGAGTGAATGGGGATTTCGTTTTATCAACAACAAAGAGTGGAGTTTCTTTTTTTTCACAAAATATACCAAAAATGCAAGGTAATACAACAAATAGGATAGGATGCTTTAGTACGTCCTTTGGGGCTAAAAAAACTTTTGCCTATCCACATGAAACGGGAAATACTATGTTATTTCCTCTTCTTATATTACTGCTTTTTACTTTCTTCATTGGATTCATAGGAATCTCTTTTGATAATGGAGCGACGGATAATGGA…	ATGTCACCACAAACAGAGACTAAAGCAAGTGTTGGATTCAAAGCTGGTGTTAAAGATTATAAATTGACTTACTACACCCCGGAGTATGAAACCAAGGATACTGATATCTTGGCAGCATTCCGAGTAACTCCTCAACCTGGGGTTCCGCCGGAAGAAGCAGGGGCTGCAGTAGCTGCCGAATCTTCTACTGGTACATGGACAACTGTTTGGACTGATGGACTTACCAGTCTTGATCGTTATAAAGGACGATGCTATCACATCGAGCCTGTTGCTGGGGAAGACAACCAATGGATCTGTTATGTAGCTTATCCATTAGACCTATTTGAAGAGGGTTCCGTTACTAACATGTTTACTTCCATTGTGGGTAACGTATTTGGTTTCAAAGCCCTACGTGCTCTA…	not used for analysis	not used for analysis	47.9867	-113.975	USA	Montana	Crane Mountain; Near top of Mt., Lake, Montana, U.S.A.	MONTU	97457	August	1965	Pooideae	Poodae	Poeae	Agrostidodinae	Agrostidinae	Agrostis	Agrostis_scabra	Agrostis_scabra	Agrostis_scabra_UWBM_PR07138	Low	100+ phytoliths (Elongate dendritic + other) in sample		University of Washington Burke Museum (UWBM)	Protocol 1: wet oxidation
020	Agrostis stolonifera	L.	B049		Agrostis stolonifera	NC_008591	NC_008591	NC_008591	ATGGAAAAATTTCAAGGGTATTCAGAAAAACATAAATCTCGTCAACAATACTTTGTCTACCCACTTCTCTTTCAGGAGTATATTTATGCATTTGCCCATGATTATGGATTAAATGATTCAGAACCTGTGGAAATTGTTAGTTGTAATAACAAGAAATTTAGTTCACTACTTGTGAAACGTTTAATTACTCGAATGTATCAGCAGAATTTTTGGATTAACTCGGTTAATCATCCTAACCAAGATCAATTGTTGGATTACAAAATTGGTTTTTATTCTGAGTTTTATTCTCAGATTCTACCTGAGGGGTTTGCGATCGTTGTAGAAATCCCATTCTCGCTACGAGAATTATTTTGTCCGAAAGAAAAAGAAATACCAAAGTTTCAGAATTTACGCTCTATT…	ATGGAACATACATATCAATATGCATGGGTAATCCCTCTTCTCCCACTTCCAGTTATTATGTCAATGGGATTTGGCCTTTTTTTTATTCCGACAGCAACAAAAAATCTTCGTCGCATATGGGCTTTTCCTAGTGTTTTACTGTTAAGTATAGCTATGGTATTCTCAGTTCAACTGTCTATTCAACAAATAAATGGAAGTTCTATCTATCAATATCTATGGTCTTGGACCGTGAATAATGATTTTTCTTTAGAATTTGGATACTTGATTGACCCGCTTACTTCTATTATGTTAATACTAATTACTACTGTAGGAATCCTGGTTCTTATTTATAGTGACGGTTATATGTCTCACGATGAAGGGTATTTGAGATTTTTTGTTTATATAAGTTTTTTCAATACT…	ATGTCACCACAAACAGAAACTAAAGCAAGTGTTGGATTTAAAGCTGGTGTTAAAGATTATAAATTGACTTACTACACCCCGGAGTATGAAACCAAGGATACTGATATCTTGGCAGCATTCCGAGTAAGTCCTCAACCTGGGGTTCCGCCGGAAGAAGCAGGGGCTGCAGTAGCTGCCGAATCTTCTACTGGTACATGGACAACTGTTTGGACTGATGGACTTACCAGTCTTGATCGTTATAAAGGACGATGCTATCACATCGAGCCTGTTGCTGGGGAAGACAGCCAATGGATCTGTTATGTAGCTTATCCATTAGACCTATTTGAAGAGGGTTCCGTTACTAACATGTTTACTTCCATTGTGGGTAACGTATTTGGTTTCAAAGCCCTACGTGCTCTA…	not used for analysis	not used for analysis	50.4328	5.029	Belgium	NA	Wiesme, Belgium.	RBINS	NA	August	1996	Pooideae	Poodae	Poeae	Agrostidodinae	Agrostidinae	Agrostis	Agrostis_stolonifera	Agrostis_stolonifera	Agrostis_stolonifera_B049	Absent	100+ phytoliths (Elongate dendritic + other) in sample		Vrije Universiteit Brussel (VUB)	Protocol 2: combination of dry and wet oxidation
021	Agrostis variabilis	Rydb.	UWBM PR09314		Agrostis variabilis	MF597143	NA	MG225674	TTAGTGCAACTCCTTCAATACCGTATCCAAGATGTTCCATCTTTGCATTTATTGCGATTCTTTCTCAACTACTATTCAAATTGGAATAGTTTTATTACTTCAATGAAATCTATTTTTCTTTTTAAAAAAGAAAATAAAAGACTTTTTCGATTCTTATATAATTCTTATGTATCAGAATATGAATTTTTCTTGTTGTTTCTTCGTAAACAATCTTCTTCCTTACCATTATTATCTTCTGGAACTTTTCTGGAACGAATCATCTTTTCTAGGAAGATGGAACATTTTGGGATAATGTACCCGGGTTTTTTTCGGAAAACCATATGGTTCTTTATGGATCCTCTGATGCATTATGTTCGCTATCAAGGAAAGGCAATTCTTGGATCAAAAGGAACTCATTTT…	NA	GTTGGATTTCAAGCTGGTGTTAAAGATTATAAATTGACTTACTACACCCCGGAGTATGAAACCAAGGATACTGATATCTTGGCAGCATTCCGAGTAACTCCTCAACCTGGAGTTCCGCCGGAAGAAGCAGGGGCTGCAGTAGCTGCCGAATCTTCTACTGGTACATGGACAACTGTTTGGACTGATGGACTTACCAGTCTTGATCGTTATAAAGGACGATGCTATCACATCGAGCCTGTTGCTGGGGAAGACAACCAATGGATCTGTTATGTAGCTTATCCATTAGACCTATTTGAAGAGGGTTCCGTTACTAACATGTTTACTTCCATTGTGGGTAACGTATTTGGTTTCAAAGCCCTACGTGCTCTACGTCTGGAGGATCTACGAATTCCCCCTGCT…	not used for analysis	not used for analysis	46.2438	-114.341	USA	Montana	Canyon Lakes Basin, Bitterroot Mountains; Above Wyant Lake, Ravalli, Montana, U.S.A.	MONTU	68568	August	1971	Pooideae	Poodae	Poeae	Agrostidodinae	Agrostidinae	Agrostis	Agrostis_variabilis	Agrostis_variabilis	Agrostis_variabilis_UWBM_PR09314	Low	100+ phytoliths (Elongate dendritic + other) in sample		University of Washington Burke Museum (UWBM)	Protocol 1: wet oxidation
022	Agrostis vinealis	Schreb.	B052		Agrostis vinealis	FJ231113	ON759359	JN893036	ATGGAAAAATTTCAAGGGTATTCAGAAAAACATAAATCTCGTCAACAATACTTTGTCTACCCACTTCTCTTTCAGGAGTATATTTATGCATTTGCCCATGATTATGGATTAAATGATTCAGAACCTGTGGAAATTGTTAGTTGTAATAACAAGAAATTTAGTTCACTACTTGTGAAACGTTTAATTACTCGAATGTATCAGCAGAATTTTTGGATTAACTCGGTTAATCATCCTAACCAAGATCGATTGTTGGATTACAAAATTGGTTTTTATTCTGAGTTTTATTCTCAGATTCTACCTGAGGGGTTTGCGATCGTTGTAGAAATCCCATTCTCGCTACGAGAATTATTTTGTCCGAAAGAAAAAGAAATACCAAAGTTTCAGAATTTACGCTCTATT…	ACTGCAGGATTAACTGCGTTTTATATGTTTCGGATCTATTTACTTACATTTGATGGGTATTTGCGCGTTCATTTTCAAAATTATAGTAGCACTAAAGAGGGTCCCTTGTATTCAATATCCTTATGGGGAAAAAGGATACCCAAAGGAGTGAATGGGGATTTCGTTTTATCAACAACAAAGAGTGGAGTTTCTTTTTTTTCACAAAATATACCAAAAATTCAAGGTAATACAACAAATAGGATAGGATGCTTTAGTACGTCCTTTGGGGCTAAAAAAACTTTTGCCTATCCACATGAAACGGGAAATACTATGTTATTTCCTCTTCTTATATTACTGCTTTTTACTTTCTTCATTGGATTCATAGGAATCTCTTTTGATAATGGAGCGACGGATAATGGA…	AAGTGTTGGATTTCAAGCTGGTGTTAAAGATTATAAATTGACTTACTACACCCCGGAGTATGAAACCAAGGATACTGATATCTTGGCAGCATTCCGAGTAACTCCTCAACCTGGGGTTCCGCCGGAAGAAGCAGGGGCTGCAGTAGCTGCCGAATCTTCTACTGGTACATGGACAACTGTTTGGACTGATGGACTTACCAGTCTTGATCGTTATAAAGGACGATGCTATCACATCGAGCCTGTTGCTGGGGAAGACAACCAATGGATCTGTTATGTAGCTTATCCATTAGACCTATTTGAAGAGGGTTCCGTTACTAACATGTTTACTTCCATTGTGGGTAACGTATTTGGTTTCAAAGCCCTACGTGCTCTACGTCTGGAGGATCTACGAATTCCCCC…	not used for analysis	not used for analysis	51.2608	4.774	Belgium	NA	Wechelderzande, Belgium.	RBINS	NA	September	1978	Pooideae	Poodae	Poeae	Agrostidodinae	Agrostidinae	Agrostis	Agrostis_vinealis	Agrostis_vinealis	Agrostis_vinealis_B052	Absent	100+ phytoliths (Elongate dendritic + other) in sample		Vrije Universiteit Brussel (VUB)	Protocol 2: combination of dry and wet oxidation
023	Alopecurus aequalis	Sobol.	B019		Alopecurus aequalis	MN422306	MN422306	MN422306	ATGGAAAAATTCGAAGGGTATTCAGAAAAACACAAATCTCGTCAACAATATTTTGTCTACCCACTACTCTTTCAGGAGTATATTTATGCATTTGCCCATGATTATGGATTAAATGATTCCGAACCTGTGGAAATTGTTAGTTGTAATAACAAGAAATTTAGTTCACTACTTGTGAAACGTTTAATTATTCGAATGTATCAGCAGAATTTTGGGATTAACTCGGTTAATCATCCTAACCAAGATCGATTGTTGGATTACAAAATTAGTTTTTATTCTGAGTTTTATTCTCAGATTCTATCGGAGGGATTTGCAATCGTTGTAGAAATCCCATTCTCGCTACGAGAATTACCTTGTCCGAAAGAAAAAGAAATACCCAAGTTTCAGAATTTACGCTCTATT…	ATGGAACATACATATCAATATGCATGGGTAATCCCTCTTCTCCC ACTTCCAGTTATTATGTCAATGGGGTTTGGCCTTTTTTTTATTCCGACAGCAACAAAAAATCTTCGTCGC ATATGGGCTTTTCCTAGTGTTTTATTCTTAAGTATAGCTATGGTATTCTCAATTCAACTGTCTATTCAAC AAATAAATGGAAGTTCTATCTATCAATATCTATGGTCTTGGACCGTGAATAATGATTTTTCCTTAGAATT TGGGTACTTGATTGACCCGCTTACTTCTATTATGTTAATACTAATTACTACTGTGGGAATTCTGGTTCTT ATTTATAGTGACGGTTATATGTCTCACGATGAAGGATATTTGAGATTTTTTGTTTATATAAGTTTTTTCA…	ATGTCACCACAAACAGAAACTAAAGCAAGTGTTGGATTTCAAGCTGGTGTTAAAGATTATAAATTGACTT ACTACACCCCGGAGTATGAAACCAAGGATACTGATATCTTGGCAGCATTCCGAGTAACTCCTCAGCCTGG GGTTCCCCCGGAAGAAGCAGGGGCTGCAGTAGCTGCCGAATCTTCTACTGGTACATGGACAACTGTTTGG ACTGATGGACTTACCAGTCTTGATCGTTACAAAGGACGATGCTATCACATCGAGCCTGTTGCTGGGGAAG ACAACCAATGGATCTGTTATGTAGCTTATCCATTAGACCTATTTGAAGAGGGTTCCGTGACTAACATGTT TACTTCCATTGTGGGTAACGTATTTGGTTTCAAAGCCCTACGTG…	not used for analysis	not used for analysis	50.9297	5.33823	Belgium	NA	Au nord d'Hasselt, Belgium.	RBINS	NA	June	1975	Pooideae	Poodae	Poeae	Poodinae	Alopecurinae	Alopecurus	Alopecurus_aequalis	Alopecurus_aequalis	Alopecurus_aequalis_B019	Absent	100+ phytoliths (Elongate dendritic + other) in sample		Vrije Universiteit Brussel (VUB)	Protocol 2: combination of dry and wet oxidation
024	Alopecurus geniculatus	L.	B025		Alopecurus geniculatus	MH888105	MT433230	AJ746281	ATGGAAAAATTCGAAGGGTATTCAGAAAAACAAAAATCTCGTCAACAATATTTTGTCTACCCACTACTCTTTCAGGAGTATATTTATGCATTTGCCCATGATTATGGATTAAATGATTCCGAACCTGTGGAAATTGTTAGTTGTAATAACAAGAAATTTAGTTCACTACTTGTGAAACGTTTAATTATTCGAATGTATCAGCAGAATTTTGGGATTAACTCGGTTAATCATCCTAACCAAGATCGATTGTTGGATTACAAAATTAGTTTTTATTCTGAGTTTTTTTCTCAGATTCTATCGGAGGGATTTGCAATCGTTGTAGAAATCCCATTCTCGCTACGAGAATTACCTTGTCCGAAAGAAAAAGAAATACCCAAGTTTCAGAATTTACGCTCTATT…	NA	TTTCAAGCTGGTGTTAAAGATTATAAATTGACTTACTACACCCCGGAGTATGAAACCAAGGATACTGATATCTTGGCAGCATTCCGAGTAACTCCTCAGCCTGGGGTTCCCCCGGAAGAAGCAGGGGCTGCAGTAGCTGCCGAATCTTCTACTGGTACATGGACAACTGTTTGGACTGATGGACTTACCAGTCTTGATCGTTACAAAGGACGATGCTATCACATCGAGCCTGTTGCTGGGGAAGACAACCAATGGATCTGTTATGTAGCTTATCCATTAGACCTATTTGAAGAGGGTTCCGTTACTAACATGTTTACTTCCATTGTGGGTAACGTATTTGGTTTCAAAGCCCTACGTGCTCTACGTCTGGAGGATCTACGAATTCCCGTTGCTTATGCA…	not used for analysis	not used for analysis	51.589	4.7751	the Netherlands	NA	Du S. de Bréda, the Netherlands.	RBINS	NA	September	1912	Pooideae	Poodae	Poeae	Poodinae	Alopecurinae	Alopecurus	Alopecurus_geniculatus	Alopecurus_geniculatus	Alopecurus_geniculatus_B025	High	100+ phytoliths (Elongate dendritic + other) in sample		Vrije Universiteit Brussel (VUB)	Protocol 2: combination of dry and wet oxidation
025	Alopecurus geniculatus	L.	B022		Alopecurus geniculatus	MH888105	MT433230	AJ746281	ATGGAAAAATTCGAAGGGTATTCAGAAAAACAAAAATCTCGTCAACAATATTTTGTCTACCCACTACTCTTTCAGGAGTATATTTATGCATTTGCCCATGATTATGGATTAAATGATTCCGAACCTGTGGAAATTGTTAGTTGTAATAACAAGAAATTTAGTTCACTACTTGTGAAACGTTTAATTATTCGAATGTATCAGCAGAATTTTGGGATTAACTCGGTTAATCATCCTAACCAAGATCGATTGTTGGATTACAAAATTAGTTTTTATTCTGAGTTTTTTTCTCAGATTCTATCGGAGGGATTTGCAATCGTTGTAGAAATCCCATTCTCGCTACGAGAATTACCTTGTCCGAAAGAAAAAGAAATACCCAAGTTTCAGAATTTACGCTCTATT…	NA	TTTCAAGCTGGTGTTAAAGATTATAAATTGACTTACTACACCCCGGAGTATGAAACCAAGGATACTGATATCTTGGCAGCATTCCGAGTAACTCCTCAGCCTGGGGTTCCCCCGGAAGAAGCAGGGGCTGCAGTAGCTGCCGAATCTTCTACTGGTACATGGACAACTGTTTGGACTGATGGACTTACCAGTCTTGATCGTTACAAAGGACGATGCTATCACATCGAGCCTGTTGCTGGGGAAGACAACCAATGGATCTGTTATGTAGCTTATCCATTAGACCTATTTGAAGAGGGTTCCGTTACTAACATGTTTACTTCCATTGTGGGTAACGTATTTGGTTTCAAAGCCCTACGTGCTCTACGTCTGGAGGATCTACGAATTCCCGTTGCTTATGCA…	not used for analysis	not used for analysis	49.9775	5.7672	Belgium	NA	Marvie (Bastogne), Belgium.	RBINS	NA	August	1992	Pooideae	Poodae	Poeae	Poodinae	Alopecurinae	Alopecurus	Alopecurus_geniculatus	Alopecurus_geniculatus	Alopecurus_geniculatus_B022	Low	100+ phytoliths (Elongate dendritic + other) in sample		Vrije Universiteit Brussel (VUB)	Protocol 2: combination of dry and wet oxidation
026	Alopecurus megallanicus	Lam.	UWBM PR09149	Alopecurus alpinus Smith	Alopecurus magellanicus	DQ786880	DQ786808	KC481898	ATGGAAAAATTCGAAGGGTATTCAGAAAAACACAAATCTCGTCAACAATATTTTGTCTACCCACTACTCTTTCAGGAGTATATTTATGCATTTGCCCATGATTATGGATTAAATGATTCCGAACCTGTGGAAATTGTTAGTTGTAATAACAAGAAATTTAGTTCACTACTTGTGAAACGTTTAATTATTCGAATGTATCAGCAGAATTTTGGGATTAACTCGGTTAATCATCCTAACCAAGATCGATTGTTGGATTACAAAATTAGTTTTTATTCTGAGTTTTATTCTCAGATTCTATCGGAGGGATTTGCAATCGTTGTAGAAATCCCATTCTCGCTACGAGAATTACCTTGTCCGAAAGAAAAAGAAATACCCAAGTTTCAGAATTTACGCTCTATT…	GTTATTATGTCAATGGGGTTTGGCCTTTTTTTTATTCCGACAGCAACAAAAAANCTTCGTCGCATATGGGCTTTTCCTAGTGTTTTATTCTTAAGTATAGCTATGGTATTCTCAATTCAACTGTCTATTCAACAAATAAATGGAAGTTCTATCTATCAATATCTATGGTCTTGGACCGTGAATAATGATTTTTCCTTAGAATTTGGGTACTTGATTGACCCGCTTACTTCTATTATGTTAATACTAATTACTACTGTGGGAATTCTGGTTCTTATTTATAGTGACGGTTATATGTCTCACGATGAAGGATATTTGAGATTTTTTGTTTATATAAGTTTTTTCACTACTTCTATGTTGGGATTGGTTACTAGCTCCAATTTGATACAAATTTATTTTTTT…	AGTGTTGGATTTCAAGCTGGTGTTAAAGATTATAAATTGACTTACTACACCCCGGAGTATGAAACCAAGGATACTGATATCTTGGCAGCATTCCGAGTAACTCCTCAGCCTGGGGTTCCCCCGGAAGAAGCAGGGGCTGCAGTAGCTGCCGAATCTTCTACTGGTACATGGACAACTGTTTGGACTGATGGACTTACCAGTCTTGATCGTTACAAAGGACGATGCTATCACATCGAGCCTGTTGCTGGGGAAGACAACCAATGGATCTGTTATGTAGCTTATCCATTAGACCTATTTGAAGAGGGTTCCGTTACTAACATGTTTACTTCCATTGTGGGTAACGTATTTGGTTTCAAAGCCCTACGTGCTCTACGTCTGGAGGATCTACGAATTCCCGTT…	not used for analysis	not used for analysis	NA	NA	NA	NA	NA	MONTU	47107	NA	1938	Pooideae	Poodae	Poeae	Poodinae	Alopecurinae	Alopecurus	Alopecurus_megallanicus	Alopecurus_megallanicus	Alopecurus_megallanicus_UWBM_PR09149	High	100+ phytoliths (Elongate dendritic + other) in sample		University of Washington Burke Museum (UWBM)	Protocol 1: wet oxidation
027	Alopecurus magellanicus	Lam.	UWBM PR07134		Alopecurus magellanicus	DQ786880	DQ786808	KC481898	ATGGAAAAATTCGAAGGGTATTCAGAAAAACACAAATCTCGTCAACAATATTTTGTCTACCCACTACTCTTTCAGGAGTATATTTATGCATTTGCCCATGATTATGGATTAAATGATTCCGAACCTGTGGAAATTGTTAGTTGTAATAACAAGAAATTTAGTTCACTACTTGTGAAACGTTTAATTATTCGAATGTATCAGCAGAATTTTGGGATTAACTCGGTTAATCATCCTAACCAAGATCGATTGTTGGATTACAAAATTAGTTTTTATTCTGAGTTTTATTCTCAGATTCTATCGGAGGGATTTGCAATCGTTGTAGAAATCCCATTCTCGCTACGAGAATTACCTTGTCCGAAAGAAAAAGAAATACCCAAGTTTCAGAATTTACGCTCTATT…	GTTATTATGTCAATGGGGTTTGGCCTTTTTTTTATTCCGACAGCAACAAAAAANCTTCGTCGCATATGGGCTTTTCCTAGTGTTTTATTCTTAAGTATAGCTATGGTATTCTCAATTCAACTGTCTATTCAACAAATAAATGGAAGTTCTATCTATCAATATCTATGGTCTTGGACCGTGAATAATGATTTTTCCTTAGAATTTGGGTACTTGATTGACCCGCTTACTTCTATTATGTTAATACTAATTACTACTGTGGGAATTCTGGTTCTTATTTATAGTGACGGTTATATGTCTCACGATGAAGGATATTTGAGATTTTTTGTTTATATAAGTTTTTTCACTACTTCTATGTTGGGATTGGTTACTAGCTCCAATTTGATACAAATTTATTTTTTT…	AGTGTTGGATTTCAAGCTGGTGTTAAAGATTATAAATTGACTTACTACACCCCGGAGTATGAAACCAAGGATACTGATATCTTGGCAGCATTCCGAGTAACTCCTCAGCCTGGGGTTCCCCCGGAAGAAGCAGGGGCTGCAGTAGCTGCCGAATCTTCTACTGGTACATGGACAACTGTTTGGACTGATGGACTTACCAGTCTTGATCGTTACAAAGGACGATGCTATCACATCGAGCCTGTTGCTGGGGAAGACAACCAATGGATCTGTTATGTAGCTTATCCATTAGACCTATTTGAAGAGGGTTCCGTTACTAACATGTTTACTTCCATTGTGGGTAACGTATTTGGTTTCAAAGCCCTACGTGCTCTACGTCTGGAGGATCTACGAATTCCCGTT…	not used for analysis	not used for analysis	45.6974	-112.911	USA	Montana	Vipond Park, Beaverhead National Forest, Beaverhead, Montana, U.S.A.	MONTU	47017	July	1955	Pooideae	Poodae	Poeae	Poodinae	Alopecurinae	Alopecurus	Alopecurus_magellanicus	Alopecurus_magellanicus	Alopecurus_magellanicus_UWBM_PR07134	Low	100+ phytoliths (Elongate dendritic + other) in sample		University of Washington Burke Museum (UWBM)	Protocol 1: wet oxidation
028	Alopecurus myosuroides	Huds.	NA		Alopecurus myosuroides	FN908046	HE575735	FN870382	ATGGAAAAATTCGAAGGGTATTCAGAAAAACAAAAATCTTGTCAACAATATTTTGTCTACCCACTACTCTTTCAGGAGTATATTTATGCATTTGCCCATGATTATGGATTAAATGATTCCGAACCTGTGGAAATTGTTAGTTGTAATAACAAGAAATTTAGTTCACTACTTGTGAAACGTTTAATTATTCGAATGTATCAGCAGAATTTTGGGATTAACTCGGTTAATCATCCTAACCAAGATCGATTGTTGGATTACAAAATTAGTTTTTATTCTGAGTTTTATTCTCAGATTCTATCTGAGGGATTTGCAATCGTTGTAGAAATCCCATTCTCGCTACGAGAATTACCTTGTCCGAAAGAAAAAGAAATACCCAAGTTTCAGAATTTACGCTCTATT…	GCATGGGTAATCCCTCTTCTCCCACTTCCAGTTATTATGTCAATGGGGTTTGGCCTTTTTTTTATTCCGACAGCAACAAAAAATCTTCGTCGCATATGGGCTTTTCCTAGTGTTTTATTCTTAAGTATAGCTATGGTATTCTCAATTCAACTGTCTATTCAACAAATAAATGGAAGTTCTATCTATCAATATCTATGGTCTTGGACCGTCAATAATGATTTTTCCTTAGAATTTGGGTACTTGATTGACCCGCTTACTTCTATTATGTTAATACTAATTACTACTGTGGGAATTCTTGTTCTTATTTATAGTGACGGTTATATGTCTCACGATGAAGGATATTTGAGATTTTTTGTTTATATAAGTTTTTTCACTACTTCTATGTTGGGATTGGTTACT…	AAAGCAAGTGTTGGATTTAAAGCTGGTGTTAAAGATTATAAATTGACTTACTACACTCCGGAGTATGAAACCAAGGATACTGATATCTTGGCAGCATTCCGAGTAACTCCTCAGCCTGGGGTTCCCCCGGAAGAAGCAGGAGCTGCAGTAGCTGCCGAATCTTCTACTGGTACATGGACAACTGTTTGGACTGATGGACTTACCAGTCTTGATCGTTACAAAGGACGATGCTATCACATCGAGCCTGTTGCTGGGGAAGACAACCAATGGATCTGTTATGTAGCTTATCCATTAGACCTATTTGAAGAGGGTTCCGTTACTAACATGTTTACTTCCATTGTGGGTAACGTATTTGGTTTCAAAGCCCTACGTGCTCTACGTCTGGAGGATCTACGAATT…	not used for analysis	not used for analysis	NA	NA	United Kingdom	N.A	United Kingdom	NA	NA	NA	NA	Pooideae	Poodae	Poeae	Poodinae	Alopecurinae	Alopecurus	Alopecurus_myosuroides	Alopecurus_myosuroides	Alopecurus_myosuroides_NA	Absent	Unknown		Parry and Smithson (1966)	See Parry and Smithson (1966)
029	Alopecurus myosuroides	Huds.	B028		Alopecurus myosuroides	FN908046	HE575735	FN870382	ATGGAAAAATTCGAAGGGTATTCAGAAAAACAAAAATCTTGTCAACAATATTTTGTCTACCCACTACTCTTTCAGGAGTATATTTATGCATTTGCCCATGATTATGGATTAAATGATTCCGAACCTGTGGAAATTGTTAGTTGTAATAACAAGAAATTTAGTTCACTACTTGTGAAACGTTTAATTATTCGAATGTATCAGCAGAATTTTGGGATTAACTCGGTTAATCATCCTAACCAAGATCGATTGTTGGATTACAAAATTAGTTTTTATTCTGAGTTTTATTCTCAGATTCTATCTGAGGGATTTGCAATCGTTGTAGAAATCCCATTCTCGCTACGAGAATTACCTTGTCCGAAAGAAAAAGAAATACCCAAGTTTCAGAATTTACGCTCTATT…	GCATGGGTAATCCCTCTTCTCCCACTTCCAGTTATTATGTCAATGGGGTTTGGCCTTTTTTTTATTCCGACAGCAACAAAAAATCTTCGTCGCATATGGGCTTTTCCTAGTGTTTTATTCTTAAGTATAGCTATGGTATTCTCAATTCAACTGTCTATTCAACAAATAAATGGAAGTTCTATCTATCAATATCTATGGTCTTGGACCGTCAATAATGATTTTTCCTTAGAATTTGGGTACTTGATTGACCCGCTTACTTCTATTATGTTAATACTAATTACTACTGTGGGAATTCTTGTTCTTATTTATAGTGACGGTTATATGTCTCACGATGAAGGATATTTGAGATTTTTTGTTTATATAAGTTTTTTCACTACTTCTATGTTGGGATTGGTTACT…	AAAGCAAGTGTTGGATTTAAAGCTGGTGTTAAAGATTATAAATTGACTTACTACACTCCGGAGTATGAAACCAAGGATACTGATATCTTGGCAGCATTCCGAGTAACTCCTCAGCCTGGGGTTCCCCCGGAAGAAGCAGGAGCTGCAGTAGCTGCCGAATCTTCTACTGGTACATGGACAACTGTTTGGACTGATGGACTTACCAGTCTTGATCGTTACAAAGGACGATGCTATCACATCGAGCCTGTTGCTGGGGAAGACAACCAATGGATCTGTTATGTAGCTTATCCATTAGACCTATTTGAAGAGGGTTCCGTTACTAACATGTTTACTTCCATTGTGGGTAACGTATTTGGTTTCAAAGCCCTACGTGCTCTACGTCTGGAGGATCTACGAATT…	Wild	Diploid	50.8236	4.5167	Belgium	NA	Station Tervueren, Belgium.	RBINS	NA	May	1950	Pooideae	Poodae	Poeae	Poodinae	Alopecurinae	Alopecurus	Alopecurus_myosuroides	Alopecurus_myosuroides	Alopecurus_myosuroides_B028	High	100+ phytoliths (Elongate dendritic + other) in sample	16	Vrije Universiteit Brussel (VUB)	Protocol 2: combination of dry and wet oxidation
030	Alopecurus myosuroides	Huds.	B031		Alopecurus myosuroides	FN908046	HE575735	FN870382	ATGGAAAAATTCGAAGGGTATTCAGAAAAACAAAAATCTTGTCAACAATATTTTGTCTACCCACTACTCTTTCAGGAGTATATTTATGCATTTGCCCATGATTATGGATTAAATGATTCCGAACCTGTGGAAATTGTTAGTTGTAATAACAAGAAATTTAGTTCACTACTTGTGAAACGTTTAATTATTCGAATGTATCAGCAGAATTTTGGGATTAACTCGGTTAATCATCCTAACCAAGATCGATTGTTGGATTACAAAATTAGTTTTTATTCTGAGTTTTATTCTCAGATTCTATCTGAGGGATTTGCAATCGTTGTAGAAATCCCATTCTCGCTACGAGAATTACCTTGTCCGAAAGAAAAAGAAATACCCAAGTTTCAGAATTTACGCTCTATT…	GCATGGGTAATCCCTCTTCTCCCACTTCCAGTTATTATGTCAATGGGGTTTGGCCTTTTTTTTATTCCGACAGCAACAAAAAATCTTCGTCGCATATGGGCTTTTCCTAGTGTTTTATTCTTAAGTATAGCTATGGTATTCTCAATTCAACTGTCTATTCAACAAATAAATGGAAGTTCTATCTATCAATATCTATGGTCTTGGACCGTCAATAATGATTTTTCCTTAGAATTTGGGTACTTGATTGACCCGCTTACTTCTATTATGTTAATACTAATTACTACTGTGGGAATTCTTGTTCTTATTTATAGTGACGGTTATATGTCTCACGATGAAGGATATTTGAGATTTTTTGTTTATATAAGTTTTTTCACTACTTCTATGTTGGGATTGGTTACT…	AAAGCAAGTGTTGGATTTAAAGCTGGTGTTAAAGATTATAAATTGACTTACTACACTCCGGAGTATGAAACCAAGGATACTGATATCTTGGCAGCATTCCGAGTAACTCCTCAGCCTGGGGTTCCCCCGGAAGAAGCAGGAGCTGCAGTAGCTGCCGAATCTTCTACTGGTACATGGACAACTGTTTGGACTGATGGACTTACCAGTCTTGATCGTTACAAAGGACGATGCTATCACATCGAGCCTGTTGCTGGGGAAGACAACCAATGGATCTGTTATGTAGCTTATCCATTAGACCTATTTGAAGAGGGTTCCGTTACTAACATGTTTACTTCCATTGTGGGTAACGTATTTGGTTTCAAAGCCCTACGTGCTCTACGTCTGGAGGATCTACGAATT…	not used for analysis	not used for analysis	50.6683	4.6147	Belgium	NA	Louvain-la-Neuve, Belgium.	RBINS	NA	June	1975	Pooideae	Poodae	Poeae	Poodinae	Alopecurinae	Alopecurus	Alopecurus_myosuroides	Alopecurus_myosuroides	Alopecurus_myosuroides_B031	Low	100+ phytoliths (Elongate dendritic + other) in sample		Vrije Universiteit Brussel (VUB)	Protocol 2: combination of dry and wet oxidation
031	Alopecurus pratensis	L.	B034		Alopecurus pratensis	MF597160	MH888133	MF596562	TTGCGATTCTTTCTCAACTACTATTCAAATTGGAATAGTTTTATTACTTCAATGAAATCTATTTTTCTTTTTAAAAAAGAAAATAAAAGACTATTTCGATTCCTATATAACTCTTATGTATCAGAATATGAATTTTTCTTGTTGTTTCTTCGTAGACAATCTTCTTGCTTACCATTAGCATCTTCTGGAACTTTTTTGGAACGAATCCACTTTTCGAGGAAGATGGAACATTTTGGGATAATGTACCCTGGTTTTTTTAGGAAAACCATATGGTTTTTTATGGATCCTCTTATGCATTATGTTCGATATCAAGGAAAGGCTATTTTTGCATCAAAAGGAACTCTTTTTTTGAACAAAAAATGGAAATGGTATCTTATCCATTTGTGGCAATATTTTTTC…	GCAGGATTAACTGCCTTTTATATGTTTCGGATATATTTACTTACATTTGATGGGTATTTGCGCTTTCATTTTCAAAATTATAGTACCACTAAAGAGGGTTCCTTGTATTCAATATCCTTATGGGGAAAAAAGATATCCAAAGGAGTTAATAGGGATTTTGTTTTATCAACAACAAAGAGTGGAGTTTCTTTTTTTTCACAAAATATACCCAAAATTCAAGGTAATACAAGAAATAGGATAGGATGCTTTAGTACATCCTTTGGAGCTAAAAACACTTTTGCCTATCCGCATGAAACGGGAAATACTATGTTATTTCCTCTTCTTATATTACTCCTTTTTACTTTATTCATTGGATTTATAGGAATCTCTTTTGATAATGGAACAATGGAGAATGGGATA…	GTTGGATTTAAAGCTGGTGTTAAAGATTATAAATTGACTTACTACACCCCGGAGTATGAAACCAAGGATACTGATATCTTGGCAGCATTCCGAGTAACTCCTCAGCCTGGGGTTCCCCCGGAAGAAGCAGGGGCTGCAGTAGCTGCCGAATCTTCTACTGGTACATGGACAACTGTTTGGACTGATGGACTTACCAGTCTTGATCGTTATAAAGGACGATGCTATCACATCGAGCCTGTTGCTGGGGAAGACAACCAATGGATCTGTTATGTAGCTTATCCATTAGACCTATTTGAAGAGGGTTCCGTTACTAACATGTTTACTTCCATTGTGGGTAACGTATTTGGTTTCAAAGCCCTACGTGCTCTACGTCTGGAGGATCTACGAATTCCCGTTGCT…	not used for analysis	not used for analysis	NA	NA	unknown	NA	Station: Rocher (?) Ben A hui (?)	RBINS	NA	May	1951	Pooideae	Poodae	Poeae	Poodinae	Alopecurinae	Alopecurus	Alopecurus_pratensis	Alopecurus_pratensis	Alopecurus_pratensis_B034	High	100+ phytoliths (Elongate dendritic + other) in sample		Vrije Universiteit Brussel (VUB)	Protocol 2: combination of dry and wet oxidation
032	Alopecurus pratensis	L.	B037		Alopecurus pratensis	MF597160	MH888133	MF596562	TTGCGATTCTTTCTCAACTACTATTCAAATTGGAATAGTTTTATTACTTCAATGAAATCTATTTTTCTTTTTAAAAAAGAAAATAAAAGACTATTTCGATTCCTATATAACTCTTATGTATCAGAATATGAATTTTTCTTGTTGTTTCTTCGTAGACAATCTTCTTGCTTACCATTAGCATCTTCTGGAACTTTTTTGGAACGAATCCACTTTTCGAGGAAGATGGAACATTTTGGGATAATGTACCCTGGTTTTTTTAGGAAAACCATATGGTTTTTTATGGATCCTCTTATGCATTATGTTCGATATCAAGGAAAGGCTATTTTTGCATCAAAAGGAACTCTTTTTTTGAACAAAAAATGGAAATGGTATCTTATCCATTTGTGGCAATATTTTTTC…	GCAGGATTAACTGCCTTTTATATGTTTCGGATATATTTACTTACATTTGATGGGTATTTGCGCTTTCATTTTCAAAATTATAGTACCACTAAAGAGGGTTCCTTGTATTCAATATCCTTATGGGGAAAAAAGATATCCAAAGGAGTTAATAGGGATTTTGTTTTATCAACAACAAAGAGTGGAGTTTCTTTTTTTTCACAAAATATACCCAAAATTCAAGGTAATACAAGAAATAGGATAGGATGCTTTAGTACATCCTTTGGAGCTAAAAACACTTTTGCCTATCCGCATGAAACGGGAAATACTATGTTATTTCCTCTTCTTATATTACTCCTTTTTACTTTATTCATTGGATTTATAGGAATCTCTTTTGATAATGGAACAATGGAGAATGGGATA…	GTTGGATTTAAAGCTGGTGTTAAAGATTATAAATTGACTTACTACACCCCGGAGTATGAAACCAAGGATACTGATATCTTGGCAGCATTCCGAGTAACTCCTCAGCCTGGGGTTCCCCCGGAAGAAGCAGGGGCTGCAGTAGCTGCCGAATCTTCTACTGGTACATGGACAACTGTTTGGACTGATGGACTTACCAGTCTTGATCGTTATAAAGGACGATGCTATCACATCGAGCCTGTTGCTGGGGAAGACAACCAATGGATCTGTTATGTAGCTTATCCATTAGACCTATTTGAAGAGGGTTCCGTTACTAACATGTTTACTTCCATTGTGGGTAACGTATTTGGTTTCAAAGCCCTACGTGCTCTACGTCTGGAGGATCTACGAATTCCCGTTGCT…	not used for analysis	not used for analysis	50.6659	4.5671	Belgium	NA	Ottignies, Belgium.	RBINS	NA	May	1974	Pooideae	Poodae	Poeae	Poodinae	Alopecurinae	Alopecurus	Alopecurus_pratensis	Alopecurus_pratensis	Alopecurus_pratensis_B037	Low	100+ phytoliths (Elongate dendritic + other) in sample		Vrije Universiteit Brussel (VUB)	Protocol 2: combination of dry and wet oxidation
033	Alpagrostis setacea	(Poir.) P.M.Peterson, Romasch., Soreng & Sylvester	B046	Agrostis setacea Curtis	Agrostis curtisii Kerguélen: Homotypic synonym of Alpagrostis setacea (Poir.) P.M.Peterson, Romasch., Soreng & Sylvester (POWO)	JN894587	KJ529439	JN891530	TCTCGCTACGAGAATTATTTTGTCCGAAAGAAAAAGAAATACCAAAGTTTCAGAATTTACGCTCTATTCATTCAATATTTCCCTTTTTAGAAGACAAATTTTTGCATTTGGATTATCTTTCACATATAGAAATACCCTATCCTATCCATTTGGAAATCTTGGTGCAACTCCTTCAATACCGTATCCAAGATGTTCCATCTTTGCATTTATTGCGATTCTTTCTCAACTACTATTCAAATTGGAATAGTTTTATTACTTCAATGAAATCTATTTTTCTTTTTAAAAAAGAAAATAAAAGACTTTTTCGATTCTTATATAATTCTTATGTATCAGAATATGAATTTTTCTTGTTGTTTCTTCGTAAACAATCTTCTTGCTTACCATTATCATCTTCTGGAA…	CGCGTTCATTTTCAAAATTATAGTAGCACTAAAGAGGGTCCCTTGTATTCAATATCCTTATGGGGAAAAAGGATACCCAAAGGAGTGAATGGGGATTTCGTTTTATCAACAACAAAGAGTGGAGTTTCTTTTTTTTCACAAAATATACCAAAAATTCAAGGTAATACAACAAATAGGATAGGATGCTTTAGTACGTCCTTTGGGTCTAAAAAAACTTTTTCCTATCCACATGAAACGGGAAATACTATGTTATTTCCTCTTCTTATATTACTGCTTTTTACTTTCTTCATTGGATTCATAGGAATCTCTTTTGATAATGGAGCGACGGATAATGGAATAGCGGGGTTAACCATATTATCAAAGTGGTTAACTCCCTCAATAAACTTTACCCAGGAAAGT…	AAGTGTTGGATTTCAAGCTGGTGTTAAAGATTATAAATTGACTTACTACACCCCGGAGTATGAAACCAAGGATACTGATATCTTGGCAGCATTCCGAGTAACTCCTCAACCTGGGGTTCCGCCGGAAGAAGCAGGGGCTGCAGTAGCTGCCGAATCTTCTACTGGTACATGGACAACTGTTTGGACTGATGGACTTACCAGTCTTGATCGTTATAAAGGACGATGCTATCACATCGAGCCTGTTGCTGGGGAAGACAACCAATGGATCTGTTATGTAGCTTATCCATTAGACCTATTTGAAGAGGGTTCCGTTACTAACATGTTTACTTCCATTGTGGGTAACGTATTTGGTTTCAAAGCCCTACGTGCTCTACGTCTGGAGGATCTACGAATTCCCCC…	not used for analysis	not used for analysis	47.7631	-1.2103	France	NA	Grand Auverné, France.	RBINS	NA	August	1975	Pooideae	Poodae	Poeae	Agrostidodinae	Agrostidinae	Alpagrostis	Alpagrostis_setacea	Alpagrostis_setacea	Alpagrostis_setacea_B046	Absent	100+ phytoliths (Elongate dendritic + other) in sample		Vrije Universiteit Brussel (VUB)	Protocol 2: combination of dry and wet oxidation
034	Ampelodesmos mauritanicus	(Poir.) T.Durand & Schinz	UWBM PR06168		Ampelodesmos mauritanicus	KM974731	KM974731	KM974731	ATGGAAAAATTCGAAGGGTATTCAGAAAAACATAAATCTCGTCAACAATACTTCGTCTACCCACTT CTCTTTCAGGAGTATATTTATGCATTTGCCCATGATTATGGATTAAATGGTTCCGAACCTGTGGAAATTG TTAGTTGTAATAACAAGAAATTTAGTTCACTACTTGTGAAACGTTTAATTATTAGAATGTATCAGCAGAA TTTTTGGATTAACTCGGTTAATCATCCTAACCAAGATCGATTGTTGGATTACAAAAATTATTTTTATTCT GAGTTTTATTCTCAGATTCTATCTGAGGGGTTTGCGATCGTTGTAGAAATCCCATTCTCGCTACGAGAAT TATCTTGTCCGAAAGAAAAAGAAATACCAAAGTTTCAGAATTTACGCT…	ATGGAACATACATATCAATATGCATGGGTAATCCCTCTTCTCCCACTTCC AGTTATTATGTCAATGGGGTTTGGCCTTATTCTTATTCCGACAGCAACAAAAAATATTCGTCGCATATGG GCTTTTCCTAGTGTTTTACTCTTAAGTATAGCTATGGTATTCTCAGTTCAACTGTCTATTCAACAAATAA ATGGAAGTTCTATCTATCAATATCTATGGTCTTGGACCATCAATAATGATTTTTCCTTAGAATTTGGATA CTTGATTGACCCGCTTACTTCTATTATGTTAATACTAATTACTACTGTAGGAATTCTGGTTCTTATTTAT AGTGACGGTTATATGTCTCACGATGAAGGATATTTGAGATTTTTTGTTTATATAAGTTTTTTCA…	ATGTCACCACAAACAGAAACTAAAGCAAGTGTTGGATTTCAAGCTGGTGTTAAAGATTATAAATTGACTT ACTACACCCCGGAGTATGAAACCAAGGATACTGATATCTTGGCAGCATTCCGAGTAACTCCTCAGCCCGG GGTTCCGCCCGAAGAAGCGGGGGCTGCAGTAGCTGCCGAATCTTCTACTGGTACATGGACAACTGTTTGG ACTGATGGACTTACCAGTCTTGATCGTTACAAAGGACGATGCTATCACATCGAGCCTGTTGCTGGGGAAG ACAGTCAATATATCGCTTATGTAGCTTATCCATTAGACCTATTTGAAGAGGGTTCCGTTACTAACATGTT TACTTCCATTGTGGGTAACGTATTTGGTTTCAAAGCCCTACGTG…	not used for analysis	not used for analysis	NA	NA	NA	NA	NA	NA	NA	NA	NA	Pooideae	Stipodae	Ampelodesmeae	-	-	Ampelodesmos	Ampelodesmos_mauritanicus	Ampelodesmos_mauritanicus	Ampelodesmos_mauritanicus_UWBM_PR06168	High	100+ phytoliths (Elongate dendritic + other) in sample		University of Washington Burke Museum (UWBM)	Protocol 1: wet oxidation
035	Amphibromus scabrivalvis	(Trin.) Swallen	UWBM PR06793		Amphibromus scabrivalvis	DQ786882	DQ786810	NA	ATGGAAAAATTCGAAGGGTATTCAGAAAAACATAAATCTCGTCAACAATACTTTGTCTACCCACTTCTCTTTCAGGAGTATATTTATGCATTTGCCCATGATTATGGATTAAATGATTCCGAACCTGTGGAAATTGTTAGTTGTAATAACAAGAAATTTAGTTCACTACTTGTGAAACGTTTAATTACTCGAATGTATCAGCAGAATTTTTGGATTAACTCGGTTAATCATCCTAACCAAGATCGATTGTTGGATTACAAAATAGGTTTTTATTCTGAGTTTTATTCTCAGATTCTACCTGAGGGGTTTGCGATCGTTGTAGAAATCCCATTCTCGCTACGAGAATTATCTTGTCCGAAAGAAAAAGAAATACCAAAGTTTCAGAATTTACGCTCTATT…	ATTATGTCAATGGGATTTGGCCTTTTTTTTATTCCGACAGCAACAAAAAATCTTCGTCGCATATGGGCTTTTCCTAGTGTTTTACTCTTAAGTATAGCTATGGTATTCTCAGTTCAACTGTCTATTCACCAAATAAAWGGAAGTTCAWTCTATCAATATCTATGGTCTTGGACCGTCAATAATGATTTTTCTTTAGAATTTGGATACTTGATTGACCCGCTTACTTCTATTATGTTAATACTAATTACTACTGTAGGAATCCTGGTTCTTATTTATAGTGACGGTTATATGTCTCACGATGAGGGGTATTTGAGATTTTTTGTTTATATAAGTTTTTTCAATACTTCCATGTTGGGATTGGTTACTAGCTCCAATTTGATACAAATTTATTTTTTTTGG…	NA	not used for analysis	not used for analysis	-17.56	-65.3658	Bolivia	NA	Estancia Chullchucani. Man0made laguna above Estancia Chuchucani, Carrasco, Cochabamba, Bolivia, South America.	MO	5151816	April	1995	Pooideae	Poodae	Poeae		Torreyochloinae	Amphibromus	Amphibromus_scabrivalvis	Amphibromus_scabrivalvis	Amphibromus_scabrivalvis_UWBM_PR06793	Low	100+ phytoliths (Elongate dendritic + other) in sample		University of Washington Burke Museum (UWBM)	Protocol 1: wet oxidation
036	Anthoxanthum nipponicum	Honda	B001	Anthaxantum odoratum L. var glabrescens Čelak.	Anthoxanthum alpinum Á.Löve & D.Löve: Heterotypic synonym of Anthoxanthum nipponicum Honda (POWO)	NA	NA	KF522673	NA	NA	CAGAGACTAAAGCAAATGTTGGATTTAAAGCTGGTGTTAAAGATTATAAATTGACTTACTACACCCCGGAGTATGAAACCAAGGATACTGATATCTTGGCAGCATTCCGAGTAACCCCTCAACCTGGGGTTCCGCCGGAAGAAGCAGGGGCTGCAGTAGCTGCCGAATCTTCTACTGGTACATGGACAACTGTTTGGACTGATGGACTTACCAGTCTTGATCGTTACAAAGGACGATGCTATCACATCGAGCCTGTTGCTGGGGAAGACAACCAATGGATCTGTTATGTAGCTTATCCATTAGACCTATTTGAAGAGGGTTCCGTTACTAACATGTTTACTTCCATTGTAGGTAACGTATTTGGTTTCAAAGCCCTACGTGCTCTACGCCTGGAGGATC…	not used for analysis	not used for analysis	50.0046	4.8865	Unknown	NA	Vallée de la Houille, Belgium.	RBINS	NA	June	1975	Pooideae	Poodae	Poeae	-	Anthoxanthinae	Anthoxanthum	Anthoxanthum_nipponicum	Anthoxanthum_nipponicum	Anthoxanthum_nipponicum_B001	Absent	100+ phytoliths (Elongate dendritic + other) in sample		Vrije Universiteit Brussel (VUB)	Protocol 2: combination of dry and wet oxidation
037	Anthoxanthum nitens	(Weber) Y.Schouten & Veldkamp	UWBM PR09274	Anthoxanthum hirtum (Schrank) Y.Schouten & Veldkamp	Hierochloe odorata (L.) P.Beauv.: Heterotypic synonym of Anthoxanthum nitens (Weber) Y.Schouten & Veldkamp (POWOà	KM974740	KM974740	KM974740	ATGGAAAAATTCGAAGGGTATTCAGAAAAACATAAATCTCGTCAACAATACTTTGTCTACCCACTT CTCTTTCAGGAGTATATTTATGCATTTGCCCATGATTATGGATTAAGTGATTCCGAACCTGTGGAAATTT TTAGTTGTAATAACAAGAAATTTAGTTCACTACTTGTGAAACGTTTAATTACTCGAATGTATCAGCAGAA TTTTTGGATTAACTCGGTTAATCATCCTAACCAAGATCGATTGTTGGATTACAAAATAGGTTTTTATTCT GAGTTTTATTCTCAGATTCTACCTGAGGGGTTTTCGATCGTTGTAGAAATCCCATTCTCGCTACGAGAAT TATCTTCTCCGAAAGAAAAAGAAATACCAAAGTTTCAGAATTTACGCT…	ATGGAACATACATATCAATATGCATGGGTAATCCCTCTTCTCCCACTTCC AGTTATTATGTCAATGGGATTTGGACTTTTTTTTATTCCGACAGCAACAAAAAATCTTCGTCGCATATGG GCTTTTCCTAGTGTTTTACTCTTAAGTATAGCTATGGTATTCTCAGTTCAACTGTCTATTCAACAAATAA ATGGAAGTTCTATCTATCAATATCTATGGTCTTGGACCGTCAATAATGATTTTTCTTTAGAATTTGGATA CTTGATTGACCCGCTTACTTCTATTATGTTAATACTAATTACTACTGTAGGAATCCTGGTTCTTATTTAT AGTGACGGTTATATGTCTCACGATGAAGGGTATTTGAGATTTTTTGTTTATATAAGTTTTTTCA…	ATGTCACCACAAACAGAAACTAAAGCAAGTGTTGGATTTCAAGCTGGTGTTAAAGATTATAAATTGACTT ACTACACCCCGGAGTATGAAACCAAGGATACTGATATCTTGGCAGCATTCCGAGTAACTCCTCAACCTGG GGTTCCGCCGGAAGAAGCAGGGGCTGCAGTAGCTGCCGAATCTTCTACTGGTACATGGACAACTGTTTGG ACTGATGGACTTACCAGTCTTGATCGTTACAAAGGACGATGCTATCACATCGAGCCTGTTGCTGGGGACG ACAACCAATGGATCTGTTATGTAGCTTATCCATTAGACCTATTTGAAGAGGGTTCCGTTACTAACATGTT TACTTCCATTGTGGGTAACGTATTTGGTTTCAAAGCCCTACGTG…	not used for analysis	not used for analysis	48.63	-114.142	USA	Montana	Camas Creek meadows, Glacier National Park, Flathead, Montana, U.S.A.	MONTU	47554	May	1952	Pooideae	Poodae	Poeae	-	Anthoxanthinae	Anthoxanthum	Anthoxanthum_nitens	Anthoxanthum_nitens	Anthoxanthum_nitens_UWBM_PR09274	Low	100+ phytoliths (Elongate dendritic + other) in sample		University of Washington Burke Museum (UWBM)	Protocol 1: wet oxidation
038	Anthoxanthum odoratum	L.	NA		Anthoxanthum odoratum	KM974732	KM974732	KM974732	ATGGAAAAATTCGAAGGGTATTTAGAAAAACATAAATCTCGTCAACAATACTTTGTCTACCCACTT CTCTTTCAGGAGTATATTTATGCATTTGCCCATGATTATGGATTAAGTGATTCCGAACCTGTGGAAATTG TTAGTTGTAATAACAAGAAATTTAGTTCATTACTTGTGAAACGTTTAATTACTCGAATGTATCAGCAGAA TTTTTGGATTAACTTGGTTAATCATCCTAACCAAGATCAATTGTTGGATTACAAAATAGGTTTTTATTCT GAGTTTTATTCTCAGATTCTACCTGAGGGGTTTTCAATCGTTGTAGAAATCCCATTCTCGCTACGAGAAT TTTCTTGTCCGAAAGAAAAAAAAATACCAAAGTTTCAGAATTTACACT…	ATGGAATATACATATCAATATGCATGGGTAATCCCTCTTCTCCCACTTCC AGTTATTATGTCAATGGGATTTGGACTTTTTTTTATTCCGACAGCAACAAAAAATCTTCGCCGCATATGG GCTTTTCCTAGTGTTTTACTCTTAAGTATAGCTATGGTATTCTCAGTTCAGCTATCTATTCAACAAATAA ACGGAAGTTCTATCTATCAATATCTATGGTCTTGGACCGTCAATAATGATTTTTCTTTAGAATTTGGATA CTTGATTGACCCGCTTACTTCTATTATGTTAATACTAATTACTACTGTAGGAATCCTGGTTCTTATTTAT AGTGACGGTTATATGTCTCACGATGAAGGGTATTTGAGATTTTTTGTTTATATAAGTTTTTTCA…	ATGTCACCACAAACAGAAACTAAAGCAAATGTTGGATTTAAAGCTGGTGTTAAAGATTATAAATTGACTT ACTACACCCCGGAGTATGAAACCAAGGATACTGATATCTTGGCAGCATTCCGAGTAACCCCTCAACCTGG GGTTCCGCCGGAAGAAGCAGGGGCTGCAGTAGCTGCCGAATCTTCTACTGGTACATGGACAACTGTTTGG ACTGATGGACTTACCAGTCTTGATCGTTACAAAGGACGATGCTATCACATCGAGCCTGTTGCTGGGGAAG ACAACCAATGGATCTGTTATGTAGCTTATCCATTAGACCTATTTGAAGAGGGTTCCGTTACTAACATGTT TACTTCCATTGTAGGTAACGTATTTGGTTTCAAAGCCCTACGTG…	not used for analysis	not used for analysis	NA	NA	United Kingdom	N.A	United Kingdom	NA	NA	NA	NA	Pooideae	Poodae	Poeae	-	Anthoxanthinae	Anthoxanthum	Anthoxanthum_odoratum	Anthoxanthum_odoratum	Anthoxanthum_odoratum_NA	Low	Unknown		Parry and Smithson (1966)	See Parry and Smithson (1966)
039	Anthoxanthum odoratum	L.	B004		Anthoxanthum odoratum	KM974732	KM974732	KM974732	ATGGAAAAATTCGAAGGGTATTTAGAAAAACATAAATCTCGTCAACAATACTTTGTCTACCCACTT CTCTTTCAGGAGTATATTTATGCATTTGCCCATGATTATGGATTAAGTGATTCCGAACCTGTGGAAATTG TTAGTTGTAATAACAAGAAATTTAGTTCATTACTTGTGAAACGTTTAATTACTCGAATGTATCAGCAGAA TTTTTGGATTAACTTGGTTAATCATCCTAACCAAGATCAATTGTTGGATTACAAAATAGGTTTTTATTCT GAGTTTTATTCTCAGATTCTACCTGAGGGGTTTTCAATCGTTGTAGAAATCCCATTCTCGCTACGAGAAT TTTCTTGTCCGAAAGAAAAAAAAATACCAAAGTTTCAGAATTTACACT…	ATGGAATATACATATCAATATGCATGGGTAATCCCTCTTCTCCCACTTCC AGTTATTATGTCAATGGGATTTGGACTTTTTTTTATTCCGACAGCAACAAAAAATCTTCGCCGCATATGG GCTTTTCCTAGTGTTTTACTCTTAAGTATAGCTATGGTATTCTCAGTTCAGCTATCTATTCAACAAATAA ACGGAAGTTCTATCTATCAATATCTATGGTCTTGGACCGTCAATAATGATTTTTCTTTAGAATTTGGATA CTTGATTGACCCGCTTACTTCTATTATGTTAATACTAATTACTACTGTAGGAATCCTGGTTCTTATTTAT AGTGACGGTTATATGTCTCACGATGAAGGGTATTTGAGATTTTTTGTTTATATAAGTTTTTTCA…	ATGTCACCACAAACAGAAACTAAAGCAAATGTTGGATTTAAAGCTGGTGTTAAAGATTATAAATTGACTT ACTACACCCCGGAGTATGAAACCAAGGATACTGATATCTTGGCAGCATTCCGAGTAACCCCTCAACCTGG GGTTCCGCCGGAAGAAGCAGGGGCTGCAGTAGCTGCCGAATCTTCTACTGGTACATGGACAACTGTTTGG ACTGATGGACTTACCAGTCTTGATCGTTACAAAGGACGATGCTATCACATCGAGCCTGTTGCTGGGGAAG ACAACCAATGGATCTGTTATGTAGCTTATCCATTAGACCTATTTGAAGAGGGTTCCGTTACTAACATGTT TACTTCCATTGTAGGTAACGTATTTGGTTTCAAAGCCCTACGTG…	not used for analysis	not used for analysis	43.2778	6.5783	France	NA	St-Pons-les-Mures, France.	RBINS	NA	April	1975	Pooideae	Poodae	Poeae	-	Anthoxanthinae	Anthoxanthum	Anthoxanthum_odoratum	Anthoxanthum_odoratum	Anthoxanthum_odoratum_B004	Low	100+ phytoliths (Elongate dendritic + other) in sample		Vrije Universiteit Brussel (VUB)	Protocol 2: combination of dry and wet oxidation
040	Arrhenatherum elatius	(L.) P.Beauv. ex J.Presl & C.Presl	NA	Arrhenatherum elatius (L.) J. & C. Presl.	Arrhenatherum elatius	MH888098	MH888124	MH888150	ATGGAAAAATTCGAAGGGTATTCAGAAAAACATAAATCTCGTCAACAATACTTTGTCTACCCACTTCTCTTTCAGGAATATATTTATGCATTTGCCCATGATTATGGATTAAATGATTCCGAACCTGTGGAAATTTGTAGTTGTAAGAACAAGAAATTTAGTTCACTACTTGTGAAACGTTTAATTACTCGAATGTATCAGCAGAATTTTTTGATTAACTCGGTTAATCATCCTAACCAAGATCGATTGTTGGATTACAAAATTGGTTTTTATTCTGAGTTTTATTCTCAGATTCTACCTGAGGGGTTTTCAATCGTTGTAGAAATCCCATTCTCGCTACGAGAATTATCTTGTCCGAAAGAAAAAGAAATACCAAAGTTTCAGAATTTACGCTCTATT…	GCAGGATTAACTGCCTTTTATATGTTTCGGATATATTTACTTACATTTGATGGGTATTTGCGCGTTCATTTTCAAAATTATAGTAGCACTAAAGAGGGTCCCTTGTATTCAATATCCTTGTGGGGAAAAAGGATACCCAAAGGAGTGAATAGGGGTTTCGTTTTATCAACAACAAAGAATGGAGTTTCTTTTTTTTCACAAAATATACCAAAAATTCAAGGTAATACAACAAATAGGATAGGATGCTTTAGTACGTCCTTTGGGGCTAAAAAAACTTTTGCTTATCCGCATGAAACGGGAAATACTATGTTATTTCCTCTTCTTATATTACTGCTTTTTACTTTGTTCATTGGATTCATAGGAATCTCTTTTGATAATGGAGCGACGGATAATGGAATA…	CCGGAGTATGAAACCAAGGATACTGATATCTTGGCAGCATTCCGAGTAACTCCTCAACCTGGAGTTCCGCCGGAAGAAGCAGGGGCTGCAGTAGCTGCCGAATCTTCTACTGGTACATGGACAACTGTTTGGACTGATGGACTTACCAGTCTTGATCGTTACAAAGGACGATGCTATCACATCGAGCCTGTTGCTGGGGAAGACAGCCAATGGATCTGTTATGTAGCTTATCCATTAGACCTATTTGAAGAGGGTTCCGTTACTAACATGTTTACTTCCATTGTGGGTAACGTATTTGGTTTCAAAGCCCTACGTGCTCTACGTCTGGAGGATCTACGAATTCCCCCTGCTTATACAAAAACTTTCCAAGGCCCGCCTCATGGTATCCAAGTTGAAAGA…	not used for analysis	not used for analysis	NA	NA	United Kingdom	N.A	United Kingdom	NA	NA	NA	NA	Pooideae	Poodae	Poeae	-	Aveninae	Arrhenatherum	Arrhenatherum_elatius	Arrhenatherum_elatius	Arrhenatherum_elatius_NA	Low	Unknown		Parry and Smithson (1966)	See Parry and Smithson (1966)
041	Arrhenatherum elatius	(L.) P.Beauv. ex J.Presl & C.Presl	E084		Arrhenatherum elatius	MH888098	MH888124	MH888150	ATGGAAAAATTCGAAGGGTATTCAGAAAAACATAAATCTCGTCAACAATACTTTGTCTACCCACTTCTCTTTCAGGAATATATTTATGCATTTGCCCATGATTATGGATTAAATGATTCCGAACCTGTGGAAATTTGTAGTTGTAAGAACAAGAAATTTAGTTCACTACTTGTGAAACGTTTAATTACTCGAATGTATCAGCAGAATTTTTTGATTAACTCGGTTAATCATCCTAACCAAGATCGATTGTTGGATTACAAAATTGGTTTTTATTCTGAGTTTTATTCTCAGATTCTACCTGAGGGGTTTTCAATCGTTGTAGAAATCCCATTCTCGCTACGAGAATTATCTTGTCCGAAAGAAAAAGAAATACCAAAGTTTCAGAATTTACGCTCTATT…	GCAGGATTAACTGCCTTTTATATGTTTCGGATATATTTACTTACATTTGATGGGTATTTGCGCGTTCATTTTCAAAATTATAGTAGCACTAAAGAGGGTCCCTTGTATTCAATATCCTTGTGGGGAAAAAGGATACCCAAAGGAGTGAATAGGGGTTTCGTTTTATCAACAACAAAGAATGGAGTTTCTTTTTTTTCACAAAATATACCAAAAATTCAAGGTAATACAACAAATAGGATAGGATGCTTTAGTACGTCCTTTGGGGCTAAAAAAACTTTTGCTTATCCGCATGAAACGGGAAATACTATGTTATTTCCTCTTCTTATATTACTGCTTTTTACTTTGTTCATTGGATTCATAGGAATCTCTTTTGATAATGGAGCGACGGATAATGGAATA…	CCGGAGTATGAAACCAAGGATACTGATATCTTGGCAGCATTCCGAGTAACTCCTCAACCTGGAGTTCCGCCGGAAGAAGCAGGGGCTGCAGTAGCTGCCGAATCTTCTACTGGTACATGGACAACTGTTTGGACTGATGGACTTACCAGTCTTGATCGTTACAAAGGACGATGCTATCACATCGAGCCTGTTGCTGGGGAAGACAGCCAATGGATCTGTTATGTAGCTTATCCATTAGACCTATTTGAAGAGGGTTCCGTTACTAACATGTTTACTTCCATTGTGGGTAACGTATTTGGTTTCAAAGCCCTACGTGCTCTACGTCTGGAGGATCTACGAATTCCCCCTGCTTATACAAAAACTTTCCAAGGCCCGCCTCATGGTATCCAAGTTGAAAGA…	not used for analysis	not used for analysis	46.713	-121.125	USA	Washington	Above Bethel Ridge Road, 1 air km WSW of summit of Bethel Ridge, Yakima, Washington, U.S.A.	WTU	424513	July	2020	Pooideae	Poodae	Poeae	-	Aveninae	Arrhenatherum	Arrhenatherum_elatius	Arrhenatherum_elatius	Arrhenatherum_elatius_E084	Low	less than 100 phytoliths (Elongate dendritic + other) in sample		Vrije Universiteit Brussel (VUB)	Protocol 1: wet oxidation
042	Arrhenatherum elatius	(L.) P.Beauv. ex J.Presl & C.Presl	B007		Arrhenatherum elatius	MH888098	MH888124	MH888150	ATGGAAAAATTCGAAGGGTATTCAGAAAAACATAAATCTCGTCAACAATACTTTGTCTACCCACTTCTCTTTCAGGAATATATTTATGCATTTGCCCATGATTATGGATTAAATGATTCCGAACCTGTGGAAATTTGTAGTTGTAAGAACAAGAAATTTAGTTCACTACTTGTGAAACGTTTAATTACTCGAATGTATCAGCAGAATTTTTTGATTAACTCGGTTAATCATCCTAACCAAGATCGATTGTTGGATTACAAAATTGGTTTTTATTCTGAGTTTTATTCTCAGATTCTACCTGAGGGGTTTTCAATCGTTGTAGAAATCCCATTCTCGCTACGAGAATTATCTTGTCCGAAAGAAAAAGAAATACCAAAGTTTCAGAATTTACGCTCTATT…	GCAGGATTAACTGCCTTTTATATGTTTCGGATATATTTACTTACATTTGATGGGTATTTGCGCGTTCATTTTCAAAATTATAGTAGCACTAAAGAGGGTCCCTTGTATTCAATATCCTTGTGGGGAAAAAGGATACCCAAAGGAGTGAATAGGGGTTTCGTTTTATCAACAACAAAGAATGGAGTTTCTTTTTTTTCACAAAATATACCAAAAATTCAAGGTAATACAACAAATAGGATAGGATGCTTTAGTACGTCCTTTGGGGCTAAAAAAACTTTTGCTTATCCGCATGAAACGGGAAATACTATGTTATTTCCTCTTCTTATATTACTGCTTTTTACTTTGTTCATTGGATTCATAGGAATCTCTTTTGATAATGGAGCGACGGATAATGGAATA…	CCGGAGTATGAAACCAAGGATACTGATATCTTGGCAGCATTCCGAGTAACTCCTCAACCTGGAGTTCCGCCGGAAGAAGCAGGGGCTGCAGTAGCTGCCGAATCTTCTACTGGTACATGGACAACTGTTTGGACTGATGGACTTACCAGTCTTGATCGTTACAAAGGACGATGCTATCACATCGAGCCTGTTGCTGGGGAAGACAGCCAATGGATCTGTTATGTAGCTTATCCATTAGACCTATTTGAAGAGGGTTCCGTTACTAACATGTTTACTTCCATTGTGGGTAACGTATTTGGTTTCAAAGCCCTACGTGCTCTACGTCTGGAGGATCTACGAATTCCCCCTGCTTATACAAAAACTTTCCAAGGCCCGCCTCATGGTATCCAAGTTGAAAGA…	not used for analysis	not used for analysis	50.6659	4.5671	Belgium	NA	Ottignies, Belgium.	RBINS	NA	June	1975	Pooideae	Poodae	Poeae	-	Aveninae	Arrhenatherum	Arrhenatherum_elatius	Arrhenatherum_elatius	Arrhenatherum_elatius_B007	High	100+ phytoliths (Elongate dendritic + other) in sample		Vrije Universiteit Brussel (VUB)	Protocol 2: combination of dry and wet oxidation
043	Arrhenatherum elatius ssp. bulbosum	(Willd.) Schübl. & G.Martens	B010		Arrhenatherum elatius subsp. bulbosum	NA	AJ854207	NA	NA	TTACTTACATTTGATGGGTATTTGCGCGTTCATTTTCAAAATTATAGTAGCACTAAAGAGGGTCCCTTGTATTCAATATCCTTGTGGGGAAAAAGGATACCCAAAGGAGTGAATAGGGGTTTCGTTTTATCAACAACAAAGAATGGAGTTTCTTTTTTTTCACAAAATATACCAAAAATTCAAGGTAATACAACAAATAGGATAGGATGCTTTAGTACGTCCTTTGGGGCTAAAAAAACTTTTGCTTATCCGCATGAAACGGGAAATACTATGTTATTTCCTCTTCTTATATTACTGCTTTTTACTTTGTTCATTGGATTCATAGGAATCTCTTTTGATAATGGAGCGACGGATAATGGAATAACGGGGTTAACCATATTATCAAAGTGGTTAACTCCC…	NA	Wild	Tetraploid	50.6659	4.5671	Belgium	NA	Ottignies, Belgium.	RBINS	NA	July	1975	Pooideae	Poodae	Poeae	-	Aveninae	Arrhenatherum	Arrhenatherum_elatius	Arrhenatherum_elatius_ssp._bulbosum	Arrhenatherum_elatius_ssp._bulbosum_B010	High	100+ phytoliths (Elongate dendritic + other) in sample	8	Vrije Universiteit Brussel (VUB)	Protocol 2: combination of dry and wet oxidation
044	Avena barbata	Pott ex Link	E001		Avena barbata	GU367267	KJ529441	HM849803	ATGGAAAAATTCGAA GGGTATTCAGAAAAACATAAATCTTGTCAACAATACTTTGTCTACCCACTTCTCTTTCAGGAGTATATTT ATGCATTTGCCCACGATTATGGATTAAATGATTCCGAACCTGTGGAAATTATTAGTTGTAATAACAAGAA ATTTAGTTCACTACTTGTGAAACGTTTAATTACTCGAATGTATCAGCAGAATTTTTGGATTAACTCGATT AATCATCCTAACCAAGATCGATTGTTGGATTACAAAATTGGTTTTTATTCTGAGTTTTATTCTCAGATTC TACCTGAGGGGTTTTCGATCGTTGTAGAAATCCCATTCTCGCTACGAGAATTATCTTGTCCGAAAGAAAA AGAAATACCAAAGTTTCAGAATTTACGC…	CATTTTCAAAATTATAGTAGCACTAAAGAGGGTCCCTTGTATTCAATATCCTTGTGGGGAAAAAGGATACCCAAAGGAGTGAATAGGGGTTTCATTTTATCAACAACAAAGAATGGAGTTTCTTTTTTTTTACAAAATATACCAAAAATTCAAGGTAATACAACAAATAGGATAGGATCCTTTAGTACGTCCTTTGGGGCTAAAAAAACTTTTGCCTATCCGCATGAAACGGAAAATACTATGTTATTTCCTCTTCTTATATTACTGCTTTTTACTTTGTTCATTGGATTCATAGGAATCTCTTTTGATAATGGAGCGACGGATAATGGAATAGGGGGGTTAACCATATTATCAAAGTGGTTAACTCCCTCAATAAACTTTACCCAGGAAAGTTCTAAT…	GGTGTTAAAGATTATAAATTGACTTACTACACCCCGGAGTATGAAACCAAGGATACTGATATCTTGGCAGCATTCCGAGTAACTCCTCAACCTGGGGTTCCGCCGGAAGAAGCAGGGGCTGCAGTAGCTGCCGAATCTTCTACTGGTACATGGACAACTGTTTGGACTGATGGACTTACCAGTCTTGATCGTTACAAAGGACGATGCTATCACATCGAGCCTGTTGCTGGGGAAGACAACCAATGGATCTGTTATGTAGCTTATCCATTAGACCTATTTGAAGAGGGTTCCGTTACTAACATGTTTACTTCCATTGTGGGTAACGTATTTGGTTTCAAAGCCCTACGTGCTCTACGTCTGGAGGATCTACGAATTCCCCCTGCTTATACAAAAACTTTC…	Wild	Tetraploid	47.1643	-122.48	USA	Washington	West side of Interstate 5 corridor, near exit 127 for Route 512, Pierce, Washington, U.S.A.	WTU	417144	May	2017	Pooideae	Poodae	Poeae	-	Aveninae	Avena	Avena_barbata	Avena_barbata	Avena_barbata_E001	High	100+ phytoliths (Elongate dendritic + other) in sample	22	Vrije Universiteit Brussel (VUB)	Protocol 1: wet oxidation
045	Avena barbata	Pott ex Link	E061	Avena barbata Brot.	Avena barbata	GU367267	KJ529441	HM849803	ATGGAAAAATTCGAA GGGTATTCAGAAAAACATAAATCTTGTCAACAATACTTTGTCTACCCACTTCTCTTTCAGGAGTATATTT ATGCATTTGCCCACGATTATGGATTAAATGATTCCGAACCTGTGGAAATTATTAGTTGTAATAACAAGAA ATTTAGTTCACTACTTGTGAAACGTTTAATTACTCGAATGTATCAGCAGAATTTTTGGATTAACTCGATT AATCATCCTAACCAAGATCGATTGTTGGATTACAAAATTGGTTTTTATTCTGAGTTTTATTCTCAGATTC TACCTGAGGGGTTTTCGATCGTTGTAGAAATCCCATTCTCGCTACGAGAATTATCTTGTCCGAAAGAAAA AGAAATACCAAAGTTTCAGAATTTACGC…	CATTTTCAAAATTATAGTAGCACTAAAGAGGGTCCCTTGTATTCAATATCCTTGTGGGGAAAAAGGATACCCAAAGGAGTGAATAGGGGTTTCATTTTATCAACAACAAAGAATGGAGTTTCTTTTTTTTTACAAAATATACCAAAAATTCAAGGTAATACAACAAATAGGATAGGATCCTTTAGTACGTCCTTTGGGGCTAAAAAAACTTTTGCCTATCCGCATGAAACGGAAAATACTATGTTATTTCCTCTTCTTATATTACTGCTTTTTACTTTGTTCATTGGATTCATAGGAATCTCTTTTGATAATGGAGCGACGGATAATGGAATAGGGGGGTTAACCATATTATCAAAGTGGTTAACTCCCTCAATAAACTTTACCCAGGAAAGTTCTAAT…	GGTGTTAAAGATTATAAATTGACTTACTACACCCCGGAGTATGAAACCAAGGATACTGATATCTTGGCAGCATTCCGAGTAACTCCTCAACCTGGGGTTCCGCCGGAAGAAGCAGGGGCTGCAGTAGCTGCCGAATCTTCTACTGGTACATGGACAACTGTTTGGACTGATGGACTTACCAGTCTTGATCGTTACAAAGGACGATGCTATCACATCGAGCCTGTTGCTGGGGAAGACAACCAATGGATCTGTTATGTAGCTTATCCATTAGACCTATTTGAAGAGGGTTCCGTTACTAACATGTTTACTTCCATTGTGGGTAACGTATTTGGTTTCAAAGCCCTACGTGCTCTACGTCTGGAGGATCTACGAATTCCCCCTGCTTATACAAAAACTTTC…	not used for analysis	not used for analysis	43.6984	-123.259	USA	Oregon	Near a railroad right-of-way, near Roseburg Quadrangle, Umpqua Valley, Douglas, Oregon, U.S.A.	WTU	142158	June	1914	Pooideae	Poodae	Poeae	-	Aveninae	Avena	Avena_barbata	Avena_barbata	Avena_barbata_E061	High	100+ phytoliths (Elongate dendritic + other) in sample		Vrije Universiteit Brussel (VUB)	Protocol 1: wet oxidation
046	Avena barbata	Pott ex Link	E086		Avena barbata	GU367267	KJ529441	HM849803	ATGGAAAAATTCGAA GGGTATTCAGAAAAACATAAATCTTGTCAACAATACTTTGTCTACCCACTTCTCTTTCAGGAGTATATTT ATGCATTTGCCCACGATTATGGATTAAATGATTCCGAACCTGTGGAAATTATTAGTTGTAATAACAAGAA ATTTAGTTCACTACTTGTGAAACGTTTAATTACTCGAATGTATCAGCAGAATTTTTGGATTAACTCGATT AATCATCCTAACCAAGATCGATTGTTGGATTACAAAATTGGTTTTTATTCTGAGTTTTATTCTCAGATTC TACCTGAGGGGTTTTCGATCGTTGTAGAAATCCCATTCTCGCTACGAGAATTATCTTGTCCGAAAGAAAA AGAAATACCAAAGTTTCAGAATTTACGC…	CATTTTCAAAATTATAGTAGCACTAAAGAGGGTCCCTTGTATTCAATATCCTTGTGGGGAAAAAGGATACCCAAAGGAGTGAATAGGGGTTTCATTTTATCAACAACAAAGAATGGAGTTTCTTTTTTTTTACAAAATATACCAAAAATTCAAGGTAATACAACAAATAGGATAGGATCCTTTAGTACGTCCTTTGGGGCTAAAAAAACTTTTGCCTATCCGCATGAAACGGAAAATACTATGTTATTTCCTCTTCTTATATTACTGCTTTTTACTTTGTTCATTGGATTCATAGGAATCTCTTTTGATAATGGAGCGACGGATAATGGAATAGGGGGGTTAACCATATTATCAAAGTGGTTAACTCCCTCAATAAACTTTACCCAGGAAAGTTCTAAT…	GGTGTTAAAGATTATAAATTGACTTACTACACCCCGGAGTATGAAACCAAGGATACTGATATCTTGGCAGCATTCCGAGTAACTCCTCAACCTGGGGTTCCGCCGGAAGAAGCAGGGGCTGCAGTAGCTGCCGAATCTTCTACTGGTACATGGACAACTGTTTGGACTGATGGACTTACCAGTCTTGATCGTTACAAAGGACGATGCTATCACATCGAGCCTGTTGCTGGGGAAGACAACCAATGGATCTGTTATGTAGCTTATCCATTAGACCTATTTGAAGAGGGTTCCGTTACTAACATGTTTACTTCCATTGTGGGTAACGTATTTGGTTTCAAAGCCCTACGTGCTCTACGTCTGGAGGATCTACGAATTCCCCCTGCTTATACAAAAACTTTC…	Wild	Tetraploid	37.8727	-122.246	USA	California	Berkeley, along Strawberry Canyon road to U.C. Botanical Garden, Alameda, California, U.S.A.	WTU	89988	June	1932	Pooideae	Poodae	Poeae	-	Aveninae	Avena	Avena_barbata	Avena_barbata	Avena_barbata_E086	High	100+ phytoliths (Elongate dendritic + other) in sample	23	Vrije Universiteit Brussel (VUB)	Protocol 1: wet oxidation
047	Avena wiestii	Steud.	E099	Avena alba var. wiestii (Steud.) Maire & Weiller	Avena wiestii	NC_044160	NC_044160	NC_044160	ATGGAAAAATTCGAAGGGTATTCAGAAAAACATAAATCTTGTCAACAATACTTTGTCTACCCACTTCTCTTTCAGGAGTATATTTATGCATTTGCCCACGATTATGGATTAAATGATTCCGAACCTGTGGAAATTATTAGTTGTAATAACAAGAAATTTAGTTCACTACTTGTGAAACGTTTAATTACTCGAATGTATCAGCAGAATTTTTGGATTAACTCGATTAATCATCCTAACCAAGATCGATTGTTGGATTACAAAATTGGTTTTTATTCTGAGTTTTATTCTCAGATTCTACCTGAGGGGTTTTCGATCGTTGTAGAAATCCCATTCTCGCTACGAGAATTATCTTGTCCGAAAGAAAAAGAAATACCAAAGTTTCAGAATTTACGCTCTATT…	ATGGAACATATATATCAATATGCATGGGTAATCCCTCTTCTCCCACTTCCAGTTATTATGTCAATGGGATTTGGCCTTTTTTTTATTCCGACAGCAACAAAAAATCTTCGTCGCATATGGGCTTTTCCTAGTGTTTTACTCTTAAGTATAGCTATGGTATTCTCAGTTCAACTGTCTATTCAACAAATAAATGGAAGTTCTATCTATCAATATCTATGGTCTTGGACCGTCAATAATGATTTTTCTTTAGAATTTGGATACTTGATTGACCCGCTTACTTCTATTATGTTAATACTAATTACTACTGTAGGAATCCTGGTTCTTATTTATAGTGACGGTTATATGTCTCACGATGAAGGGTATTTGAGATTTTTTGTTTATATAAGTTTTTTCAATACT…	ATGTCACCACAAACAGAAACTAAAGCAAGTGTTGGATTTCAAGCTGGTGTTAAAGATTATAAATTGACTTACTACACCCCGGAGTATGAAACCAAGGATACTGATATCTTGGCAGCATTCCGAGTAACTCCTCAACCTGGGGTTCCGCCGGAAGAAGCAGGGGCTGCAGTAGCTGCCGAATCTTCTACTGGTACATGGACAACTGTTTGGACTGATGGACTTACCAGTCTTGATCGTTACAAAGGACGATGCTATCACATCGAGCCTGTTGCTGGGGAAGACAACCAATGGATCTGTTATGTAGCTTATCCATTAGACCTATTTGAAGAGGGTTCCGTTACTAACATGTTTACTTCCATTGTGGGTAACGTATTTGGTTTCAAAGCCCTACGTGCTCTA…	Wild	Diploid	31.3273	34.651	Israel		Northern Negev, Gilat, west of Beersheba, Israel.	WTU	201924	March	1953	Pooideae	Poodae	Poeae	-	Aveninae	Avena	Avena_wiestii	Avena_wiestii	Avena_wiestii_E099	High	100+ phytoliths (Elongate dendritic + other) in sample	21	Vrije Universiteit Brussel (VUB)	Protocol 1: wet oxidation
048	Avena fatua	L.	NA		Avena fatua	GU367282	AFU71018	AJ746257	ATGGAAAAATTCGAA GGGTATTCAGAAAAACATAAATCTTGTCAACAATACTTTGTCTACCCACTTCTCTTTCAGGAGTATATTT ATGCATTTGCCCACGATTATGGATTAAATGATTCCGAACCTGTGGAAATTGTTAGTTGTAATAACAAGAA ATTTAGTTCACTACTTGTGAAACGTTTAATTACTCGAATGTATCAGCAGAATTTTTGGATTAACTCGATT AATCATCCTAACCAAGATCAATTGTTGGATTACAAAATTGGTTTTTATTCTGAGTTTTATTCTCAGATTC TACCTGAGGGGTTTTCGATCGTTGTAGAAATCCCATTCTCGCTACGAGAATTATCTTGTCCGAAAGAAAA AGAAATACCAAAGTTTCAGAATTTACGC…	ATGGAACATATATATCAATATGCATGGGTAATCCCTCTTCTCCCACTTCC AGTTATTATGTCAATGGGATTTGGCCTTTTTTTTATTCCGACAGCAACAAAAAATCTTCGTCGCATATGG GCTTTTCCTAGTGTTTTACTCTTAAGTATAGCTATGGTATTCTCAGTTCAACTGTCTATTCAACAAATAA ATGGAAGTTCTATCTATCAATATCTATGGTCTTGGACCGTCAATAATGATTTTTCTTTAGAATTTGGATA CTTGATTGACCCGCTTACTTCTATTATGTTAATACTAATTACTACTGTAGGAATCCTGGTTCTTATTTAT AGTGACGGTTATATGTCTCACGATGAAGGGTATTTGAGATTTTTTGTTTATATAAGTTTTTTCA…	ATGTCACCACAAACAGAAACTAAAGCAAGTGTTGGATTTCAAGCTGGTGTTAAAGATTATAAATTGACTTACTACACCCCGGAGTATGAAACCAAGGATACTGATATCTTGGCAGCATTCCGAGTAACTCCTCAACCTGGGGTTCCGCCGGAAGAAGCAGGGGCTGCAGTAGCTGCCGAATCTTCTACTGGTACATGGACAACTGTTTGGACTGATGGACTTACCAGTCTTGATCGTTACAAAGGACGATGCTATCACATCGAGCCTGTTGCTGGGGAAGACAACCAATGGATCTGTTATGTAGCTTATCCATTAGACCTATTTGAAGAGGGTTCCGTTACTAACATGTTTACTTCCATTGTGGGTAACGTATTTGGTTTCAAAGCCCTACGTGCTCTA…	not used for analysis	not used for analysis	NA	NA	United Kingdom	N.A	United Kingdom	NA	NA	NA	NA	Pooideae	Poodae	Poeae	-	Aveninae	Avena	Avena_fatua	Avena_fatua	Avena_fatua_NA	High	Unknown		Parry and Smithson (1966)	See Parry and Smithson (1966)
049	Avena fatua	L.	UWBM PR06129		Avena fatua	GU367282	AFU71018	AJ746257	ATGGAAAAATTCGAA GGGTATTCAGAAAAACATAAATCTTGTCAACAATACTTTGTCTACCCACTTCTCTTTCAGGAGTATATTT ATGCATTTGCCCACGATTATGGATTAAATGATTCCGAACCTGTGGAAATTGTTAGTTGTAATAACAAGAA ATTTAGTTCACTACTTGTGAAACGTTTAATTACTCGAATGTATCAGCAGAATTTTTGGATTAACTCGATT AATCATCCTAACCAAGATCAATTGTTGGATTACAAAATTGGTTTTTATTCTGAGTTTTATTCTCAGATTC TACCTGAGGGGTTTTCGATCGTTGTAGAAATCCCATTCTCGCTACGAGAATTATCTTGTCCGAAAGAAAA AGAAATACCAAAGTTTCAGAATTTACGC…	ATGGAACATATATATCAATATGCATGGGTAATCCCTCTTCTCCCACTTCC AGTTATTATGTCAATGGGATTTGGCCTTTTTTTTATTCCGACAGCAACAAAAAATCTTCGTCGCATATGG GCTTTTCCTAGTGTTTTACTCTTAAGTATAGCTATGGTATTCTCAGTTCAACTGTCTATTCAACAAATAA ATGGAAGTTCTATCTATCAATATCTATGGTCTTGGACCGTCAATAATGATTTTTCTTTAGAATTTGGATA CTTGATTGACCCGCTTACTTCTATTATGTTAATACTAATTACTACTGTAGGAATCCTGGTTCTTATTTAT AGTGACGGTTATATGTCTCACGATGAAGGGTATTTGAGATTTTTTGTTTATATAAGTTTTTTCA…	ATGTCACCACAAACAGAAACTAAAGCAAGTGTTGGATTTCAAGCTGGTGTTAAAGATTATAAATTGACTTACTACACCCCGGAGTATGAAACCAAGGATACTGATATCTTGGCAGCATTCCGAGTAACTCCTCAACCTGGGGTTCCGCCGGAAGAAGCAGGGGCTGCAGTAGCTGCCGAATCTTCTACTGGTACATGGACAACTGTTTGGACTGATGGACTTACCAGTCTTGATCGTTACAAAGGACGATGCTATCACATCGAGCCTGTTGCTGGGGAAGACAACCAATGGATCTGTTATGTAGCTTATCCATTAGACCTATTTGAAGAGGGTTCCGTTACTAACATGTTTACTTCCATTGTGGGTAACGTATTTGGTTTCAAAGCCCTACGTGCTCTA…	not used for analysis	not used for analysis	NA	NA	NA	NA	NA	NA	NA	NA		Pooideae	Poodae	Poeae	-	Aveninae	Avena	Avena_fatua	Avena_fatua	Avena_fatua_UWBM_PR06129	High	100+ phytoliths (Elongate dendritic + other) in sample		University of Washington Burke Museum (UWBM)	Protocol 1: wet oxidation
050	Avena fatua	L.	E013		Avena fatua	GU367282	AFU71018	AJ746257	ATGGAAAAATTCGAA GGGTATTCAGAAAAACATAAATCTTGTCAACAATACTTTGTCTACCCACTTCTCTTTCAGGAGTATATTT ATGCATTTGCCCACGATTATGGATTAAATGATTCCGAACCTGTGGAAATTGTTAGTTGTAATAACAAGAA ATTTAGTTCACTACTTGTGAAACGTTTAATTACTCGAATGTATCAGCAGAATTTTTGGATTAACTCGATT AATCATCCTAACCAAGATCAATTGTTGGATTACAAAATTGGTTTTTATTCTGAGTTTTATTCTCAGATTC TACCTGAGGGGTTTTCGATCGTTGTAGAAATCCCATTCTCGCTACGAGAATTATCTTGTCCGAAAGAAAA AGAAATACCAAAGTTTCAGAATTTACGC…	ATGGAACATATATATCAATATGCATGGGTAATCCCTCTTCTCCCACTTCC AGTTATTATGTCAATGGGATTTGGCCTTTTTTTTATTCCGACAGCAACAAAAAATCTTCGTCGCATATGG GCTTTTCCTAGTGTTTTACTCTTAAGTATAGCTATGGTATTCTCAGTTCAACTGTCTATTCAACAAATAA ATGGAAGTTCTATCTATCAATATCTATGGTCTTGGACCGTCAATAATGATTTTTCTTTAGAATTTGGATA CTTGATTGACCCGCTTACTTCTATTATGTTAATACTAATTACTACTGTAGGAATCCTGGTTCTTATTTAT AGTGACGGTTATATGTCTCACGATGAAGGGTATTTGAGATTTTTTGTTTATATAAGTTTTTTCA…	ATGTCACCACAAACAGAAACTAAAGCAAGTGTTGGATTTCAAGCTGGTGTTAAAGATTATAAATTGACTTACTACACCCCGGAGTATGAAACCAAGGATACTGATATCTTGGCAGCATTCCGAGTAACTCCTCAACCTGGGGTTCCGCCGGAAGAAGCAGGGGCTGCAGTAGCTGCCGAATCTTCTACTGGTACATGGACAACTGTTTGGACTGATGGACTTACCAGTCTTGATCGTTACAAAGGACGATGCTATCACATCGAGCCTGTTGCTGGGGAAGACAACCAATGGATCTGTTATGTAGCTTATCCATTAGACCTATTTGAAGAGGGTTCCGTTACTAACATGTTTACTTCCATTGTGGGTAACGTATTTGGTTTCAAAGCCCTACGTGCTCTA…	not used for analysis	not used for analysis	47.6485	-121.915	USA	Washington	Tolt: roadside near edge of town, King, Washington, U.S.A.	WTU	328314	June	1989	Pooideae	Poodae	Poeae	-	Aveninae	Avena	Avena_fatua	Avena_fatua	Avena_fatua_E013	High	100+ phytoliths (Elongate dendritic + other) in sample		Vrije Universiteit Brussel (VUB)	Protocol 1: wet oxidation
051	Avena fatua	L.	E060		Avena fatua	GU367282	AFU71018	AJ746257	ATGGAAAAATTCGAA GGGTATTCAGAAAAACATAAATCTTGTCAACAATACTTTGTCTACCCACTTCTCTTTCAGGAGTATATTT ATGCATTTGCCCACGATTATGGATTAAATGATTCCGAACCTGTGGAAATTGTTAGTTGTAATAACAAGAA ATTTAGTTCACTACTTGTGAAACGTTTAATTACTCGAATGTATCAGCAGAATTTTTGGATTAACTCGATT AATCATCCTAACCAAGATCAATTGTTGGATTACAAAATTGGTTTTTATTCTGAGTTTTATTCTCAGATTC TACCTGAGGGGTTTTCGATCGTTGTAGAAATCCCATTCTCGCTACGAGAATTATCTTGTCCGAAAGAAAA AGAAATACCAAAGTTTCAGAATTTACGC…	ATGGAACATATATATCAATATGCATGGGTAATCCCTCTTCTCCCACTTCC AGTTATTATGTCAATGGGATTTGGCCTTTTTTTTATTCCGACAGCAACAAAAAATCTTCGTCGCATATGG GCTTTTCCTAGTGTTTTACTCTTAAGTATAGCTATGGTATTCTCAGTTCAACTGTCTATTCAACAAATAA ATGGAAGTTCTATCTATCAATATCTATGGTCTTGGACCGTCAATAATGATTTTTCTTTAGAATTTGGATA CTTGATTGACCCGCTTACTTCTATTATGTTAATACTAATTACTACTGTAGGAATCCTGGTTCTTATTTAT AGTGACGGTTATATGTCTCACGATGAAGGGTATTTGAGATTTTTTGTTTATATAAGTTTTTTCA…	ATGTCACCACAAACAGAAACTAAAGCAAGTGTTGGATTTCAAGCTGGTGTTAAAGATTATAAATTGACTTACTACACCCCGGAGTATGAAACCAAGGATACTGATATCTTGGCAGCATTCCGAGTAACTCCTCAACCTGGGGTTCCGCCGGAAGAAGCAGGGGCTGCAGTAGCTGCCGAATCTTCTACTGGTACATGGACAACTGTTTGGACTGATGGACTTACCAGTCTTGATCGTTACAAAGGACGATGCTATCACATCGAGCCTGTTGCTGGGGAAGACAACCAATGGATCTGTTATGTAGCTTATCCATTAGACCTATTTGAAGAGGGTTCCGTTACTAACATGTTTACTTCCATTGTGGGTAACGTATTTGGTTTCAAAGCCCTACGTGCTCTA…	not used for analysis	not used for analysis	48.4673	-122.46	USA	Washington	Bayview - Edison Road. Edge of agricultural field and adjacent drainage swale at roadside edge, Skagit, Washington, U.S.A.	WTU	372812	September	2006	Pooideae	Poodae	Poeae	-	Aveninae	Avena	Avena_fatua	Avena_fatua	Avena_fatua_E060	High	100+ phytoliths (Elongate dendritic + other) in sample		Vrije Universiteit Brussel (VUB)	Protocol 1: wet oxidation
053	Avena fatua	L.	E104		Avena fatua	GU367282	AFU71018	AJ746257	ATGGAAAAATTCGAA GGGTATTCAGAAAAACATAAATCTTGTCAACAATACTTTGTCTACCCACTTCTCTTTCAGGAGTATATTT ATGCATTTGCCCACGATTATGGATTAAATGATTCCGAACCTGTGGAAATTGTTAGTTGTAATAACAAGAA ATTTAGTTCACTACTTGTGAAACGTTTAATTACTCGAATGTATCAGCAGAATTTTTGGATTAACTCGATT AATCATCCTAACCAAGATCAATTGTTGGATTACAAAATTGGTTTTTATTCTGAGTTTTATTCTCAGATTC TACCTGAGGGGTTTTCGATCGTTGTAGAAATCCCATTCTCGCTACGAGAATTATCTTGTCCGAAAGAAAA AGAAATACCAAAGTTTCAGAATTTACGC…	ATGGAACATATATATCAATATGCATGGGTAATCCCTCTTCTCCCACTTCC AGTTATTATGTCAATGGGATTTGGCCTTTTTTTTATTCCGACAGCAACAAAAAATCTTCGTCGCATATGG GCTTTTCCTAGTGTTTTACTCTTAAGTATAGCTATGGTATTCTCAGTTCAACTGTCTATTCAACAAATAA ATGGAAGTTCTATCTATCAATATCTATGGTCTTGGACCGTCAATAATGATTTTTCTTTAGAATTTGGATA CTTGATTGACCCGCTTACTTCTATTATGTTAATACTAATTACTACTGTAGGAATCCTGGTTCTTATTTAT AGTGACGGTTATATGTCTCACGATGAAGGGTATTTGAGATTTTTTGTTTATATAAGTTTTTTCA…	ATGTCACCACAAACAGAAACTAAAGCAAGTGTTGGATTTCAAGCTGGTGTTAAAGATTATAAATTGACTTACTACACCCCGGAGTATGAAACCAAGGATACTGATATCTTGGCAGCATTCCGAGTAACTCCTCAACCTGGGGTTCCGCCGGAAGAAGCAGGGGCTGCAGTAGCTGCCGAATCTTCTACTGGTACATGGACAACTGTTTGGACTGATGGACTTACCAGTCTTGATCGTTACAAAGGACGATGCTATCACATCGAGCCTGTTGCTGGGGAAGACAACCAATGGATCTGTTATGTAGCTTATCCATTAGACCTATTTGAAGAGGGTTCCGTTACTAACATGTTTACTTCCATTGTGGGTAACGTATTTGGTTTCAAAGCCCTACGTGCTCTA…	not used for analysis	not used for analysis	56.1713	10.1569	Denmark		Hasle NW of Aarhus, Denmark.	WTU	240934	July	1968	Pooideae	Poodae	Poeae	-	Aveninae	Avena	Avena_fatua	Avena_fatua	Avena_fatua_E104	High	100+ phytoliths (Elongate dendritic + other) in sample		Vrije Universiteit Brussel (VUB)	Protocol 1: wet oxidation
054	Avena fatua	L.	E105		Avena fatua	GU367282	AFU71018	AJ746257	ATGGAAAAATTCGAA GGGTATTCAGAAAAACATAAATCTTGTCAACAATACTTTGTCTACCCACTTCTCTTTCAGGAGTATATTT ATGCATTTGCCCACGATTATGGATTAAATGATTCCGAACCTGTGGAAATTGTTAGTTGTAATAACAAGAA ATTTAGTTCACTACTTGTGAAACGTTTAATTACTCGAATGTATCAGCAGAATTTTTGGATTAACTCGATT AATCATCCTAACCAAGATCAATTGTTGGATTACAAAATTGGTTTTTATTCTGAGTTTTATTCTCAGATTC TACCTGAGGGGTTTTCGATCGTTGTAGAAATCCCATTCTCGCTACGAGAATTATCTTGTCCGAAAGAAAA AGAAATACCAAAGTTTCAGAATTTACGC…	ATGGAACATATATATCAATATGCATGGGTAATCCCTCTTCTCCCACTTCC AGTTATTATGTCAATGGGATTTGGCCTTTTTTTTATTCCGACAGCAACAAAAAATCTTCGTCGCATATGG GCTTTTCCTAGTGTTTTACTCTTAAGTATAGCTATGGTATTCTCAGTTCAACTGTCTATTCAACAAATAA ATGGAAGTTCTATCTATCAATATCTATGGTCTTGGACCGTCAATAATGATTTTTCTTTAGAATTTGGATA CTTGATTGACCCGCTTACTTCTATTATGTTAATACTAATTACTACTGTAGGAATCCTGGTTCTTATTTAT AGTGACGGTTATATGTCTCACGATGAAGGGTATTTGAGATTTTTTGTTTATATAAGTTTTTTCA…	ATGTCACCACAAACAGAAACTAAAGCAAGTGTTGGATTTCAAGCTGGTGTTAAAGATTATAAATTGACTTACTACACCCCGGAGTATGAAACCAAGGATACTGATATCTTGGCAGCATTCCGAGTAACTCCTCAACCTGGGGTTCCGCCGGAAGAAGCAGGGGCTGCAGTAGCTGCCGAATCTTCTACTGGTACATGGACAACTGTTTGGACTGATGGACTTACCAGTCTTGATCGTTACAAAGGACGATGCTATCACATCGAGCCTGTTGCTGGGGAAGACAACCAATGGATCTGTTATGTAGCTTATCCATTAGACCTATTTGAAGAGGGTTCCGTTACTAACATGTTTACTTCCATTGTGGGTAACGTATTTGGTTTCAAAGCCCTACGTGCTCTA…	not used for analysis	not used for analysis	37.8907	-122.267	USA	California	Berkeley, in vacant lot on Spruce Street, Alameda, California, U.S.A.	WTU	89989	May	1932	Pooideae	Poodae	Poeae	-	Aveninae	Avena	Avena_fatua	Avena_fatua	Avena_fatua_E105	Low	100+ phytoliths (Elongate dendritic + other) in sample		Vrije Universiteit Brussel (VUB)	Protocol 1: wet oxidation
055	Avena fatua	L.	E106		Avena fatua	GU367282	AFU71018	AJ746257	ATGGAAAAATTCGAA GGGTATTCAGAAAAACATAAATCTTGTCAACAATACTTTGTCTACCCACTTCTCTTTCAGGAGTATATTT ATGCATTTGCCCACGATTATGGATTAAATGATTCCGAACCTGTGGAAATTGTTAGTTGTAATAACAAGAA ATTTAGTTCACTACTTGTGAAACGTTTAATTACTCGAATGTATCAGCAGAATTTTTGGATTAACTCGATT AATCATCCTAACCAAGATCAATTGTTGGATTACAAAATTGGTTTTTATTCTGAGTTTTATTCTCAGATTC TACCTGAGGGGTTTTCGATCGTTGTAGAAATCCCATTCTCGCTACGAGAATTATCTTGTCCGAAAGAAAA AGAAATACCAAAGTTTCAGAATTTACGC…	ATGGAACATATATATCAATATGCATGGGTAATCCCTCTTCTCCCACTTCC AGTTATTATGTCAATGGGATTTGGCCTTTTTTTTATTCCGACAGCAACAAAAAATCTTCGTCGCATATGG GCTTTTCCTAGTGTTTTACTCTTAAGTATAGCTATGGTATTCTCAGTTCAACTGTCTATTCAACAAATAA ATGGAAGTTCTATCTATCAATATCTATGGTCTTGGACCGTCAATAATGATTTTTCTTTAGAATTTGGATA CTTGATTGACCCGCTTACTTCTATTATGTTAATACTAATTACTACTGTAGGAATCCTGGTTCTTATTTAT AGTGACGGTTATATGTCTCACGATGAAGGGTATTTGAGATTTTTTGTTTATATAAGTTTTTTCA…	ATGTCACCACAAACAGAAACTAAAGCAAGTGTTGGATTTCAAGCTGGTGTTAAAGATTATAAATTGACTTACTACACCCCGGAGTATGAAACCAAGGATACTGATATCTTGGCAGCATTCCGAGTAACTCCTCAACCTGGGGTTCCGCCGGAAGAAGCAGGGGCTGCAGTAGCTGCCGAATCTTCTACTGGTACATGGACAACTGTTTGGACTGATGGACTTACCAGTCTTGATCGTTACAAAGGACGATGCTATCACATCGAGCCTGTTGCTGGGGAAGACAACCAATGGATCTGTTATGTAGCTTATCCATTAGACCTATTTGAAGAGGGTTCCGTTACTAACATGTTTACTTCCATTGTGGGTAACGTATTTGGTTTCAAAGCCCTACGTGCTCTA…	Wild	Hexaploid	43.8725	-123.026	USA	Oregon	5 miles north of Cottage Grove, Lane, Oregon, U.S.A.	WTU	214858	July	1963	Pooideae	Poodae	Poeae	-	Aveninae	Avena	Avena_fatua	Avena_fatua	Avena_fatua_E106	High	100+ phytoliths (Elongate dendritic + other) in sample	20	Vrije Universiteit Brussel (VUB)	Protocol 1: wet oxidation
056	Avena fatua	L.	G005		Avena fatua	GU367282	AFU71018	AJ746257	ATGGAAAAATTCGAA GGGTATTCAGAAAAACATAAATCTTGTCAACAATACTTTGTCTACCCACTTCTCTTTCAGGAGTATATTT ATGCATTTGCCCACGATTATGGATTAAATGATTCCGAACCTGTGGAAATTGTTAGTTGTAATAACAAGAA ATTTAGTTCACTACTTGTGAAACGTTTAATTACTCGAATGTATCAGCAGAATTTTTGGATTAACTCGATT AATCATCCTAACCAAGATCAATTGTTGGATTACAAAATTGGTTTTTATTCTGAGTTTTATTCTCAGATTC TACCTGAGGGGTTTTCGATCGTTGTAGAAATCCCATTCTCGCTACGAGAATTATCTTGTCCGAAAGAAAA AGAAATACCAAAGTTTCAGAATTTACGC…	ATGGAACATATATATCAATATGCATGGGTAATCCCTCTTCTCCCACTTCC AGTTATTATGTCAATGGGATTTGGCCTTTTTTTTATTCCGACAGCAACAAAAAATCTTCGTCGCATATGG GCTTTTCCTAGTGTTTTACTCTTAAGTATAGCTATGGTATTCTCAGTTCAACTGTCTATTCAACAAATAA ATGGAAGTTCTATCTATCAATATCTATGGTCTTGGACCGTCAATAATGATTTTTCTTTAGAATTTGGATA CTTGATTGACCCGCTTACTTCTATTATGTTAATACTAATTACTACTGTAGGAATCCTGGTTCTTATTTAT AGTGACGGTTATATGTCTCACGATGAAGGGTATTTGAGATTTTTTGTTTATATAAGTTTTTTCA…	ATGTCACCACAAACAGAAACTAAAGCAAGTGTTGGATTTCAAGCTGGTGTTAAAGATTATAAATTGACTTACTACACCCCGGAGTATGAAACCAAGGATACTGATATCTTGGCAGCATTCCGAGTAACTCCTCAACCTGGGGTTCCGCCGGAAGAAGCAGGGGCTGCAGTAGCTGCCGAATCTTCTACTGGTACATGGACAACTGTTTGGACTGATGGACTTACCAGTCTTGATCGTTACAAAGGACGATGCTATCACATCGAGCCTGTTGCTGGGGAAGACAACCAATGGATCTGTTATGTAGCTTATCCATTAGACCTATTTGAAGAGGGTTCCGTTACTAACATGTTTACTTCCATTGTGGGTAACGTATTTGGTTTCAAAGCCCTACGTGCTCTA…	not used for analysis	not used for analysis	50.2667	20.0167	Poland		Smrokow (250 m) ATPOL square, Poland.	NY	02530911	August	2007	Pooideae	Poodae	Poeae	-	Aveninae	Avena	Avena_fatua	Avena_fatua	Avena_fatua_G005	Absent	100+ phytoliths (Elongate dendritic + other) in sample		Vrije Universiteit Brussel (VUB)	Protocol 1: wet oxidation
057	Avena fatua	L.	G006		Avena fatua	GU367282	AFU71018	AJ746257	ATGGAAAAATTCGAA GGGTATTCAGAAAAACATAAATCTTGTCAACAATACTTTGTCTACCCACTTCTCTTTCAGGAGTATATTT ATGCATTTGCCCACGATTATGGATTAAATGATTCCGAACCTGTGGAAATTGTTAGTTGTAATAACAAGAA ATTTAGTTCACTACTTGTGAAACGTTTAATTACTCGAATGTATCAGCAGAATTTTTGGATTAACTCGATT AATCATCCTAACCAAGATCAATTGTTGGATTACAAAATTGGTTTTTATTCTGAGTTTTATTCTCAGATTC TACCTGAGGGGTTTTCGATCGTTGTAGAAATCCCATTCTCGCTACGAGAATTATCTTGTCCGAAAGAAAA AGAAATACCAAAGTTTCAGAATTTACGC…	ATGGAACATATATATCAATATGCATGGGTAATCCCTCTTCTCCCACTTCC AGTTATTATGTCAATGGGATTTGGCCTTTTTTTTATTCCGACAGCAACAAAAAATCTTCGTCGCATATGG GCTTTTCCTAGTGTTTTACTCTTAAGTATAGCTATGGTATTCTCAGTTCAACTGTCTATTCAACAAATAA ATGGAAGTTCTATCTATCAATATCTATGGTCTTGGACCGTCAATAATGATTTTTCTTTAGAATTTGGATA CTTGATTGACCCGCTTACTTCTATTATGTTAATACTAATTACTACTGTAGGAATCCTGGTTCTTATTTAT AGTGACGGTTATATGTCTCACGATGAAGGGTATTTGAGATTTTTTGTTTATATAAGTTTTTTCA…	ATGTCACCACAAACAGAAACTAAAGCAAGTGTTGGATTTCAAGCTGGTGTTAAAGATTATAAATTGACTTACTACACCCCGGAGTATGAAACCAAGGATACTGATATCTTGGCAGCATTCCGAGTAACTCCTCAACCTGGGGTTCCGCCGGAAGAAGCAGGGGCTGCAGTAGCTGCCGAATCTTCTACTGGTACATGGACAACTGTTTGGACTGATGGACTTACCAGTCTTGATCGTTACAAAGGACGATGCTATCACATCGAGCCTGTTGCTGGGGAAGACAACCAATGGATCTGTTATGTAGCTTATCCATTAGACCTATTTGAAGAGGGTTCCGTTACTAACATGTTTACTTCCATTGTGGGTAACGTATTTGGTTTCAAAGCCCTACGTGCTCTA…	not used for analysis	not used for analysis	55.6154	12.3518	Denmark		Zealand: Ishoj Stationsvej, Ishoj Strand.	NY	NA	September	1970	Pooideae	Poodae	Poeae	-	Aveninae	Avena	Avena_fatua	Avena_fatua	Avena_fatua_G006	High	100+ phytoliths (Elongate dendritic + other) in sample		Vrije Universiteit Brussel (VUB)	Protocol 1: wet oxidation
058	Avena fatua	L.	G007	Avena fatua L. v. glabrata peterm	Avena fatua	GU367282	AFU71018	AJ746257	ATGGAAAAATTCGAA GGGTATTCAGAAAAACATAAATCTTGTCAACAATACTTTGTCTACCCACTTCTCTTTCAGGAGTATATTT ATGCATTTGCCCACGATTATGGATTAAATGATTCCGAACCTGTGGAAATTGTTAGTTGTAATAACAAGAA ATTTAGTTCACTACTTGTGAAACGTTTAATTACTCGAATGTATCAGCAGAATTTTTGGATTAACTCGATT AATCATCCTAACCAAGATCAATTGTTGGATTACAAAATTGGTTTTTATTCTGAGTTTTATTCTCAGATTC TACCTGAGGGGTTTTCGATCGTTGTAGAAATCCCATTCTCGCTACGAGAATTATCTTGTCCGAAAGAAAA AGAAATACCAAAGTTTCAGAATTTACGC…	ATGGAACATATATATCAATATGCATGGGTAATCCCTCTTCTCCCACTTCC AGTTATTATGTCAATGGGATTTGGCCTTTTTTTTATTCCGACAGCAACAAAAAATCTTCGTCGCATATGG GCTTTTCCTAGTGTTTTACTCTTAAGTATAGCTATGGTATTCTCAGTTCAACTGTCTATTCAACAAATAA ATGGAAGTTCTATCTATCAATATCTATGGTCTTGGACCGTCAATAATGATTTTTCTTTAGAATTTGGATA CTTGATTGACCCGCTTACTTCTATTATGTTAATACTAATTACTACTGTAGGAATCCTGGTTCTTATTTAT AGTGACGGTTATATGTCTCACGATGAAGGGTATTTGAGATTTTTTGTTTATATAAGTTTTTTCA…	ATGTCACCACAAACAGAAACTAAAGCAAGTGTTGGATTTCAAGCTGGTGTTAAAGATTATAAATTGACTTACTACACCCCGGAGTATGAAACCAAGGATACTGATATCTTGGCAGCATTCCGAGTAACTCCTCAACCTGGGGTTCCGCCGGAAGAAGCAGGGGCTGCAGTAGCTGCCGAATCTTCTACTGGTACATGGACAACTGTTTGGACTGATGGACTTACCAGTCTTGATCGTTACAAAGGACGATGCTATCACATCGAGCCTGTTGCTGGGGAAGACAACCAATGGATCTGTTATGTAGCTTATCCATTAGACCTATTTGAAGAGGGTTCCGTTACTAACATGTTTACTTCCATTGTGGGTAACGTATTTGGTTTCAAAGCCCTACGTGCTCTA…	Wild	Hexaploid	30.5495	114.374	China		Wuchang, Hubei (HU-PEH), China.	NY	04295677	June	1945	Pooideae	Poodae	Poeae	-	Aveninae	Avena	Avena_fatua	Avena_fatua	Avena_fatua_G007	High	100+ phytoliths (Elongate dendritic + other) in sample	24	Vrije Universiteit Brussel (VUB)	Protocol 1: wet oxidation
059	Avena fatua	L.	G008		Avena fatua	GU367282	AFU71018	AJ746257	ATGGAAAAATTCGAA GGGTATTCAGAAAAACATAAATCTTGTCAACAATACTTTGTCTACCCACTTCTCTTTCAGGAGTATATTT ATGCATTTGCCCACGATTATGGATTAAATGATTCCGAACCTGTGGAAATTGTTAGTTGTAATAACAAGAA ATTTAGTTCACTACTTGTGAAACGTTTAATTACTCGAATGTATCAGCAGAATTTTTGGATTAACTCGATT AATCATCCTAACCAAGATCAATTGTTGGATTACAAAATTGGTTTTTATTCTGAGTTTTATTCTCAGATTC TACCTGAGGGGTTTTCGATCGTTGTAGAAATCCCATTCTCGCTACGAGAATTATCTTGTCCGAAAGAAAA AGAAATACCAAAGTTTCAGAATTTACGC…	ATGGAACATATATATCAATATGCATGGGTAATCCCTCTTCTCCCACTTCC AGTTATTATGTCAATGGGATTTGGCCTTTTTTTTATTCCGACAGCAACAAAAAATCTTCGTCGCATATGG GCTTTTCCTAGTGTTTTACTCTTAAGTATAGCTATGGTATTCTCAGTTCAACTGTCTATTCAACAAATAA ATGGAAGTTCTATCTATCAATATCTATGGTCTTGGACCGTCAATAATGATTTTTCTTTAGAATTTGGATA CTTGATTGACCCGCTTACTTCTATTATGTTAATACTAATTACTACTGTAGGAATCCTGGTTCTTATTTAT AGTGACGGTTATATGTCTCACGATGAAGGGTATTTGAGATTTTTTGTTTATATAAGTTTTTTCA…	ATGTCACCACAAACAGAAACTAAAGCAAGTGTTGGATTTCAAGCTGGTGTTAAAGATTATAAATTGACTTACTACACCCCGGAGTATGAAACCAAGGATACTGATATCTTGGCAGCATTCCGAGTAACTCCTCAACCTGGGGTTCCGCCGGAAGAAGCAGGGGCTGCAGTAGCTGCCGAATCTTCTACTGGTACATGGACAACTGTTTGGACTGATGGACTTACCAGTCTTGATCGTTACAAAGGACGATGCTATCACATCGAGCCTGTTGCTGGGGAAGACAACCAATGGATCTGTTATGTAGCTTATCCATTAGACCTATTTGAAGAGGGTTCCGTTACTAACATGTTTACTTCCATTGTGGGTAACGTATTTGGTTTCAAAGCCCTACGTGCTCTA…	not used for analysis	not used for analysis	32.5428	75.9802	India		Dalhousie Road in the Punjab region of British India.	NY	04295740	February	1917	Pooideae	Poodae	Poeae	-	Aveninae	Avena	Avena_fatua	Avena_fatua	Avena_fatua_G008	Low	100+ phytoliths (Elongate dendritic + other) in sample		Vrije Universiteit Brussel (VUB)	Protocol 1: wet oxidation
060	Avena fatua	L.	G009		Avena fatua	GU367282	AFU71018	AJ746257	ATGGAAAAATTCGAA GGGTATTCAGAAAAACATAAATCTTGTCAACAATACTTTGTCTACCCACTTCTCTTTCAGGAGTATATTT ATGCATTTGCCCACGATTATGGATTAAATGATTCCGAACCTGTGGAAATTGTTAGTTGTAATAACAAGAA ATTTAGTTCACTACTTGTGAAACGTTTAATTACTCGAATGTATCAGCAGAATTTTTGGATTAACTCGATT AATCATCCTAACCAAGATCAATTGTTGGATTACAAAATTGGTTTTTATTCTGAGTTTTATTCTCAGATTC TACCTGAGGGGTTTTCGATCGTTGTAGAAATCCCATTCTCGCTACGAGAATTATCTTGTCCGAAAGAAAA AGAAATACCAAAGTTTCAGAATTTACGC…	ATGGAACATATATATCAATATGCATGGGTAATCCCTCTTCTCCCACTTCC AGTTATTATGTCAATGGGATTTGGCCTTTTTTTTATTCCGACAGCAACAAAAAATCTTCGTCGCATATGG GCTTTTCCTAGTGTTTTACTCTTAAGTATAGCTATGGTATTCTCAGTTCAACTGTCTATTCAACAAATAA ATGGAAGTTCTATCTATCAATATCTATGGTCTTGGACCGTCAATAATGATTTTTCTTTAGAATTTGGATA CTTGATTGACCCGCTTACTTCTATTATGTTAATACTAATTACTACTGTAGGAATCCTGGTTCTTATTTAT AGTGACGGTTATATGTCTCACGATGAAGGGTATTTGAGATTTTTTGTTTATATAAGTTTTTTCA…	ATGTCACCACAAACAGAAACTAAAGCAAGTGTTGGATTTCAAGCTGGTGTTAAAGATTATAAATTGACTTACTACACCCCGGAGTATGAAACCAAGGATACTGATATCTTGGCAGCATTCCGAGTAACTCCTCAACCTGGGGTTCCGCCGGAAGAAGCAGGGGCTGCAGTAGCTGCCGAATCTTCTACTGGTACATGGACAACTGTTTGGACTGATGGACTTACCAGTCTTGATCGTTACAAAGGACGATGCTATCACATCGAGCCTGTTGCTGGGGAAGACAACCAATGGATCTGTTATGTAGCTTATCCATTAGACCTATTTGAAGAGGGTTCCGTTACTAACATGTTTACTTCCATTGTGGGTAACGTATTTGGTTTCAAAGCCCTACGTGCTCTA…	Wild	Hexaploid	47.7576	-118.721	USA	Washington	United States of America. Washington. Lincoln Co. 1.2 km WSW of Wilbur town center	NY	NA	July	2011	Pooideae	Poodae	Poeae	-	Aveninae	Avena	Avena_fatua	Avena_fatua	Avena_fatua_G009	High	100+ phytoliths (Elongate dendritic + other) in sample	20	Vrije Universiteit Brussel (VUB)	Protocol 1: wet oxidation
061	Avena nuda	L.	G010		Avena nuda	MK336389	MK336389	MK336389	ATGGAAAAATTCGAAGGGTATTCAGAAAAACATAAATCTTGTCAACAATACTTTGTCTACCCACTT CTCTTTCAGGAGTATATTTATGCATTTGCCCACGATTATGGATTAAATGATTCCGAACCTGTGGAAATTA TTAGTTGTAATAACAAGAAATTTAGTTCACTACTTGTGAAACGTTTAATTACTCGAATGTATCAGCAGAA TTTTTGGATTAACTCGATTAATCATCCTAACCAAGATCGATTGTTGGATTACAAAATTGGTTTTTATTCT GAGTTTTATTCTCAGATTCTACCTGAGGGGTTTTCGATCGTTGTAGAAATCCCATTCTCGCTACGAGAAT TATCTTGTCCGAAAGAAAAAGAAATACCAAAGTTTCAGAATTTACGCT…	ATGGAACATATATATCAATATGCATGGGTAATCCCTCTTCTCCCACTTCC AGTTATTATGTCAATGGGATTTGGCCTTTTTTTTATTCCGACAGCAACAAAAAATCTTCGTCGCATATGG GCTTTTCCTAGTGTTTTACTCTTAAGTATAGCTATGGTATTCTCAGTTCAACTGTCTATTCAACAAATAA ATGGAAGTTCTATCTATCAATATCTATGGTCTTGGACCGTCAATAATGATTTTTCTTTAGAATTTGGATA CTTGATTGACCCGCTTACTTCTATTATGTTAATACTAATTACTACTGTAGGAATCCTGGTTCTTATTTAT AGTGACGGTTATATGTCTCACGATGAAGGGTATTTGAGATTTTTTGTTTATATAAGTTTTTTCA…	ATGTCACCACAAACAGAAACTAAAGCAAGTGTTGGATTTCAAGCTGGTGTTAAAGATTATAAATTGACTT ACTACACCCCGGAGTATGAAACCAAGGATACTGATATCTTGGCAGCATTCCGAGTAACTCCTCAACCTGG GGTTCCGCCGGAAGAAGCAGGGGCTGCAGTAGCTGCCGAATCTTCTACTGGTACATGGACAACTGTTTGG ACTGATGGACTTACCAGTCTTGATCGTTACAAAGGACGATGCTATCACATCGAGCCTGTTGCTGGGGAAG ACAACCAATGGATCTGTTATGTAGCTTATCCATTAGACCTATTTGAAGAGGGTTCCGTTACTAACATGTT TACTTCCATTGTGGGTAACGTATTTGGTTTCAAAGCCCTACGTG…	Domesticated	Hexaploid	48.2766	-116.553	USA	Idaho	Sandpoint substation, Idoha, U.S.A.	NY	1634799	August	1929	Pooideae	Poodae	Poeae	-	Aveninae	Avena	Avena_nuda	Avena_nuda	Avena_nuda_G010	High	100+ phytoliths (Elongate dendritic + other) in sample	20	Vrije Universiteit Brussel (VUB)	Protocol 1: wet oxidation
062	Avena nuda	L.	G011		Avena nuda	MK336389	MK336389	MK336389	ATGGAAAAATTCGAAGGGTATTCAGAAAAACATAAATCTTGTCAACAATACTTTGTCTACCCACTT CTCTTTCAGGAGTATATTTATGCATTTGCCCACGATTATGGATTAAATGATTCCGAACCTGTGGAAATTA TTAGTTGTAATAACAAGAAATTTAGTTCACTACTTGTGAAACGTTTAATTACTCGAATGTATCAGCAGAA TTTTTGGATTAACTCGATTAATCATCCTAACCAAGATCGATTGTTGGATTACAAAATTGGTTTTTATTCT GAGTTTTATTCTCAGATTCTACCTGAGGGGTTTTCGATCGTTGTAGAAATCCCATTCTCGCTACGAGAAT TATCTTGTCCGAAAGAAAAAGAAATACCAAAGTTTCAGAATTTACGCT…	ATGGAACATATATATCAATATGCATGGGTAATCCCTCTTCTCCCACTTCC AGTTATTATGTCAATGGGATTTGGCCTTTTTTTTATTCCGACAGCAACAAAAAATCTTCGTCGCATATGG GCTTTTCCTAGTGTTTTACTCTTAAGTATAGCTATGGTATTCTCAGTTCAACTGTCTATTCAACAAATAA ATGGAAGTTCTATCTATCAATATCTATGGTCTTGGACCGTCAATAATGATTTTTCTTTAGAATTTGGATA CTTGATTGACCCGCTTACTTCTATTATGTTAATACTAATTACTACTGTAGGAATCCTGGTTCTTATTTAT AGTGACGGTTATATGTCTCACGATGAAGGGTATTTGAGATTTTTTGTTTATATAAGTTTTTTCA…	ATGTCACCACAAACAGAAACTAAAGCAAGTGTTGGATTTCAAGCTGGTGTTAAAGATTATAAATTGACTT ACTACACCCCGGAGTATGAAACCAAGGATACTGATATCTTGGCAGCATTCCGAGTAACTCCTCAACCTGG GGTTCCGCCGGAAGAAGCAGGGGCTGCAGTAGCTGCCGAATCTTCTACTGGTACATGGACAACTGTTTGG ACTGATGGACTTACCAGTCTTGATCGTTACAAAGGACGATGCTATCACATCGAGCCTGTTGCTGGGGAAG ACAACCAATGGATCTGTTATGTAGCTTATCCATTAGACCTATTTGAAGAGGGTTCCGTTACTAACATGTT TACTTCCATTGTGGGTAACGTATTTGGTTTCAAAGCCCTACGTG…	not used for analysis	not used for analysis	38.8951	-77.0364	USA	Washington D.C.	Cultivated in the grass garden, Washington, D.C., U.S.A.	NY	163480	July	1985	Pooideae	Poodae	Poeae	-	Aveninae	Avena	Avena_nuda	Avena_nuda	Avena_nuda_G011	Low	100+ phytoliths (Elongate dendritic + other) in sample		Vrije Universiteit Brussel (VUB)	Protocol 1: wet oxidation
063	Avena sativa	L.	NA		Avena sativa	KM974733	KM974733	KM974733	ATGGAAAAATTCGAAGGGTATTCAGAAAAACATAAATCTTGTCAACAATACTTTGTCTACCCACTT CTCTTTCAGGAGTATATTTATGCATTTGCCCACGATTATGGATTAAATGATTCCGAACCTGTGGAAATTA TTAGTTGTAATAACAAGAAATTTAGTTCACTACTTGTGAAACGTTTAATTACTCGAATGTATCAGCAGAA TTTTTGGATTAACTCGATTAATCATCCTAACCAAGATCGATTGTTGGATTACAAAATTGGTTTTTATTCT GAGTTTTATTCTCAGATTCTACCTGAGGGGTTTTCGATCGTTGTAGAAATCCCATTCTCGCTACGAGAAT TATCTTGTCCGAAAGAAAAAGAAATACCAAAGTTTCAGAATTTACGCT…	ATGGAACATATATATCAATATGCATGGGTAATCCCTCTTCTCCCACTTCC AGTTATTATGTCAATGGGATTTGGCCTTTTTTTTATTCCGACAGCAACAAAAAATCTTCGTCGCATATGG GCTTTTCCTAGTGTTTTACTCTTAAGTATAGCTATGGTATTCTCAGTTCAACTGTCTATTCAACAAATAA ATGGAAGTTCTATCTATCAATATCTATGGTCTTGGACCGTCAATAATGATTTTTCTTTAGAATTTGGATA CTTGATTGACCCGCTTACTTCTATTATGTTAATACTAATTACTACTGTAGGAATCCTGGTTCTTATTTAT AGTGACGGTTATATGTCTCACGATGAAGGGTATTTGAGATTTTTTGTTTATATAAGTTTTTTCA…	ATGTCACCACAAACAGAAACTAAAGCAAGTGTTGGATTTCAAGCTGGTGTTAAAGATTATAAATTGACTT ACTACACCCCGGAGTATGAAACCAAGGATACTGATATCTTGGCAGCATTCCGAGTAACTCCTCAACCTGG GGTTCCGCCGGAAGAAGCAGGGGCTGCAGTAGCTGCCGAATCTTCTACTGGTACATGGACAACTGTTTGG ACTGATGGACTTACCAGTCTTGATCGTTACAAAGGACGATGCTATCACATCGAGCCTGTTGCTGGGGAAG ACAACCAATGGATCTGTTATGTAGCTTATCCATTAGACCTATTTGAAGAGGGTTCCGTTACTAACATGTT TACTTCCATTGTGGGTAACGTATTTGGTTTCAAAGCCCTACGTG…	not used for analysis	not used for analysis	NA	NA	United Kingdom	N.A	United Kingdom	NA	NA	NA	NA	Pooideae	Poodae	Poeae	-	Aveninae	Avena	Avena_sativa	Avena_sativa	Avena_sativa_NA	High	Unknown		Parry and Smithson (1966)	See Parry and Smithson (1966)
064	Avena sativa	L.	E016		Avena sativa	KM974733	KM974733	KM974733	ATGGAAAAATTCGAAGGGTATTCAGAAAAACATAAATCTTGTCAACAATACTTTGTCTACCCACTT CTCTTTCAGGAGTATATTTATGCATTTGCCCACGATTATGGATTAAATGATTCCGAACCTGTGGAAATTA TTAGTTGTAATAACAAGAAATTTAGTTCACTACTTGTGAAACGTTTAATTACTCGAATGTATCAGCAGAA TTTTTGGATTAACTCGATTAATCATCCTAACCAAGATCGATTGTTGGATTACAAAATTGGTTTTTATTCT GAGTTTTATTCTCAGATTCTACCTGAGGGGTTTTCGATCGTTGTAGAAATCCCATTCTCGCTACGAGAAT TATCTTGTCCGAAAGAAAAAGAAATACCAAAGTTTCAGAATTTACGCT…	ATGGAACATATATATCAATATGCATGGGTAATCCCTCTTCTCCCACTTCC AGTTATTATGTCAATGGGATTTGGCCTTTTTTTTATTCCGACAGCAACAAAAAATCTTCGTCGCATATGG GCTTTTCCTAGTGTTTTACTCTTAAGTATAGCTATGGTATTCTCAGTTCAACTGTCTATTCAACAAATAA ATGGAAGTTCTATCTATCAATATCTATGGTCTTGGACCGTCAATAATGATTTTTCTTTAGAATTTGGATA CTTGATTGACCCGCTTACTTCTATTATGTTAATACTAATTACTACTGTAGGAATCCTGGTTCTTATTTAT AGTGACGGTTATATGTCTCACGATGAAGGGTATTTGAGATTTTTTGTTTATATAAGTTTTTTCA…	ATGTCACCACAAACAGAAACTAAAGCAAGTGTTGGATTTCAAGCTGGTGTTAAAGATTATAAATTGACTT ACTACACCCCGGAGTATGAAACCAAGGATACTGATATCTTGGCAGCATTCCGAGTAACTCCTCAACCTGG GGTTCCGCCGGAAGAAGCAGGGGCTGCAGTAGCTGCCGAATCTTCTACTGGTACATGGACAACTGTTTGG ACTGATGGACTTACCAGTCTTGATCGTTACAAAGGACGATGCTATCACATCGAGCCTGTTGCTGGGGAAG ACAACCAATGGATCTGTTATGTAGCTTATCCATTAGACCTATTTGAAGAGGGTTCCGTTACTAACATGTT TACTTCCATTGTGGGTAACGTATTTGGTTTCAAAGCCCTACGTG…	not used for analysis	not used for analysis	47.5843	-122.345	USA	Washington	Wasteground, near railroad, Alaska Way, Seattle, King, Washington, U.S.A.	WTU	339387	August	1999	Pooideae	Poodae	Poeae	-	Aveninae	Avena	Avena_sativa	Avena_sativa	Avena_sativa_E016	Low	100+ phytoliths (Elongate dendritic + other) in sample		Vrije Universiteit Brussel (VUB)	Protocol 1: wet oxidation
065	Avena sativa	L.	E022		Avena sativa	KM974733	KM974733	KM974733	ATGGAAAAATTCGAAGGGTATTCAGAAAAACATAAATCTTGTCAACAATACTTTGTCTACCCACTT CTCTTTCAGGAGTATATTTATGCATTTGCCCACGATTATGGATTAAATGATTCCGAACCTGTGGAAATTA TTAGTTGTAATAACAAGAAATTTAGTTCACTACTTGTGAAACGTTTAATTACTCGAATGTATCAGCAGAA TTTTTGGATTAACTCGATTAATCATCCTAACCAAGATCGATTGTTGGATTACAAAATTGGTTTTTATTCT GAGTTTTATTCTCAGATTCTACCTGAGGGGTTTTCGATCGTTGTAGAAATCCCATTCTCGCTACGAGAAT TATCTTGTCCGAAAGAAAAAGAAATACCAAAGTTTCAGAATTTACGCT…	ATGGAACATATATATCAATATGCATGGGTAATCCCTCTTCTCCCACTTCC AGTTATTATGTCAATGGGATTTGGCCTTTTTTTTATTCCGACAGCAACAAAAAATCTTCGTCGCATATGG GCTTTTCCTAGTGTTTTACTCTTAAGTATAGCTATGGTATTCTCAGTTCAACTGTCTATTCAACAAATAA ATGGAAGTTCTATCTATCAATATCTATGGTCTTGGACCGTCAATAATGATTTTTCTTTAGAATTTGGATA CTTGATTGACCCGCTTACTTCTATTATGTTAATACTAATTACTACTGTAGGAATCCTGGTTCTTATTTAT AGTGACGGTTATATGTCTCACGATGAAGGGTATTTGAGATTTTTTGTTTATATAAGTTTTTTCA…	ATGTCACCACAAACAGAAACTAAAGCAAGTGTTGGATTTCAAGCTGGTGTTAAAGATTATAAATTGACTT ACTACACCCCGGAGTATGAAACCAAGGATACTGATATCTTGGCAGCATTCCGAGTAACTCCTCAACCTGG GGTTCCGCCGGAAGAAGCAGGGGCTGCAGTAGCTGCCGAATCTTCTACTGGTACATGGACAACTGTTTGG ACTGATGGACTTACCAGTCTTGATCGTTACAAAGGACGATGCTATCACATCGAGCCTGTTGCTGGGGAAG ACAACCAATGGATCTGTTATGTAGCTTATCCATTAGACCTATTTGAAGAGGGTTCCGTTACTAACATGTT TACTTCCATTGTGGGTAACGTATTTGGTTTCAAAGCCCTACGTG…	Domesticated	Hexaploid	43.1856	2.99819	France		Narbonne, H'way N-113, Aude, France.	WTU	326027	June	1959	Pooideae	Poodae	Poeae	-	Aveninae	Avena	Avena_sativa	Avena_sativa	Avena_sativa_E022	High	100+ phytoliths (Elongate dendritic + other) in sample	20	Vrije Universiteit Brussel (VUB)	Protocol 1: wet oxidation
066	Avena sativa	L.	E064		Avena sativa	KM974733	KM974733	KM974733	ATGGAAAAATTCGAAGGGTATTCAGAAAAACATAAATCTTGTCAACAATACTTTGTCTACCCACTT CTCTTTCAGGAGTATATTTATGCATTTGCCCACGATTATGGATTAAATGATTCCGAACCTGTGGAAATTA TTAGTTGTAATAACAAGAAATTTAGTTCACTACTTGTGAAACGTTTAATTACTCGAATGTATCAGCAGAA TTTTTGGATTAACTCGATTAATCATCCTAACCAAGATCGATTGTTGGATTACAAAATTGGTTTTTATTCT GAGTTTTATTCTCAGATTCTACCTGAGGGGTTTTCGATCGTTGTAGAAATCCCATTCTCGCTACGAGAAT TATCTTGTCCGAAAGAAAAAGAAATACCAAAGTTTCAGAATTTACGCT…	ATGGAACATATATATCAATATGCATGGGTAATCCCTCTTCTCCCACTTCC AGTTATTATGTCAATGGGATTTGGCCTTTTTTTTATTCCGACAGCAACAAAAAATCTTCGTCGCATATGG GCTTTTCCTAGTGTTTTACTCTTAAGTATAGCTATGGTATTCTCAGTTCAACTGTCTATTCAACAAATAA ATGGAAGTTCTATCTATCAATATCTATGGTCTTGGACCGTCAATAATGATTTTTCTTTAGAATTTGGATA CTTGATTGACCCGCTTACTTCTATTATGTTAATACTAATTACTACTGTAGGAATCCTGGTTCTTATTTAT AGTGACGGTTATATGTCTCACGATGAAGGGTATTTGAGATTTTTTGTTTATATAAGTTTTTTCA…	ATGTCACCACAAACAGAAACTAAAGCAAGTGTTGGATTTCAAGCTGGTGTTAAAGATTATAAATTGACTT ACTACACCCCGGAGTATGAAACCAAGGATACTGATATCTTGGCAGCATTCCGAGTAACTCCTCAACCTGG GGTTCCGCCGGAAGAAGCAGGGGCTGCAGTAGCTGCCGAATCTTCTACTGGTACATGGACAACTGTTTGG ACTGATGGACTTACCAGTCTTGATCGTTACAAAGGACGATGCTATCACATCGAGCCTGTTGCTGGGGAAG ACAACCAATGGATCTGTTATGTAGCTTATCCATTAGACCTATTTGAAGAGGGTTCCGTTACTAACATGTT TACTTCCATTGTGGGTAACGTATTTGGTTTCAAAGCCCTACGTG…	not used for analysis	not used for analysis	48.5353	-123.005	USA	Washington	San Juan Island, Friday Harbor, along east edge of ferry landing, San Juan, Washington, U.S.A.	WTU	314072	June	1986	Pooideae	Poodae	Poeae	-	Aveninae	Avena	Avena_sativa	Avena_sativa	Avena_sativa_E064	Low	100+ phytoliths (Elongate dendritic + other) in sample		Vrije Universiteit Brussel (VUB)	Protocol 1: wet oxidation
067	Avena sativa	L.	E100		Avena sativa	KM974733	KM974733	KM974733	ATGGAAAAATTCGAAGGGTATTCAGAAAAACATAAATCTTGTCAACAATACTTTGTCTACCCACTT CTCTTTCAGGAGTATATTTATGCATTTGCCCACGATTATGGATTAAATGATTCCGAACCTGTGGAAATTA TTAGTTGTAATAACAAGAAATTTAGTTCACTACTTGTGAAACGTTTAATTACTCGAATGTATCAGCAGAA TTTTTGGATTAACTCGATTAATCATCCTAACCAAGATCGATTGTTGGATTACAAAATTGGTTTTTATTCT GAGTTTTATTCTCAGATTCTACCTGAGGGGTTTTCGATCGTTGTAGAAATCCCATTCTCGCTACGAGAAT TATCTTGTCCGAAAGAAAAAGAAATACCAAAGTTTCAGAATTTACGCT…	ATGGAACATATATATCAATATGCATGGGTAATCCCTCTTCTCCCACTTCC AGTTATTATGTCAATGGGATTTGGCCTTTTTTTTATTCCGACAGCAACAAAAAATCTTCGTCGCATATGG GCTTTTCCTAGTGTTTTACTCTTAAGTATAGCTATGGTATTCTCAGTTCAACTGTCTATTCAACAAATAA ATGGAAGTTCTATCTATCAATATCTATGGTCTTGGACCGTCAATAATGATTTTTCTTTAGAATTTGGATA CTTGATTGACCCGCTTACTTCTATTATGTTAATACTAATTACTACTGTAGGAATCCTGGTTCTTATTTAT AGTGACGGTTATATGTCTCACGATGAAGGGTATTTGAGATTTTTTGTTTATATAAGTTTTTTCA…	ATGTCACCACAAACAGAAACTAAAGCAAGTGTTGGATTTCAAGCTGGTGTTAAAGATTATAAATTGACTT ACTACACCCCGGAGTATGAAACCAAGGATACTGATATCTTGGCAGCATTCCGAGTAACTCCTCAACCTGG GGTTCCGCCGGAAGAAGCAGGGGCTGCAGTAGCTGCCGAATCTTCTACTGGTACATGGACAACTGTTTGG ACTGATGGACTTACCAGTCTTGATCGTTACAAAGGACGATGCTATCACATCGAGCCTGTTGCTGGGGAAG ACAACCAATGGATCTGTTATGTAGCTTATCCATTAGACCTATTTGAAGAGGGTTCCGTTACTAACATGTT TACTTCCATTGTGGGTAACGTATTTGGTTTCAAAGCCCTACGTG…	not used for analysis	not used for analysis	50.929	-2.91358	United Kingdom		Ilminster, Somerset, United Kingdom.	WTU	390538	July	1977	Pooideae	Poodae	Poeae	-	Aveninae	Avena	Avena_sativa	Avena_sativa	Avena_sativa_E100	High	100+ phytoliths (Elongate dendritic + other) in sample		Vrije Universiteit Brussel (VUB)	Protocol 1: wet oxidation
068	Avena sativa	L.	E101		Avena sativa	KM974733	KM974733	KM974733	ATGGAAAAATTCGAAGGGTATTCAGAAAAACATAAATCTTGTCAACAATACTTTGTCTACCCACTT CTCTTTCAGGAGTATATTTATGCATTTGCCCACGATTATGGATTAAATGATTCCGAACCTGTGGAAATTA TTAGTTGTAATAACAAGAAATTTAGTTCACTACTTGTGAAACGTTTAATTACTCGAATGTATCAGCAGAA TTTTTGGATTAACTCGATTAATCATCCTAACCAAGATCGATTGTTGGATTACAAAATTGGTTTTTATTCT GAGTTTTATTCTCAGATTCTACCTGAGGGGTTTTCGATCGTTGTAGAAATCCCATTCTCGCTACGAGAAT TATCTTGTCCGAAAGAAAAAGAAATACCAAAGTTTCAGAATTTACGCT…	ATGGAACATATATATCAATATGCATGGGTAATCCCTCTTCTCCCACTTCC AGTTATTATGTCAATGGGATTTGGCCTTTTTTTTATTCCGACAGCAACAAAAAATCTTCGTCGCATATGG GCTTTTCCTAGTGTTTTACTCTTAAGTATAGCTATGGTATTCTCAGTTCAACTGTCTATTCAACAAATAA ATGGAAGTTCTATCTATCAATATCTATGGTCTTGGACCGTCAATAATGATTTTTCTTTAGAATTTGGATA CTTGATTGACCCGCTTACTTCTATTATGTTAATACTAATTACTACTGTAGGAATCCTGGTTCTTATTTAT AGTGACGGTTATATGTCTCACGATGAAGGGTATTTGAGATTTTTTGTTTATATAAGTTTTTTCA…	ATGTCACCACAAACAGAAACTAAAGCAAGTGTTGGATTTCAAGCTGGTGTTAAAGATTATAAATTGACTT ACTACACCCCGGAGTATGAAACCAAGGATACTGATATCTTGGCAGCATTCCGAGTAACTCCTCAACCTGG GGTTCCGCCGGAAGAAGCAGGGGCTGCAGTAGCTGCCGAATCTTCTACTGGTACATGGACAACTGTTTGG ACTGATGGACTTACCAGTCTTGATCGTTACAAAGGACGATGCTATCACATCGAGCCTGTTGCTGGGGAAG ACAACCAATGGATCTGTTATGTAGCTTATCCATTAGACCTATTTGAAGAGGGTTCCGTTACTAACATGTT TACTTCCATTGTGGGTAACGTATTTGGTTTCAAAGCCCTACGTG…	not used for analysis	not used for analysis	48.1892	-122.344	USA	Washington	East Warm Beach Camp Grounds, Stanwood, Snohomish, Washington, U.S.A.	WTU	400000	August	2009	Pooideae	Poodae	Poeae	-	Aveninae	Avena	Avena_sativa	Avena_sativa	Avena_sativa_E101	High	100+ phytoliths (Elongate dendritic + other) in sample		Vrije Universiteit Brussel (VUB)	Protocol 1: wet oxidation
069	Avena sativa	L.	G012		Avena sativa	KM974733	KM974733	KM974733	ATGGAAAAATTCGAAGGGTATTCAGAAAAACATAAATCTTGTCAACAATACTTTGTCTACCCACTT CTCTTTCAGGAGTATATTTATGCATTTGCCCACGATTATGGATTAAATGATTCCGAACCTGTGGAAATTA TTAGTTGTAATAACAAGAAATTTAGTTCACTACTTGTGAAACGTTTAATTACTCGAATGTATCAGCAGAA TTTTTGGATTAACTCGATTAATCATCCTAACCAAGATCGATTGTTGGATTACAAAATTGGTTTTTATTCT GAGTTTTATTCTCAGATTCTACCTGAGGGGTTTTCGATCGTTGTAGAAATCCCATTCTCGCTACGAGAAT TATCTTGTCCGAAAGAAAAAGAAATACCAAAGTTTCAGAATTTACGCT…	ATGGAACATATATATCAATATGCATGGGTAATCCCTCTTCTCCCACTTCC AGTTATTATGTCAATGGGATTTGGCCTTTTTTTTATTCCGACAGCAACAAAAAATCTTCGTCGCATATGG GCTTTTCCTAGTGTTTTACTCTTAAGTATAGCTATGGTATTCTCAGTTCAACTGTCTATTCAACAAATAA ATGGAAGTTCTATCTATCAATATCTATGGTCTTGGACCGTCAATAATGATTTTTCTTTAGAATTTGGATA CTTGATTGACCCGCTTACTTCTATTATGTTAATACTAATTACTACTGTAGGAATCCTGGTTCTTATTTAT AGTGACGGTTATATGTCTCACGATGAAGGGTATTTGAGATTTTTTGTTTATATAAGTTTTTTCA…	ATGTCACCACAAACAGAAACTAAAGCAAGTGTTGGATTTCAAGCTGGTGTTAAAGATTATAAATTGACTT ACTACACCCCGGAGTATGAAACCAAGGATACTGATATCTTGGCAGCATTCCGAGTAACTCCTCAACCTGG GGTTCCGCCGGAAGAAGCAGGGGCTGCAGTAGCTGCCGAATCTTCTACTGGTACATGGACAACTGTTTGG ACTGATGGACTTACCAGTCTTGATCGTTACAAAGGACGATGCTATCACATCGAGCCTGTTGCTGGGGAAG ACAACCAATGGATCTGTTATGTAGCTTATCCATTAGACCTATTTGAAGAGGGTTCCGTTACTAACATGTT TACTTCCATTGTGGGTAACGTATTTGGTTTCAAAGCCCTACGTG…	not used for analysis	not used for analysis	32.6945	-109.88	USA	Arizona	Swift Trail, Pinaleño Mountains, Arizona, U.S.A.	NY	1634870	May	1936	Pooideae	Poodae	Poeae	-	Aveninae	Avena	Avena_sativa	Avena_sativa	Avena_sativa_G012	High	100+ phytoliths (Elongate dendritic + other) in sample		Vrije Universiteit Brussel (VUB)	Protocol 1: wet oxidation
070	Avena sativa	L.	G013		Avena sativa	KM974733	KM974733	KM974733	ATGGAAAAATTCGAAGGGTATTCAGAAAAACATAAATCTTGTCAACAATACTTTGTCTACCCACTT CTCTTTCAGGAGTATATTTATGCATTTGCCCACGATTATGGATTAAATGATTCCGAACCTGTGGAAATTA TTAGTTGTAATAACAAGAAATTTAGTTCACTACTTGTGAAACGTTTAATTACTCGAATGTATCAGCAGAA TTTTTGGATTAACTCGATTAATCATCCTAACCAAGATCGATTGTTGGATTACAAAATTGGTTTTTATTCT GAGTTTTATTCTCAGATTCTACCTGAGGGGTTTTCGATCGTTGTAGAAATCCCATTCTCGCTACGAGAAT TATCTTGTCCGAAAGAAAAAGAAATACCAAAGTTTCAGAATTTACGCT…	ATGGAACATATATATCAATATGCATGGGTAATCCCTCTTCTCCCACTTCC AGTTATTATGTCAATGGGATTTGGCCTTTTTTTTATTCCGACAGCAACAAAAAATCTTCGTCGCATATGG GCTTTTCCTAGTGTTTTACTCTTAAGTATAGCTATGGTATTCTCAGTTCAACTGTCTATTCAACAAATAA ATGGAAGTTCTATCTATCAATATCTATGGTCTTGGACCGTCAATAATGATTTTTCTTTAGAATTTGGATA CTTGATTGACCCGCTTACTTCTATTATGTTAATACTAATTACTACTGTAGGAATCCTGGTTCTTATTTAT AGTGACGGTTATATGTCTCACGATGAAGGGTATTTGAGATTTTTTGTTTATATAAGTTTTTTCA…	ATGTCACCACAAACAGAAACTAAAGCAAGTGTTGGATTTCAAGCTGGTGTTAAAGATTATAAATTGACTT ACTACACCCCGGAGTATGAAACCAAGGATACTGATATCTTGGCAGCATTCCGAGTAACTCCTCAACCTGG GGTTCCGCCGGAAGAAGCAGGGGCTGCAGTAGCTGCCGAATCTTCTACTGGTACATGGACAACTGTTTGG ACTGATGGACTTACCAGTCTTGATCGTTACAAAGGACGATGCTATCACATCGAGCCTGTTGCTGGGGAAG ACAACCAATGGATCTGTTATGTAGCTTATCCATTAGACCTATTTGAAGAGGGTTCCGTTACTAACATGTT TACTTCCATTGTGGGTAACGTATTTGGTTTCAAAGCCCTACGTG…	Domesticated	Hexaploid	48.2766	-116.553	USA	Idaho	Sandpoint substation, Idoha, U.S.A.	NY	1634867	August	1919	Pooideae	Poodae	Poeae	-	Aveninae	Avena	Avena_sativa	Avena_sativa	Avena_sativa_G013	High	100+ phytoliths (Elongate dendritic + other) in sample	24	Vrije Universiteit Brussel (VUB)	Protocol 1: wet oxidation
071	Avena sativa	L.	G014		Avena sativa	KM974733	KM974733	KM974733	ATGGAAAAATTCGAAGGGTATTCAGAAAAACATAAATCTTGTCAACAATACTTTGTCTACCCACTT CTCTTTCAGGAGTATATTTATGCATTTGCCCACGATTATGGATTAAATGATTCCGAACCTGTGGAAATTA TTAGTTGTAATAACAAGAAATTTAGTTCACTACTTGTGAAACGTTTAATTACTCGAATGTATCAGCAGAA TTTTTGGATTAACTCGATTAATCATCCTAACCAAGATCGATTGTTGGATTACAAAATTGGTTTTTATTCT GAGTTTTATTCTCAGATTCTACCTGAGGGGTTTTCGATCGTTGTAGAAATCCCATTCTCGCTACGAGAAT TATCTTGTCCGAAAGAAAAAGAAATACCAAAGTTTCAGAATTTACGCT…	ATGGAACATATATATCAATATGCATGGGTAATCCCTCTTCTCCCACTTCC AGTTATTATGTCAATGGGATTTGGCCTTTTTTTTATTCCGACAGCAACAAAAAATCTTCGTCGCATATGG GCTTTTCCTAGTGTTTTACTCTTAAGTATAGCTATGGTATTCTCAGTTCAACTGTCTATTCAACAAATAA ATGGAAGTTCTATCTATCAATATCTATGGTCTTGGACCGTCAATAATGATTTTTCTTTAGAATTTGGATA CTTGATTGACCCGCTTACTTCTATTATGTTAATACTAATTACTACTGTAGGAATCCTGGTTCTTATTTAT AGTGACGGTTATATGTCTCACGATGAAGGGTATTTGAGATTTTTTGTTTATATAAGTTTTTTCA…	ATGTCACCACAAACAGAAACTAAAGCAAGTGTTGGATTTCAAGCTGGTGTTAAAGATTATAAATTGACTT ACTACACCCCGGAGTATGAAACCAAGGATACTGATATCTTGGCAGCATTCCGAGTAACTCCTCAACCTGG GGTTCCGCCGGAAGAAGCAGGGGCTGCAGTAGCTGCCGAATCTTCTACTGGTACATGGACAACTGTTTGG ACTGATGGACTTACCAGTCTTGATCGTTACAAAGGACGATGCTATCACATCGAGCCTGTTGCTGGGGAAG ACAACCAATGGATCTGTTATGTAGCTTATCCATTAGACCTATTTGAAGAGGGTTCCGTTACTAACATGTT TACTTCCATTGTGGGTAACGTATTTGGTTTCAAAGCCCTACGTG…	Domesticated	Hexaploid	52.52	13.405	Germany		Berlin, Germany.	NY	NA	unknown	unknown	Pooideae	Poodae	Poeae	-	Aveninae	Avena	Avena_sativa	Avena_sativa	Avena_sativa_G014	High	100+ phytoliths (Elongate dendritic + other) in sample	17	Vrije Universiteit Brussel (VUB)	Protocol 1: wet oxidation
072	Avena sativa	L.	G015		Avena sativa	KM974733	KM974733	KM974733	ATGGAAAAATTCGAAGGGTATTCAGAAAAACATAAATCTTGTCAACAATACTTTGTCTACCCACTT CTCTTTCAGGAGTATATTTATGCATTTGCCCACGATTATGGATTAAATGATTCCGAACCTGTGGAAATTA TTAGTTGTAATAACAAGAAATTTAGTTCACTACTTGTGAAACGTTTAATTACTCGAATGTATCAGCAGAA TTTTTGGATTAACTCGATTAATCATCCTAACCAAGATCGATTGTTGGATTACAAAATTGGTTTTTATTCT GAGTTTTATTCTCAGATTCTACCTGAGGGGTTTTCGATCGTTGTAGAAATCCCATTCTCGCTACGAGAAT TATCTTGTCCGAAAGAAAAAGAAATACCAAAGTTTCAGAATTTACGCT…	ATGGAACATATATATCAATATGCATGGGTAATCCCTCTTCTCCCACTTCC AGTTATTATGTCAATGGGATTTGGCCTTTTTTTTATTCCGACAGCAACAAAAAATCTTCGTCGCATATGG GCTTTTCCTAGTGTTTTACTCTTAAGTATAGCTATGGTATTCTCAGTTCAACTGTCTATTCAACAAATAA ATGGAAGTTCTATCTATCAATATCTATGGTCTTGGACCGTCAATAATGATTTTTCTTTAGAATTTGGATA CTTGATTGACCCGCTTACTTCTATTATGTTAATACTAATTACTACTGTAGGAATCCTGGTTCTTATTTAT AGTGACGGTTATATGTCTCACGATGAAGGGTATTTGAGATTTTTTGTTTATATAAGTTTTTTCA…	ATGTCACCACAAACAGAAACTAAAGCAAGTGTTGGATTTCAAGCTGGTGTTAAAGATTATAAATTGACTT ACTACACCCCGGAGTATGAAACCAAGGATACTGATATCTTGGCAGCATTCCGAGTAACTCCTCAACCTGG GGTTCCGCCGGAAGAAGCAGGGGCTGCAGTAGCTGCCGAATCTTCTACTGGTACATGGACAACTGTTTGG ACTGATGGACTTACCAGTCTTGATCGTTACAAAGGACGATGCTATCACATCGAGCCTGTTGCTGGGGAAG ACAACCAATGGATCTGTTATGTAGCTTATCCATTAGACCTATTTGAAGAGGGTTCCGTTACTAACATGTT TACTTCCATTGTGGGTAACGTATTTGGTTTCAAAGCCCTACGTG…	not used for analysis	not used for analysis	22.4184	114.208	China		Chung Chi Campus, Hong Kong.	NY	04295698	May	1970	Pooideae	Poodae	Poeae	-	Aveninae	Avena	Avena_sativa	Avena_sativa	Avena_sativa_G015	Low	100+ phytoliths (Elongate dendritic + other) in sample		Vrije Universiteit Brussel (VUB)	Protocol 1: wet oxidation
073	Avena sativa	L.	G016		Avena sativa	KM974733	KM974733	KM974733	ATGGAAAAATTCGAAGGGTATTCAGAAAAACATAAATCTTGTCAACAATACTTTGTCTACCCACTT CTCTTTCAGGAGTATATTTATGCATTTGCCCACGATTATGGATTAAATGATTCCGAACCTGTGGAAATTA TTAGTTGTAATAACAAGAAATTTAGTTCACTACTTGTGAAACGTTTAATTACTCGAATGTATCAGCAGAA TTTTTGGATTAACTCGATTAATCATCCTAACCAAGATCGATTGTTGGATTACAAAATTGGTTTTTATTCT GAGTTTTATTCTCAGATTCTACCTGAGGGGTTTTCGATCGTTGTAGAAATCCCATTCTCGCTACGAGAAT TATCTTGTCCGAAAGAAAAAGAAATACCAAAGTTTCAGAATTTACGCT…	ATGGAACATATATATCAATATGCATGGGTAATCCCTCTTCTCCCACTTCC AGTTATTATGTCAATGGGATTTGGCCTTTTTTTTATTCCGACAGCAACAAAAAATCTTCGTCGCATATGG GCTTTTCCTAGTGTTTTACTCTTAAGTATAGCTATGGTATTCTCAGTTCAACTGTCTATTCAACAAATAA ATGGAAGTTCTATCTATCAATATCTATGGTCTTGGACCGTCAATAATGATTTTTCTTTAGAATTTGGATA CTTGATTGACCCGCTTACTTCTATTATGTTAATACTAATTACTACTGTAGGAATCCTGGTTCTTATTTAT AGTGACGGTTATATGTCTCACGATGAAGGGTATTTGAGATTTTTTGTTTATATAAGTTTTTTCA…	ATGTCACCACAAACAGAAACTAAAGCAAGTGTTGGATTTCAAGCTGGTGTTAAAGATTATAAATTGACTT ACTACACCCCGGAGTATGAAACCAAGGATACTGATATCTTGGCAGCATTCCGAGTAACTCCTCAACCTGG GGTTCCGCCGGAAGAAGCAGGGGCTGCAGTAGCTGCCGAATCTTCTACTGGTACATGGACAACTGTTTGG ACTGATGGACTTACCAGTCTTGATCGTTACAAAGGACGATGCTATCACATCGAGCCTGTTGCTGGGGAAG ACAACCAATGGATCTGTTATGTAGCTTATCCATTAGACCTATTTGAAGAGGGTTCCGTTACTAACATGTT TACTTCCATTGTGGGTAACGTATTTGGTTTCAAAGCCCTACGTG…	not used for analysis	not used for analysis	-17.65	-149.6	French Polynesia		Punaauia, Tahiti, French Polynesia.	NY	04295762	February	1992	Pooideae	Poodae	Poeae	-	Aveninae	Avena	Avena_sativa	Avena_sativa	Avena_sativa_G016	High	100+ phytoliths (Elongate dendritic + other) in sample		Vrije Universiteit Brussel (VUB)	Protocol 1: wet oxidation
074	Avena sterilis	L.	E019		Avena sterilis	EU833858	JX438124	HE963347	ATGGAAAAATTCGAAGGGTATTCAGAAAAACATAAATCTTGTCAACAATACTTTGTCTACCCACTTCTCTTTCAGGAGTATATTTATGCATTTGCCCACGATTATGGATTAAATGATTCCGAACCTGTGGAAATTATTAGTTGTAATAACAAGAAATTTAGTTCACTACTTGTGAAACGTTTAATTACTCGAATGTATCAGCAGAATTTTTGGATTAACTCGATTAATCATCCTAACCAAGATCGATTGTTGGATTACAAAATTGGTTTTTATTCTGAGTTTTATTCTCAGATTCTACCTGAGGGGTTTTCGATCGTTGTAGAAATCCCATTCTCGCTACGAGAATTATCTTGTCCGAAAGAAAAAGAAATACCAAAGTTTCAGAATTTACGCTCTATT…	TTGCGCGTTCATTTTCAAAATTATAGTAGCACTAAAGAGGGTCCCTTGTATTCAATATCCTTGTGGGGAAAAAGGATACCCAAAGGAGTGAATAGGGGTTTCATTTTATCAACAACAAAGAATGGAGTTTCTTTTTTTTTACAAAATATACCAAAAATTCAAGGTAATACAACAAATAGGATAGGATCCTTTAGTACGTCCTTTGGGGCTAAAAAAACTTTTGCCTATCCGCATGAAACGGAAAATACTATGTTATTTCCTCTTCTTATATTACTGCTTTTTACTTTGTTCATTGGATTCATAGGAATCTCTTTTGATAATGGAGCGACGGATAATGGAATAGGGGGGTTAACCATATTATCAAAGTGGTTAACTCCCTCAATAAACTTTACCCAGGAA…	TACACCCCGGAGTATGAAACCAAGGATACTGATATCTTGGCAGCATTCCGAGTAACTCCTCAACCTGGGGTTCCGCCGGAAGAAGCAGGGGCTGCAGTAGCTGCCGAATCTTCTACTGGTACATGGACAACTGTTTGGACTGATGGACTTACCAGTCTTGATCGTTACAAAGGACGATGCTATCACATCGAGCCTGTTGCTGGGGAAGACAACCAATGGATCTGTTATGTAGCTTATCCATTAGACCTATTTGAAGAGGGTTCCGTTACTAACATGTTTACTTCCATTGTGGGTAACGTATTTGGTTTCAAAGCCCTACGTGCTCTACGTCTGGAGGATCTACGAATTCCCCCTGCTTATACAAAAACTTTCCAAGGTCCGCCTCATGGTATCCAAGTT…	not used for analysis	not used for analysis	48.5856	8.81772	Germany		Baden-Württemberg, Germany.	WTU	58603	unreadable	1994	Pooideae	Poodae	Poeae	-	Aveninae	Avena	Avena_sterilis	Avena_sterilis	Avena_sterilis_E019	High	100+ phytoliths (Elongate dendritic + other) in sample		Vrije Universiteit Brussel (VUB)	Protocol 1: wet oxidation
075	Avena sterilis	L.	E062		Avena sterilis	EU833858	JX438124	HE963347	ATGGAAAAATTCGAAGGGTATTCAGAAAAACATAAATCTTGTCAACAATACTTTGTCTACCCACTTCTCTTTCAGGAGTATATTTATGCATTTGCCCACGATTATGGATTAAATGATTCCGAACCTGTGGAAATTATTAGTTGTAATAACAAGAAATTTAGTTCACTACTTGTGAAACGTTTAATTACTCGAATGTATCAGCAGAATTTTTGGATTAACTCGATTAATCATCCTAACCAAGATCGATTGTTGGATTACAAAATTGGTTTTTATTCTGAGTTTTATTCTCAGATTCTACCTGAGGGGTTTTCGATCGTTGTAGAAATCCCATTCTCGCTACGAGAATTATCTTGTCCGAAAGAAAAAGAAATACCAAAGTTTCAGAATTTACGCTCTATT…	TTGCGCGTTCATTTTCAAAATTATAGTAGCACTAAAGAGGGTCCCTTGTATTCAATATCCTTGTGGGGAAAAAGGATACCCAAAGGAGTGAATAGGGGTTTCATTTTATCAACAACAAAGAATGGAGTTTCTTTTTTTTTACAAAATATACCAAAAATTCAAGGTAATACAACAAATAGGATAGGATCCTTTAGTACGTCCTTTGGGGCTAAAAAAACTTTTGCCTATCCGCATGAAACGGAAAATACTATGTTATTTCCTCTTCTTATATTACTGCTTTTTACTTTGTTCATTGGATTCATAGGAATCTCTTTTGATAATGGAGCGACGGATAATGGAATAGGGGGGTTAACCATATTATCAAAGTGGTTAACTCCCTCAATAAACTTTACCCAGGAA…	TACACCCCGGAGTATGAAACCAAGGATACTGATATCTTGGCAGCATTCCGAGTAACTCCTCAACCTGGGGTTCCGCCGGAAGAAGCAGGGGCTGCAGTAGCTGCCGAATCTTCTACTGGTACATGGACAACTGTTTGGACTGATGGACTTACCAGTCTTGATCGTTACAAAGGACGATGCTATCACATCGAGCCTGTTGCTGGGGAAGACAACCAATGGATCTGTTATGTAGCTTATCCATTAGACCTATTTGAAGAGGGTTCCGTTACTAACATGTTTACTTCCATTGTGGGTAACGTATTTGGTTTCAAAGCCCTACGTGCTCTACGTCTGGAGGATCTACGAATTCCCCCTGCTTATACAAAAACTTTCCAAGGTCCGCCTCATGGTATCCAAGTT…	not used for analysis	not used for analysis	32.9681	35.5384	Israel		Upper Galilee, Rosh-Pinna, Israel.	WTU	295455	April	1927	Pooideae	Poodae	Poeae	-	Aveninae	Avena	Avena_sterilis	Avena_sterilis	Avena_sterilis_E062	High	100+ phytoliths (Elongate dendritic + other) in sample		Vrije Universiteit Brussel (VUB)	Protocol 1: wet oxidation
076	Avena sterilis	L.	G019		Avena sterilis	EU833858	JX438124	HE963347	ATGGAAAAATTCGAAGGGTATTCAGAAAAACATAAATCTTGTCAACAATACTTTGTCTACCCACTTCTCTTTCAGGAGTATATTTATGCATTTGCCCACGATTATGGATTAAATGATTCCGAACCTGTGGAAATTATTAGTTGTAATAACAAGAAATTTAGTTCACTACTTGTGAAACGTTTAATTACTCGAATGTATCAGCAGAATTTTTGGATTAACTCGATTAATCATCCTAACCAAGATCGATTGTTGGATTACAAAATTGGTTTTTATTCTGAGTTTTATTCTCAGATTCTACCTGAGGGGTTTTCGATCGTTGTAGAAATCCCATTCTCGCTACGAGAATTATCTTGTCCGAAAGAAAAAGAAATACCAAAGTTTCAGAATTTACGCTCTATT…	TTGCGCGTTCATTTTCAAAATTATAGTAGCACTAAAGAGGGTCCCTTGTATTCAATATCCTTGTGGGGAAAAAGGATACCCAAAGGAGTGAATAGGGGTTTCATTTTATCAACAACAAAGAATGGAGTTTCTTTTTTTTTACAAAATATACCAAAAATTCAAGGTAATACAACAAATAGGATAGGATCCTTTAGTACGTCCTTTGGGGCTAAAAAAACTTTTGCCTATCCGCATGAAACGGAAAATACTATGTTATTTCCTCTTCTTATATTACTGCTTTTTACTTTGTTCATTGGATTCATAGGAATCTCTTTTGATAATGGAGCGACGGATAATGGAATAGGGGGGTTAACCATATTATCAAAGTGGTTAACTCCCTCAATAAACTTTACCCAGGAA…	TACACCCCGGAGTATGAAACCAAGGATACTGATATCTTGGCAGCATTCCGAGTAACTCCTCAACCTGGGGTTCCGCCGGAAGAAGCAGGGGCTGCAGTAGCTGCCGAATCTTCTACTGGTACATGGACAACTGTTTGGACTGATGGACTTACCAGTCTTGATCGTTACAAAGGACGATGCTATCACATCGAGCCTGTTGCTGGGGAAGACAACCAATGGATCTGTTATGTAGCTTATCCATTAGACCTATTTGAAGAGGGTTCCGTTACTAACATGTTTACTTCCATTGTGGGTAACGTATTTGGTTTCAAAGCCCTACGTGCTCTACGTCTGGAGGATCTACGAATTCCCCCTGCTTATACAAAAACTTTCCAAGGTCCGCCTCATGGTATCCAAGTT…	Wild	Hexaploid	45.3271	14.4422	Croatia		By the roadsides, Fiume (Rijeka), Croatia.	NY	NA	unknown	unknown	Pooideae	Poodae	Poeae	-	Aveninae	Avena	Avena_sterilis	Avena_sterilis	Avena_sterilis_G019	High	100+ phytoliths (Elongate dendritic + other) in sample	23	Vrije Universiteit Brussel (VUB)	Protocol 1: wet oxidation
077	Avena sterilis	L.	G020		Avena sterilis	EU833858	JX438124	HE963347	ATGGAAAAATTCGAAGGGTATTCAGAAAAACATAAATCTTGTCAACAATACTTTGTCTACCCACTTCTCTTTCAGGAGTATATTTATGCATTTGCCCACGATTATGGATTAAATGATTCCGAACCTGTGGAAATTATTAGTTGTAATAACAAGAAATTTAGTTCACTACTTGTGAAACGTTTAATTACTCGAATGTATCAGCAGAATTTTTGGATTAACTCGATTAATCATCCTAACCAAGATCGATTGTTGGATTACAAAATTGGTTTTTATTCTGAGTTTTATTCTCAGATTCTACCTGAGGGGTTTTCGATCGTTGTAGAAATCCCATTCTCGCTACGAGAATTATCTTGTCCGAAAGAAAAAGAAATACCAAAGTTTCAGAATTTACGCTCTATT…	TTGCGCGTTCATTTTCAAAATTATAGTAGCACTAAAGAGGGTCCCTTGTATTCAATATCCTTGTGGGGAAAAAGGATACCCAAAGGAGTGAATAGGGGTTTCATTTTATCAACAACAAAGAATGGAGTTTCTTTTTTTTTACAAAATATACCAAAAATTCAAGGTAATACAACAAATAGGATAGGATCCTTTAGTACGTCCTTTGGGGCTAAAAAAACTTTTGCCTATCCGCATGAAACGGAAAATACTATGTTATTTCCTCTTCTTATATTACTGCTTTTTACTTTGTTCATTGGATTCATAGGAATCTCTTTTGATAATGGAGCGACGGATAATGGAATAGGGGGGTTAACCATATTATCAAAGTGGTTAACTCCCTCAATAAACTTTACCCAGGAA…	TACACCCCGGAGTATGAAACCAAGGATACTGATATCTTGGCAGCATTCCGAGTAACTCCTCAACCTGGGGTTCCGCCGGAAGAAGCAGGGGCTGCAGTAGCTGCCGAATCTTCTACTGGTACATGGACAACTGTTTGGACTGATGGACTTACCAGTCTTGATCGTTACAAAGGACGATGCTATCACATCGAGCCTGTTGCTGGGGAAGACAACCAATGGATCTGTTATGTAGCTTATCCATTAGACCTATTTGAAGAGGGTTCCGTTACTAACATGTTTACTTCCATTGTGGGTAACGTATTTGGTTTCAAAGCCCTACGTGCTCTACGTCTGGAGGATCTACGAATTCCCCCTGCTTATACAAAAACTTTCCAAGGTCCGCCTCATGGTATCCAAGTT…	not used for analysis	not used for analysis	NA	NA	unknown		NA	NY	NA	unknown	unknown	Pooideae	Poodae	Poeae	-	Aveninae	Avena	Avena_sterilis	Avena_sterilis	Avena_sterilis_G020	High	100+ phytoliths (Elongate dendritic + other) in sample		Vrije Universiteit Brussel (VUB)	Protocol 1: wet oxidation
078	Avena sterilis	L	G021		Avena sterilis	EU833858	JX438124	HE963347	ATGGAAAAATTCGAAGGGTATTCAGAAAAACATAAATCTTGTCAACAATACTTTGTCTACCCACTTCTCTTTCAGGAGTATATTTATGCATTTGCCCACGATTATGGATTAAATGATTCCGAACCTGTGGAAATTATTAGTTGTAATAACAAGAAATTTAGTTCACTACTTGTGAAACGTTTAATTACTCGAATGTATCAGCAGAATTTTTGGATTAACTCGATTAATCATCCTAACCAAGATCGATTGTTGGATTACAAAATTGGTTTTTATTCTGAGTTTTATTCTCAGATTCTACCTGAGGGGTTTTCGATCGTTGTAGAAATCCCATTCTCGCTACGAGAATTATCTTGTCCGAAAGAAAAAGAAATACCAAAGTTTCAGAATTTACGCTCTATT…	TTGCGCGTTCATTTTCAAAATTATAGTAGCACTAAAGAGGGTCCCTTGTATTCAATATCCTTGTGGGGAAAAAGGATACCCAAAGGAGTGAATAGGGGTTTCATTTTATCAACAACAAAGAATGGAGTTTCTTTTTTTTTACAAAATATACCAAAAATTCAAGGTAATACAACAAATAGGATAGGATCCTTTAGTACGTCCTTTGGGGCTAAAAAAACTTTTGCCTATCCGCATGAAACGGAAAATACTATGTTATTTCCTCTTCTTATATTACTGCTTTTTACTTTGTTCATTGGATTCATAGGAATCTCTTTTGATAATGGAGCGACGGATAATGGAATAGGGGGGTTAACCATATTATCAAAGTGGTTAACTCCCTCAATAAACTTTACCCAGGAA…	TACACCCCGGAGTATGAAACCAAGGATACTGATATCTTGGCAGCATTCCGAGTAACTCCTCAACCTGGGGTTCCGCCGGAAGAAGCAGGGGCTGCAGTAGCTGCCGAATCTTCTACTGGTACATGGACAACTGTTTGGACTGATGGACTTACCAGTCTTGATCGTTACAAAGGACGATGCTATCACATCGAGCCTGTTGCTGGGGAAGACAACCAATGGATCTGTTATGTAGCTTATCCATTAGACCTATTTGAAGAGGGTTCCGTTACTAACATGTTTACTTCCATTGTGGGTAACGTATTTGGTTTCAAAGCCCTACGTGCTCTACGTCTGGAGGATCTACGAATTCCCCCTGCTTATACAAAAACTTTCCAAGGTCCGCCTCATGGTATCCAAGTT…	not used for analysis	not used for analysis	33.5631	35.3689	Syria		Wheat fields, first hills of Slibou, near Saïda, Syria.	NY	04295753	May	1834	Pooideae	Poodae	Poeae	-	Aveninae	Avena	Avena_sterilis	Avena_sterilis	Avena_sterilis_G021	High	100+ phytoliths (Elongate dendritic + other) in sample		Vrije Universiteit Brussel (VUB)	Protocol 1: wet oxidation
079	Avena sterilis ssp. ludoviciana	(Durieu) Nyman	G017	Avena ludoviciana Durieu	no genbank data	NA	NA	NA	NA	NA	NA	not used for analysis	not used for analysis	40.1121	44.7237	Armenia		Near the ruins of an ancient temple, Garni, Armenia.	NY	NA	June	1983	Pooideae	Poodae	Poeae	-	Aveninae	Avena	Avena_sterilis	Avena_sterilis_ssp._ludoviciana	Avena_sterilis_ssp._ludoviciana_G017	Low	100+ phytoliths (Elongate dendritic + other) in sample		Vrije Universiteit Brussel (VUB)	Protocol 1: wet oxidation
080	Avena sterilis ssp. ludoviciana	(Durieu) Nyman	G018	Avena ludoviciana Durieu	no genbank data	NA	NA	NA	NA	NA	NA	Wild	Hexaploid	46.0152	4.7136	France		Arnas, Rhône, France.	NY	NA	June	1920	Pooideae	Poodae	Poeae	-	Aveninae	Avena	Avena_sterilis	Avena_sterilis_ssp._ludoviciana	Avena_sterilis_ssp._ludoviciana_G018	High	100+ phytoliths (Elongate dendritic + other) in sample	20	Vrije Universiteit Brussel (VUB)	Protocol 1: wet oxidation
081	Avena strigosa	Schreb.	E010		Avena strigosa	MK336397	MK336397	MK336397	ATGGAAAAATTCGAAGGGTATTCAGAAAAACATAAATCTTGTCAACAATACTTTGTCTACCCACTT CTCTTTCAGGAGTATATTTATGCATTTGCCCACGATTATGGATTAAATGATTCCGAACCTGTGGAAATTA TTAGTTGTAATAACAAGAAATTTAGTTCACTACTTGTGAAACGTTTAATTACTCGAATGTATCAGCAGAA TTTTTGGATTAACTCGATTAATCATCCTAACCAAGATCGATTGTTGGATTACAAAATTGGTTTTTATTCT GAGTTTTATTCTCAGATTCTACCTGAGGGGTTTTCGATCGTTGTAGAAATCCCATTCTCGCTACGAGAAT TATCTTGTCCGAAAGAAAAAGAAATACCAAAGTTTCAGAATTTACGCT…	ATGGAACATATATATCAATATGCATGGGTAATCCCTCTTCTCCCACTTCC AGTTATTATGTCAATGGGATTTGGCCTTTTTTTTATTCCGACAGCAACAAAAAATCTTCGTCGCATATGG GCTTTTCCTAGTGTTTTACTCTTAAGTATAGCTATGGTATTCTCAGTTCAACTGTCTATTCAACAAATAA ATGGAAGTTCTATCTATCAATATCTATGGTCTTGGACCGTCAATAATGATTTTTCTTTAGAATTTGGATA CTTGATTGACCCGCTTACTTCTATTATGTTAATACTAATTACTACTGTAGGAATCCTGGTTCTTATTTAT AGTGACGGTTATATGTCTCACGATGAAGGGTATTTGAGATTTTTTGTTTATATAAGTTTTTTCA…	ATGTCACCACAAACAGAAACTAAAGCAAGTGTTGGATTTCAAGCTGGTGTTAAAGATTATAAATTGACTT ACTACACCCCGGAGTATGAAACCAAGGATACTGATATCTTGGCAGCATTCCGAGTAACTCCTCAACCTGG GGTTCCGCCGGAAGAAGCAGGGGCTGCAGTAGCTGCCGAATCTTCTACTGGTACATGGACAACTGTTTGG ACTGATGGACTTACCAGTCTTGATCGTTACAAAGGACGATGCTATCACATCGAGCCTGTTGCTGGGGAAG ACAACCAATGGATCTGTTATGTAGCTTATCCATTAGACCTATTTGAAGAGGGTTCCGTTACTAACATGTT TACTTCCATTGTGGGTAACGTATTTGGTTTCAAAGCCCTACGTG…	Domesticated	Diploid	63.8	14.7667	Sweden		Småland, Langasip, Sweden.	WTU	121412	August	1896	Pooideae	Poodae	Poeae	-	Aveninae	Avena	Avena_strigosa	Avena_strigosa	Avena_strigosa_E010	High	100+ phytoliths (Elongate dendritic + other) in sample	20	Vrije Universiteit Brussel (VUB)	Protocol 1: wet oxidation
082	Avena strigosa	Schreb.	G022		Avena strigosa	MK336397	MK336397	MK336397	ATGGAAAAATTCGAAGGGTATTCAGAAAAACATAAATCTTGTCAACAATACTTTGTCTACCCACTT CTCTTTCAGGAGTATATTTATGCATTTGCCCACGATTATGGATTAAATGATTCCGAACCTGTGGAAATTA TTAGTTGTAATAACAAGAAATTTAGTTCACTACTTGTGAAACGTTTAATTACTCGAATGTATCAGCAGAA TTTTTGGATTAACTCGATTAATCATCCTAACCAAGATCGATTGTTGGATTACAAAATTGGTTTTTATTCT GAGTTTTATTCTCAGATTCTACCTGAGGGGTTTTCGATCGTTGTAGAAATCCCATTCTCGCTACGAGAAT TATCTTGTCCGAAAGAAAAAGAAATACCAAAGTTTCAGAATTTACGCT…	ATGGAACATATATATCAATATGCATGGGTAATCCCTCTTCTCCCACTTCC AGTTATTATGTCAATGGGATTTGGCCTTTTTTTTATTCCGACAGCAACAAAAAATCTTCGTCGCATATGG GCTTTTCCTAGTGTTTTACTCTTAAGTATAGCTATGGTATTCTCAGTTCAACTGTCTATTCAACAAATAA ATGGAAGTTCTATCTATCAATATCTATGGTCTTGGACCGTCAATAATGATTTTTCTTTAGAATTTGGATA CTTGATTGACCCGCTTACTTCTATTATGTTAATACTAATTACTACTGTAGGAATCCTGGTTCTTATTTAT AGTGACGGTTATATGTCTCACGATGAAGGGTATTTGAGATTTTTTGTTTATATAAGTTTTTTCA…	ATGTCACCACAAACAGAAACTAAAGCAAGTGTTGGATTTCAAGCTGGTGTTAAAGATTATAAATTGACTT ACTACACCCCGGAGTATGAAACCAAGGATACTGATATCTTGGCAGCATTCCGAGTAACTCCTCAACCTGG GGTTCCGCCGGAAGAAGCAGGGGCTGCAGTAGCTGCCGAATCTTCTACTGGTACATGGACAACTGTTTGG ACTGATGGACTTACCAGTCTTGATCGTTACAAAGGACGATGCTATCACATCGAGCCTGTTGCTGGGGAAG ACAACCAATGGATCTGTTATGTAGCTTATCCATTAGACCTATTTGAAGAGGGTTCCGTTACTAACATGTT TACTTCCATTGTGGGTAACGTATTTGGTTTCAAAGCCCTACGTG…	Domesticated	Diploid	46.6692	-1.4266	France		La Roche-sur-Yon, Vendée, France.	NY	NA	July	1882	Pooideae	Poodae	Poeae	-	Aveninae	Avena	Avena_strigosa	Avena_strigosa	Avena_strigosa_G022	High	100+ phytoliths (Elongate dendritic + other) in sample	20	Vrije Universiteit Brussel (VUB)	Protocol 1: wet oxidation
083	Avena strigosa	Schreb.	G023		Avena strigosa	MK336397	MK336397	MK336397	ATGGAAAAATTCGAAGGGTATTCAGAAAAACATAAATCTTGTCAACAATACTTTGTCTACCCACTT CTCTTTCAGGAGTATATTTATGCATTTGCCCACGATTATGGATTAAATGATTCCGAACCTGTGGAAATTA TTAGTTGTAATAACAAGAAATTTAGTTCACTACTTGTGAAACGTTTAATTACTCGAATGTATCAGCAGAA TTTTTGGATTAACTCGATTAATCATCCTAACCAAGATCGATTGTTGGATTACAAAATTGGTTTTTATTCT GAGTTTTATTCTCAGATTCTACCTGAGGGGTTTTCGATCGTTGTAGAAATCCCATTCTCGCTACGAGAAT TATCTTGTCCGAAAGAAAAAGAAATACCAAAGTTTCAGAATTTACGCT…	ATGGAACATATATATCAATATGCATGGGTAATCCCTCTTCTCCCACTTCC AGTTATTATGTCAATGGGATTTGGCCTTTTTTTTATTCCGACAGCAACAAAAAATCTTCGTCGCATATGG GCTTTTCCTAGTGTTTTACTCTTAAGTATAGCTATGGTATTCTCAGTTCAACTGTCTATTCAACAAATAA ATGGAAGTTCTATCTATCAATATCTATGGTCTTGGACCGTCAATAATGATTTTTCTTTAGAATTTGGATA CTTGATTGACCCGCTTACTTCTATTATGTTAATACTAATTACTACTGTAGGAATCCTGGTTCTTATTTAT AGTGACGGTTATATGTCTCACGATGAAGGGTATTTGAGATTTTTTGTTTATATAAGTTTTTTCA…	ATGTCACCACAAACAGAAACTAAAGCAAGTGTTGGATTTCAAGCTGGTGTTAAAGATTATAAATTGACTT ACTACACCCCGGAGTATGAAACCAAGGATACTGATATCTTGGCAGCATTCCGAGTAACTCCTCAACCTGG GGTTCCGCCGGAAGAAGCAGGGGCTGCAGTAGCTGCCGAATCTTCTACTGGTACATGGACAACTGTTTGG ACTGATGGACTTACCAGTCTTGATCGTTACAAAGGACGATGCTATCACATCGAGCCTGTTGCTGGGGAAG ACAACCAATGGATCTGTTATGTAGCTTATCCATTAGACCTATTTGAAGAGGGTTCCGTTACTAACATGTT TACTTCCATTGTGGGTAACGTATTTGGTTTCAAAGCCCTACGTG…	not used for analysis	not used for analysis	57.037	14.5247	Sweden		Wallsjö (=Wallajo?), Småland, Sweden.	NY	NA	July	1886	Pooideae	Poodae	Poeae	-	Aveninae	Avena	Avena_strigosa	Avena_strigosa	Avena_strigosa_G023	High	100+ phytoliths (Elongate dendritic + other) in sample		Vrije Universiteit Brussel (VUB)	Protocol 1: wet oxidation
084	Deschampsia cespitosa	(L.) P.Beauv.	UWBM PR06451		Avenella flexuosa	DQ786887	DQ786815	JN892161	ATGGAAAAATTCGAAGGGTATTCAGAAAAACACAAATCTCGTCAACAATACTTTGTCTACCCACTACTCTTTCAGGAGTATATTTATGCATTTGCCCATGATTATGGATTAAATGATTCCGAACCTGTGGAAATTGTTAGTTGTAATAACAAGAAATTTAGTTCACTACTTGTGAAACGTTTAATTATTCGAATGTATCAGCAGAATTTTTGGATTAACTTGGTTAATCATCCTAACCAAGATCCATTATTGGATTACAAAATAGGTTTTTATTCTGAGTTTTATTCTCAGATTCTATCTGAGGGATTTGCGATCGTTGTAGAAATCCCATTCTCGCTACGAGAATTACCTTGTCCGAAAGAAAAAGAAATACCCAAGTTTCAGAATTTACGCTCTATT…	ATTATGTCNATGGGGTTTGGTCTTATTTTTATTCCGACAGCAACAAAAAATCTTCGTCGCATATGGGCTTTTCCTAGTGTTTTATTCTTAAGTATAGCTATGGTATTCTCAATTCAACTGTCTATTCAACAAATAAATGGAAGTTCTATCTATCAATATCTATGGTCTTGGACCGTCAATAATGATTTTTCCTTAGAATTTGGATACTTGATTGACCCGCTTACTTCTATTATGTTAATACTAATTACTACTGTAGGAATCCTGGTTCTTATTTATAGTGACGGTTATATGGCTCACGATGAAGGATATTTGAGATTTTTTGTTTATATAAGTTTTTTCACTACTTCTATGTTGGGATTGGTTACTAGCTCCAATTTGATACAAATTTATTTTTTTTGG…	AGTGTTGGATTTCAAGCTGGTGTTAAAGATTATAAATTGACTTACTACACCCCGGAGTATGAAACCAAGGATACTGATATCTTGGCAGCATTCCGAGTAACCCCTCAGCCTGGGGTTCCTCCGGAAGAAGCAGGGGCTGCAGTAGCTGCCGAATCTTCTACTGGTACATGGACAACTGTTTGGACTGATGGACTTACCAGTCTTGATCGTTACAAAGGACGATGCTATCACATCGAGCCTGTTGCTGGGGAAGACAACCAATGGATCTGTTATGTAGCTTATCCATTAGATCTATTTGAAGAGGGTTCCGTTACTAACATGTTTACTTCCATTGTCGGTAACGTATTTGGTTTCAAAGCCCTACGTGCTCTACGTCTGGAGGATCTACGAATTCCCCCT…	not used for analysis	not used for analysis	48.4931	-123.325	Canada		Duart, Victoria, British Columbia, Canada.	WTU	328780	June	1970	Pooideae	Poodae	Poeae	Agrostidodinae	Airinae	Deschampsia	Deschampsia_cespitosa	Deschampsia_cespitosa	Deschampsia_cespitosa_UWBM_PR06451	Low	100+ phytoliths (Elongate dendritic + other) in sample		University of Washington Burke Museum (UWBM)	Protocol 1: wet oxidation
085	Avenula pubescens	(Huds.) Dumort.	NA	Helictotrichon pubescens (Huds.) Pilg.	Avenula pubescens	FM957003	NA	MG227616	ATGGAAAAATTCGAAGGGTATTCAGAAAAACACAAATCTCCTCAACAATACTTTGTCTACCCACTACTCTTTCAGGAGTATATTTATGCATTTGCCCATGATTATGGATTAAATGATTCCGAATCTGTGGAAATTGTTAGTTGTAATAACAAGAAATTTAGTTCACTACTTGTGAAACGTTTAATTATTCGAATGTATCAGCAGAATTTTGGGATTAACTCGGTTAATTATCCTAACCAAGATCGATTGTTGGATTACAAAATTGGTTTTTATTCTGAGTTTTATTCTCAGATTCTATCTGAGGGATTTGCAATCGTTGTAGAAATCCCATTCTCGCTACGAGAATTATTTTGTCCGAAAGAAAAAGAAATACCCAAGTTTCAGAATTTACGCTCTATT…	NA	AGTGTTGGATTTCAAGCTGGTGTTAAAGATTATAAATTGACTTACTACACCCCGGAGTATGAAACCAAGGATACTGATATCTTGGCAGCATTCCGAGTAACTCCTCAGCCTGGGGTTCCCCCGGAAGAAGCAGGGGCTGCAGTAGCTGCCGAATCTTCTACTGGTACATGGACAACTGTTTGGACTGATGGACTTACCAGTCTTGATCGTTACAAAGGACGATGCTATCACATCGAGCCTGTTGCTGGGGAAGATAACCAATGGATCTGTTATGTAGCTTATCCATTAGACCTATTTGAAGAGGGTTCCGTTACTAACATGTTTACTTCCATTGTGGGTAACGTATTTGGTTTCAAAGCCCTACGTGCTCTACGTCTGGAGGATCTACGAATTCCCGTT…	not used for analysis	not used for analysis	NA	NA	United Kingdom	N.A	United Kingdom	NA	NA	NA	NA	Pooideae	Poodae	Poeae	Poodinae	Avenulinae	Avenula	Avenula_pubescens	Avenula_pubescens	Avenula_pubescens_NA	Low	Unknown		Parry and Smithson (1966)	See Parry and Smithson (1966)
086	Beckmannia syzigachne	(Steud.) Fernald	UWBM PR09092		Beckmannia syzigachne	DQ786889	DQ786817	EF125142	ATGGAAAAATTCGAAGGGTATTCAGAAAAACACAAATCTCGTCAACAATATTTTGTCTACCCACTACTCTTTCAGGAGTATATTTATGCATTTGCCCATGATTATGGATTAAATGATTCCGAACCTGTGGAAATTGTTAGTTGTAATAACAAGAAATTTAGTTCACTACTTGTGAAACGTTTAATTATTCGAATGTATCAGCAGAATTTTGGGATTAACTCGGTTAATCATCCTAACCAAGATCGATTGTTGGATTCCAAAATTAGTTTTTATTCTGAGTTTTATTCTCAGATTCTATCTGAAGGATTTGCAATCGTTGTAGAAATCCCATTCTCGCTACGAGAATTACCTTGTCCGAAAGAAAAAGAAATACCCAAGTTTCAGAATTTACGCTCTATT…	GTTATTATGTCAATGGGGTTTGGCCTTTTTTTTATTCCGACAGCAACAAAAAATCTTCGTCGCATATGGGCTTTTCCTAGTGTTTTATTCTTAAGTATAGCTATGGTATTCTCAATTCAACTGTCTATTCAACAAATAAATGGAAGTTCTATCTATCAATATCTATGGTCTTGGACCGTCAATAATGATTTTTCCTTAGAATTTGGGTACTTGATTGACCCGCTTACTTCTATTATGTTAATACTAATTACTACTGTGGGAATCCTGGTTCTTATTTATAGTGACGGTTATATGTCTCACGATGAAGGATATTTGAGATTTTTTGTTTATATAAGTTTTTTCACTACTTCTATGTTGGGATTGGTTACTAGCTCCAATTTGATACAAATTTATTTTTTT…	ACTAAAGCAAGTGTTGGATTNCAAGCTGGTGTTAAAGATTATAAATTGACTTACTACACCCCGGAGTATGAAACCAAGGATACTGATATCTTGGCAGCATTCCGAGTAACTCCTCAGCCTGGGGTTCCCCCGGAAGAAGCAGGGGCTGCAGTAGCTGCCGAATCTTCTACTGGTACATGGACAACTGTTTGGACTGATGGACTTACCAGTCTTGATCGTTACAAAGGACGATGCTATCACATCGAGCCTGTTGCTGGGGAAGACAACCAATGGATCTGTTATGTAGCTTATCCATTAGACCTATTTGAAGAGGGTTCCGTTACTAACATGTTTACTTCCATTGTGGGTAACGTATTTGGTTTCAAAGCCCTACGTGCTCTACGTCTGGAAGATCTACGA…	not used for analysis	not used for analysis	46.4172	-109.751	USA	Montana	Musselshell River; 12 mi. west of Harlowton, Wheatland, Montana, U.S.A.	MONTU	24450	August	1934	Pooideae	Poodae	Poeae	Poodinae	Beckmanniinae	Beckmannia	Beckmannia_syzigachne	Beckmannia_syzigachne	Beckmannia_syzigachne_UWBM_PR09092	Low	100+ phytoliths (Elongate dendritic + other) in sample		University of Washington Burke Museum (UWBM)	Protocol 1: wet oxidation
087	Brachyelytrum erectum	(Schreb.) P.Beauv.	UWBM PR06203		Brachyelytrum erectum	AM234584	GU222731	AY622888	ATGGAAAAATTTGAAGGGTATTCAGAAAAACAGAAATCTCGTCAACAATACTTTGTCTACCCACTTCTCTTTCAGGAGTATATTTATGCATTTGCCCATGATTATGGATTAAATGGTTCCGAACCTGCGGAAATTGTTAGTTCTAATAACAAGAAATTTAGTTCACTACTTGTGAAACGTTTAATTATTCGAATGTATCAGCAGAATTTTTGGATTAACTCGGTTAATCACCCTAACCAAGATCGATTGTTGGATTGTAACAATTATTTTTATTCTGAGTTTTATTCTCAAATTCTATCTGAGGGGTTTGCGATCGTTGTAGAAATCCCATTCTCGCTACGAGAATTATCTTGTTCGAAAGAAAAAGAAATACCAAAGTTTCAGAATTTACGATCTATT…	GGACTTATTCTTATTCCGACAGCANCANAAAATCTTCGTCGCATATGGGCCTTTCCTAGTGTTTTATTCTTAAGTGTAGCTATGGTATTCTCAGTTCAACTGTCTATTCAACAAATAAATGGCAGTTCTATCTATCAATATCTATGGTCTTGGACCGTCAATAATGATTTTTCCTTAGAATTTGGATACTTGATTGACCCGCTTACTTCTATTATGTTAATACTAATTACTACTGTAGGAATCCTGGTTCTTATTTATAGTGACGGTTATATGTCTCACGATGAAGGATATTTTAGATTTTTTGTTTATATAAGTTTTTTCAATACTTCTATGTTGGGATTGGTTACTAGTTCCAATTTGATACAAATTTATTTTTTTTGGGAACTTGTAGGAATGTGT…	GTTGGATTTCAAGCTGGTGTTAAAGATTATAAATTGACTTACTACACCCCGGAGTATGAAACCAAGGATACTGATATCTTGGCAGCATTCCGAGTAACTCCTCAGCCCGGGGTTCCGCCCGAAGAAGCAGGGGCTGCAGTAGCTGCCGAATCTTCTACTGGTACATGGACAACTGTTTGGACTGATGGACTTACCAGTCTTGATCGTTACAAAGGACGGTGTTATCACATCGAGCCTGTTCCTGGGGAAGAAAGTCAATTTATCGCTTATGTAGCTTATCCATTAGACCTATTTGAAGAGGGTTCCGTTACTAACATGTTTACTTCCATTGTGGGTAACGTATTTGGTTTCAAAGCCCTACGTGCTCTACGTCTGGAGGATCTGCGAATTCCCACTACT…	not used for analysis	not used for analysis	NA	NA	NA	NA	NA	S	NA	NA		Pooideae	-	Brachyelytreae	-	-	Brachyelytrum	Brachyelytrum_erectum	Brachyelytrum_erectum	Brachyelytrum_erectum_UWBM_PR06203	Low	100+ phytoliths (Elongate dendritic + other) in sample		University of Washington Burke Museum (UWBM)	Protocol 1: wet oxidation
088	Brachypodium distachyon	(L.) P.Beauv.	UWBM PR07026		Brachypodium distachyon	EU325680	EU325680	EU325680	ATGCAACACCCTGTTCTGA CCATATTGCACTATGTATCAGCATTCGATAAACCGAGAAAAGCTTCTCTCTTTCTGATTCAAGTAGAAAT ACAAATGGAAAAATTCGAAGAGATTTCAGAAAAACATAAATCTCGTCAACAATACTTTGTATACCCACTT CTCTTTCAGGAGTTTCTTTATGCATTTGCCCATGATTATGGATTAAATGATTCCGAACCTGTGGAAATTG TTAGTTGTAATAACAAAAAATTTAGTTCACTACTTGTGAAACGTTTAATTATTCGAATGTATCAGCAGAA TTTTTGGATTAACTCGGTTAATCATCCTAACCAAGATCGATTGTTGGATTACAAAAATTTTTTTTATTCT GAGTTTTTTTCTCAGATTCTATCT…	ATGGAACATACATATCAATATGCTTGGGTAATCCCTCTTCTCCCACTTCCAGTTAT TCTGTCAATGGGGTTTGGCCTTTTTCTTATTCCGATCGCAACAAAAAATTTTCGTCGCATATGGGCTTTT CCTAGTGTTTTACTCTTAAGTATAGCTATGGTATTCTCAGTTCAATTGTCTATTCAACAAATAAATGGAA GTTCTATCTATCAATATCTATGGTCTTGGACCATCAATAATGATTTTTCCTTAGAATTTGGATACTTGAT TGACCCGCTTACTTCGATTATGTTAATGCTAATTACTACTGTAGGAATCCTGGTTCTTATTTATAGTGAT GGTTATATGTCTCATGATGAAGGATATTTGAGATTTTTTATTTATATAAGTTTTTTCA…	ATGTCACCACAAACAGAAACTAAAGCAAGTGTTGGATTTAAAGCTGGTGTTAAAGATTATAGATTGACTT ACTACACCCCGGAGTATGAAACCAAGGATACTGATATCTTGGCAGCATTCCGAGTATCTCCTCAACCTGG GGTTCCGCCCGAAGAAGCAGGGGCTGCAGTAGCTGCCGAATCTTCTACTGGTACATGGACAACTGTTTGG ACTGATGGACTTACTAGTCTTGATCGTTACAAAGGACGATGCTATCACATCGAGCCTGTTCCTGGGGAAG ACAGTCAATGGATCTGTTATGTAGCTTATCCATTAGATCTATTTGAAGAGGGTTCCGTTACTAACATGTT TACTTCCATTGTAGGTAACGTATTTGGTTTCAAAGCCCTACGTG…	not used for analysis	not used for analysis	NA	NA	NA	NA	NA	NA	NA	NA		Pooideae	-	Brachypodieae	-	-	Brachypodium	Brachypodium_distachyon	Brachypodium_distachyon	Brachypodium_distachyon_UWBM_PR07026	High	100+ phytoliths (Elongate dendritic + other) in sample		University of Washington Burke Museum (UWBM)	Protocol 1: wet oxidation
089	Brachypodium distachyon	(L.) P.Beauv.	G063	Triticum ciliatum	Brachypodium distachyon	EU325680	EU325680	EU325680	ATGCAACACCCTGTTCTGA CCATATTGCACTATGTATCAGCATTCGATAAACCGAGAAAAGCTTCTCTCTTTCTGATTCAAGTAGAAAT ACAAATGGAAAAATTCGAAGAGATTTCAGAAAAACATAAATCTCGTCAACAATACTTTGTATACCCACTT CTCTTTCAGGAGTTTCTTTATGCATTTGCCCATGATTATGGATTAAATGATTCCGAACCTGTGGAAATTG TTAGTTGTAATAACAAAAAATTTAGTTCACTACTTGTGAAACGTTTAATTATTCGAATGTATCAGCAGAA TTTTTGGATTAACTCGGTTAATCATCCTAACCAAGATCGATTGTTGGATTACAAAAATTTTTTTTATTCT GAGTTTTTTTCTCAGATTCTATCT…	ATGGAACATACATATCAATATGCTTGGGTAATCCCTCTTCTCCCACTTCCAGTTAT TCTGTCAATGGGGTTTGGCCTTTTTCTTATTCCGATCGCAACAAAAAATTTTCGTCGCATATGGGCTTTT CCTAGTGTTTTACTCTTAAGTATAGCTATGGTATTCTCAGTTCAATTGTCTATTCAACAAATAAATGGAA GTTCTATCTATCAATATCTATGGTCTTGGACCATCAATAATGATTTTTCCTTAGAATTTGGATACTTGAT TGACCCGCTTACTTCGATTATGTTAATGCTAATTACTACTGTAGGAATCCTGGTTCTTATTTATAGTGAT GGTTATATGTCTCATGATGAAGGATATTTGAGATTTTTTATTTATATAAGTTTTTTCA…	ATGTCACCACAAACAGAAACTAAAGCAAGTGTTGGATTTAAAGCTGGTGTTAAAGATTATAGATTGACTT ACTACACCCCGGAGTATGAAACCAAGGATACTGATATCTTGGCAGCATTCCGAGTATCTCCTCAACCTGG GGTTCCGCCCGAAGAAGCAGGGGCTGCAGTAGCTGCCGAATCTTCTACTGGTACATGGACAACTGTTTGG ACTGATGGACTTACTAGTCTTGATCGTTACAAAGGACGATGCTATCACATCGAGCCTGTTCCTGGGGAAG ACAGTCAATGGATCTGTTATGTAGCTTATCCATTAGATCTATTTGAAGAGGGTTCCGTTACTAACATGTT TACTTCCATTGTAGGTAACGTATTTGGTTTCAAAGCCCTACGTG…	not used for analysis	not used for analysis	48.2766	-116.553	USA	Idaho	Sandpoint substation, Idoha, U.S.A.	NY	01820791	August	1933	Pooideae	-	Brachypodieae	-	-	Brachypodium	Brachypodium_distachyon	Brachypodium_distachyon	Brachypodium_distachyon_G063	High	100+ phytoliths (Elongate dendritic + other) in sample		Vrije Universiteit Brussel (VUB)	Protocol 1: wet oxidation
090	Brachypodium pinnatum	(L.) P.Beauv.	NA		Brachypodium pinnatum	HE573928	AM849133	AM849347	ATGGAAAAATTCGAAGAGATTTCAGAAAAACATAAATCTCGTCAACAATACTTTGTCTACCCACTTCTCTTTCAGGAGTTTCTTTATGCATTTGCCCATGATTATGGATTAAATGATTCTGAACCTGTGGAAATTGTTAGTTGTAATAACAAAAAATTTAGTTCACTACTTGTGAAACGTTTAATTATTCGAATGTATCAGCAGAATTTTTGGATTAACTCGGTTAATCATCCTAACCAAGATCGATTGTTGGATTACAAAAATTATTTTTATTCTGAGTTTTTTTCTCAGATTCTATCTGAGGGGTTTGCGATCGTTGTAGAAATCCCATTCTCGCTACGAGAATTTTTTTGTCCGAAAGAAAAAGAAATACCAAAGTTTCAGAATTTACGCTCTATT…	GCTTGGGTAATTCCTCTTCTCCCACTTCCAGTTATTATGGCAATGGGGTTTGGCCTTTTTCTTATTCCGATAGCAACAAAAAATTTTCGTCGCATATGGGCTTTTCCTAGTGTTTTACTCTTAAGTATAGCTATGGTATTCTCAGTTCAATTGTCTATTCAACAAATAAATGGAAGTTCTATCTATCAATATCTATGGTCTTGGACCATCAATAATGATTTTTCCTTAGAATTTGGATACTTGATTGACCCGCTTACTTCGATTATGTTAATGCTAATTACTACTGTAGGAATCCTGGTTCTTATTTATAGTGATGGTTATATGTCTCATGATGAAGGATATTTGAGATTTTTTATTTATATAAGTTTTTTCAATATTTCAATGTTGGGATTGGTTACT…	AGTGTTGGATTTCAAGCTGGTGTTAAAGATTATAGATTGACTTACTACACCCCGGAGTATGAAACCAAGGATACTGATATCTTGGCAGCATTCCGAGTAACTCCTCAACCTGGGGTTCCGCCCGAAGAAGCAGGGGCTGCAGTAGCTGCCGAATCTTCTACTGGTACATGGACAACTGTTTGGACTGATGGACTTACTAGTCTTGATCGTTACAAAGGACGATGCTATCACATCGAGCCTGTTGCTGGGGAAGACAGTCAATGGATCTGTTATGTAGCTTATCCATTAGATCTATTTGAAGAGGGTTCCGTTACTAACATGTTTACTTCCATTGTAGGTAACGTATTTGGTTTCAAAGCCCTACGTGCTCTACGTCTGGAGGATCTACGAATTCCCCCT…	not used for analysis	not used for analysis	NA	NA	United Kingdom	N.A	United Kingdom	NA	NA	NA	NA	Pooideae	-	Brachypodieae	-	-	Brachypodium	Brachypodium_pinnatum	Brachypodium_pinnatum	Brachypodium_pinnatum_NA	High	Unknown		Parry and Smithson (1966)	See Parry and Smithson (1966)
091	Brachypodium pinnatum	(L.) P.Beauv.	UWBM PR07020		Brachypodium pinnatum	HE573928	AM849133	AM849347	ATGGAAAAATTCGAAGAGATTTCAGAAAAACATAAATCTCGTCAACAATACTTTGTCTACCCACTTCTCTTTCAGGAGTTTCTTTATGCATTTGCCCATGATTATGGATTAAATGATTCTGAACCTGTGGAAATTGTTAGTTGTAATAACAAAAAATTTAGTTCACTACTTGTGAAACGTTTAATTATTCGAATGTATCAGCAGAATTTTTGGATTAACTCGGTTAATCATCCTAACCAAGATCGATTGTTGGATTACAAAAATTATTTTTATTCTGAGTTTTTTTCTCAGATTCTATCTGAGGGGTTTGCGATCGTTGTAGAAATCCCATTCTCGCTACGAGAATTTTTTTGTCCGAAAGAAAAAGAAATACCAAAGTTTCAGAATTTACGCTCTATT…	GCTTGGGTAATTCCTCTTCTCCCACTTCCAGTTATTATGGCAATGGGGTTTGGCCTTTTTCTTATTCCGATAGCAACAAAAAATTTTCGTCGCATATGGGCTTTTCCTAGTGTTTTACTCTTAAGTATAGCTATGGTATTCTCAGTTCAATTGTCTATTCAACAAATAAATGGAAGTTCTATCTATCAATATCTATGGTCTTGGACCATCAATAATGATTTTTCCTTAGAATTTGGATACTTGATTGACCCGCTTACTTCGATTATGTTAATGCTAATTACTACTGTAGGAATCCTGGTTCTTATTTATAGTGATGGTTATATGTCTCATGATGAAGGATATTTGAGATTTTTTATTTATATAAGTTTTTTCAATATTTCAATGTTGGGATTGGTTACT…	AGTGTTGGATTTCAAGCTGGTGTTAAAGATTATAGATTGACTTACTACACCCCGGAGTATGAAACCAAGGATACTGATATCTTGGCAGCATTCCGAGTAACTCCTCAACCTGGGGTTCCGCCCGAAGAAGCAGGGGCTGCAGTAGCTGCCGAATCTTCTACTGGTACATGGACAACTGTTTGGACTGATGGACTTACTAGTCTTGATCGTTACAAAGGACGATGCTATCACATCGAGCCTGTTGCTGGGGAAGACAGTCAATGGATCTGTTATGTAGCTTATCCATTAGATCTATTTGAAGAGGGTTCCGTTACTAACATGTTTACTTCCATTGTAGGTAACGTATTTGGTTTCAAAGCCCTACGTGCTCTACGTCTGGAGGATCTACGAATTCCCCCT…	not used for analysis	not used for analysis	NA	NA	NA	NA	NA	NA	NA	NA	NA	Pooideae	-	Brachypodieae	-	-	Brachypodium	Brachypodium_pinnatum	Brachypodium_pinnatum	Brachypodium_pinnatum_UWBM_PR07020	Low	100+ phytoliths (Elongate dendritic + other) in sample		University of Washington Burke Museum (UWBM)	Protocol 1: wet oxidation
092	Brachypodium pinnatum	(L.) P.Beauv.	B073		Brachypodium pinnatum	HE573928	AM849133	AM849347	ATGGAAAAATTCGAAGAGATTTCAGAAAAACATAAATCTCGTCAACAATACTTTGTCTACCCACTTCTCTTTCAGGAGTTTCTTTATGCATTTGCCCATGATTATGGATTAAATGATTCTGAACCTGTGGAAATTGTTAGTTGTAATAACAAAAAATTTAGTTCACTACTTGTGAAACGTTTAATTATTCGAATGTATCAGCAGAATTTTTGGATTAACTCGGTTAATCATCCTAACCAAGATCGATTGTTGGATTACAAAAATTATTTTTATTCTGAGTTTTTTTCTCAGATTCTATCTGAGGGGTTTGCGATCGTTGTAGAAATCCCATTCTCGCTACGAGAATTTTTTTGTCCGAAAGAAAAAGAAATACCAAAGTTTCAGAATTTACGCTCTATT…	GCTTGGGTAATTCCTCTTCTCCCACTTCCAGTTATTATGGCAATGGGGTTTGGCCTTTTTCTTATTCCGATAGCAACAAAAAATTTTCGTCGCATATGGGCTTTTCCTAGTGTTTTACTCTTAAGTATAGCTATGGTATTCTCAGTTCAATTGTCTATTCAACAAATAAATGGAAGTTCTATCTATCAATATCTATGGTCTTGGACCATCAATAATGATTTTTCCTTAGAATTTGGATACTTGATTGACCCGCTTACTTCGATTATGTTAATGCTAATTACTACTGTAGGAATCCTGGTTCTTATTTATAGTGATGGTTATATGTCTCATGATGAAGGATATTTGAGATTTTTTATTTATATAAGTTTTTTCAATATTTCAATGTTGGGATTGGTTACT…	AGTGTTGGATTTCAAGCTGGTGTTAAAGATTATAGATTGACTTACTACACCCCGGAGTATGAAACCAAGGATACTGATATCTTGGCAGCATTCCGAGTAACTCCTCAACCTGGGGTTCCGCCCGAAGAAGCAGGGGCTGCAGTAGCTGCCGAATCTTCTACTGGTACATGGACAACTGTTTGGACTGATGGACTTACTAGTCTTGATCGTTACAAAGGACGATGCTATCACATCGAGCCTGTTGCTGGGGAAGACAGTCAATGGATCTGTTATGTAGCTTATCCATTAGATCTATTTGAAGAGGGTTCCGTTACTAACATGTTTACTTCCATTGTAGGTAACGTATTTGGTTTCAAAGCCCTACGTGCTCTACGTCTGGAGGATCTACGAATTCCCCCT…	not used for analysis	not used for analysis	46.5683	0.6486	France	NA	Chauvigny, France.	RBINS	NA	June	1979	Pooideae	-	Brachypodieae	-	-	Brachypodium	Brachypodium_pinnatum	Brachypodium_pinnatum	Brachypodium_pinnatum_B073	Absent	100+ phytoliths (Elongate dendritic + other) in sample		Vrije Universiteit Brussel (VUB)	Protocol 2: combination of dry and wet oxidation
093	Brachypodium sylvaticum	(Huds.) Beauv.	NA		Brachypodium sylvaticum	AF164400	MZ043779	MZ043779	ATGGAAAAATTCGAAGAGATTTCAGAAAAACATAAATCTCGTCAACAATACTTTGTCTACCCACTTCTCTTTCAGGAGTTTCTTTATACATTTGCCCATGATTATGGATTAAATGATTCCGAACCTGTGGAAATTCTTAGTTGTAATAAAAAAAAATTTAGTTCACTACTTGTGAAACGTTTAATTATTCGAATGTATCAGCAGAATTTTTGGATTAACTCGGTTAATCATCCTAACCAAGATCGATTGTTGGATTACAAAAATTATTTTTATTCTGATTTTTTTTCTCAGATTCTATCTGAGGGGTTTGCGATCGTTGTAGAAATCCCATTCTCGCTACGAGAATTTTTTTGTCCGAAAGAAAAAGAAATACCAAAGTTTCAGAATTTACGCTCTATT…	ATGGAACATATATATCAATATGCTTGGGTAATTCCTCTTCTCCCACTTCCAGTTAT TATGGCAATGGGGTTTGGCCTTTTTCTTATTCCGATAGCAACAAAAAATTTTCGTCGCATATGGGCTTTT CCTAGTGTTTTACTCTTAAGTATAGCTATGGTATTCTCAGTTCAATTGTCTATTCAACAAATAAATGGAA GTTCTATCTATCAATATCTATGGTCTTGGACCATCAATAATGATTTTTCCTTAGAATTTGGATACTTGAT TGACCCGCTTACTTCGATTATGTTAATGCTAATTACTACTGTAGGAATCCTGGTTCTTATTTATAGTGAT GGTTATATGTCTCATGATGAAGGATATTTGAGATTTTTTATTTATATAAGTTTTTTCA…	ATGTCACCACAAACAGAAACTAAAGCAAGTGTTGGATTTCAAGCTGGTGTTAAAGATTATAGATTGACTT ACTACACCCCGGAGTATGAAACCAAGGATACTGATATCTTGGCAGCATTCCGAGTAACTCCTCAACCTGG GGTTCCGCCCGAAGAAGCAGGGGCTGCAGTAGCTGCCGAATCTTCTACTGGTACATGGACAACTGTTTGG ACTGATGGACTTACTAGTCTTGATCGTTACAAAGGACGATGCTATCACATCGAGCCTGTTGCTGGGGAAG ACAGTCAATGGATCTGTTATGTAGCTTATCCATTAGATCTATTTGAAGAGGGTTCCGTTACTAACATGTT TACTTCCATTGTAGGTAACGTATTTGGTTTCAAAGCCCTACGTG…	not used for analysis	not used for analysis	NA	NA	United Kingdom	N.A	United Kingdom	NA	NA	NA	NA	Pooideae	-	Brachypodieae	-	-	Brachypodium	Brachypodium_sylvaticum	Brachypodium_sylvaticum	Brachypodium_sylvaticum_NA	High	Unknown		Parry and Smithson (1966)	See Parry and Smithson (1966)
094	Brachypodium sylvaticum	(Huds.) P.Beauv.	E083		Brachypodium sylvaticum	AF164400	MZ043779	MZ043779	ATGGAAAAATTCGAAGAGATTTCAGAAAAACATAAATCTCGTCAACAATACTTTGTCTACCCACTTCTCTTTCAGGAGTTTCTTTATACATTTGCCCATGATTATGGATTAAATGATTCCGAACCTGTGGAAATTCTTAGTTGTAATAAAAAAAAATTTAGTTCACTACTTGTGAAACGTTTAATTATTCGAATGTATCAGCAGAATTTTTGGATTAACTCGGTTAATCATCCTAACCAAGATCGATTGTTGGATTACAAAAATTATTTTTATTCTGATTTTTTTTCTCAGATTCTATCTGAGGGGTTTGCGATCGTTGTAGAAATCCCATTCTCGCTACGAGAATTTTTTTGTCCGAAAGAAAAAGAAATACCAAAGTTTCAGAATTTACGCTCTATT…	ATGGAACATATATATCAATATGCTTGGGTAATTCCTCTTCTCCCACTTCCAGTTAT TATGGCAATGGGGTTTGGCCTTTTTCTTATTCCGATAGCAACAAAAAATTTTCGTCGCATATGGGCTTTT CCTAGTGTTTTACTCTTAAGTATAGCTATGGTATTCTCAGTTCAATTGTCTATTCAACAAATAAATGGAA GTTCTATCTATCAATATCTATGGTCTTGGACCATCAATAATGATTTTTCCTTAGAATTTGGATACTTGAT TGACCCGCTTACTTCGATTATGTTAATGCTAATTACTACTGTAGGAATCCTGGTTCTTATTTATAGTGAT GGTTATATGTCTCATGATGAAGGATATTTGAGATTTTTTATTTATATAAGTTTTTTCA…	ATGTCACCACAAACAGAAACTAAAGCAAGTGTTGGATTTCAAGCTGGTGTTAAAGATTATAGATTGACTT ACTACACCCCGGAGTATGAAACCAAGGATACTGATATCTTGGCAGCATTCCGAGTAACTCCTCAACCTGG GGTTCCGCCCGAAGAAGCAGGGGCTGCAGTAGCTGCCGAATCTTCTACTGGTACATGGACAACTGTTTGG ACTGATGGACTTACTAGTCTTGATCGTTACAAAGGACGATGCTATCACATCGAGCCTGTTGCTGGGGAAG ACAGTCAATGGATCTGTTATGTAGCTTATCCATTAGATCTATTTGAAGAGGGTTCCGTTACTAACATGTT TACTTCCATTGTAGGTAACGTATTTGGTTTCAAAGCCCTACGTG…	not used for analysis	not used for analysis	43.981	-123.1	USA	Oregon	0.45 air kilometers southwest of summit of Spencers Butte, Eugene, Lane, Oregon, U.S.A.	WTU	393997	July	2014	Pooideae	-	Brachypodieae	-	-	Brachypodium	Brachypodium_sylvaticum	Brachypodium_sylvaticum	Brachypodium_sylvaticum_E083	Low	100+ phytoliths (Elongate dendritic + other) in sample		Vrije Universiteit Brussel (VUB)	Protocol 1: wet oxidation
095	Brachypodium sylvaticum	(Huds.) P.Beauv.	B070		Brachypodium sylvaticum	AF164400	MZ043779	MZ043779	ATGGAAAAATTCGAAGAGATTTCAGAAAAACATAAATCTCGTCAACAATACTTTGTCTACCCACTTCTCTTTCAGGAGTTTCTTTATACATTTGCCCATGATTATGGATTAAATGATTCCGAACCTGTGGAAATTCTTAGTTGTAATAAAAAAAAATTTAGTTCACTACTTGTGAAACGTTTAATTATTCGAATGTATCAGCAGAATTTTTGGATTAACTCGGTTAATCATCCTAACCAAGATCGATTGTTGGATTACAAAAATTATTTTTATTCTGATTTTTTTTCTCAGATTCTATCTGAGGGGTTTGCGATCGTTGTAGAAATCCCATTCTCGCTACGAGAATTTTTTTGTCCGAAAGAAAAAGAAATACCAAAGTTTCAGAATTTACGCTCTATT…	ATGGAACATATATATCAATATGCTTGGGTAATTCCTCTTCTCCCACTTCCAGTTAT TATGGCAATGGGGTTTGGCCTTTTTCTTATTCCGATAGCAACAAAAAATTTTCGTCGCATATGGGCTTTT CCTAGTGTTTTACTCTTAAGTATAGCTATGGTATTCTCAGTTCAATTGTCTATTCAACAAATAAATGGAA GTTCTATCTATCAATATCTATGGTCTTGGACCATCAATAATGATTTTTCCTTAGAATTTGGATACTTGAT TGACCCGCTTACTTCGATTATGTTAATGCTAATTACTACTGTAGGAATCCTGGTTCTTATTTATAGTGAT GGTTATATGTCTCATGATGAAGGATATTTGAGATTTTTTATTTATATAAGTTTTTTCA…	ATGTCACCACAAACAGAAACTAAAGCAAGTGTTGGATTTCAAGCTGGTGTTAAAGATTATAGATTGACTT ACTACACCCCGGAGTATGAAACCAAGGATACTGATATCTTGGCAGCATTCCGAGTAACTCCTCAACCTGG GGTTCCGCCCGAAGAAGCAGGGGCTGCAGTAGCTGCCGAATCTTCTACTGGTACATGGACAACTGTTTGG ACTGATGGACTTACTAGTCTTGATCGTTACAAAGGACGATGCTATCACATCGAGCCTGTTGCTGGGGAAG ACAGTCAATGGATCTGTTATGTAGCTTATCCATTAGATCTATTTGAAGAGGGTTCCGTTACTAACATGTT TACTTCCATTGTAGGTAACGTATTTGGTTTCAAAGCCCTACGTG…	not used for analysis	not used for analysis	49.6375	5.5589	Belgium	NA	Buzenol, Belgium.	RBINS	NA	July	1974	Pooideae	-	Brachypodieae	-	-	Brachypodium	Brachypodium_sylvaticum	Brachypodium_sylvaticum	Brachypodium_sylvaticum_B070	Low	100+ phytoliths (Elongate dendritic + other) in sample		Vrije Universiteit Brussel (VUB)	Protocol 2: combination of dry and wet oxidation
096	Briza maxima	L.	NA		Briza maxima	KM974736	KM974736	KM974736	ATGGAAAAATTCAAAGGGTATTCAGAAAAACATAAATCTCGTCAACAATACTTTGTCTACCCACTT CTCTTTCAGGAGTATATTTATGCATTTGCCCATGATTATCGATTAAATGATTCCGAACCTGCGGAAATTG TTAGTTGTAATAACAAGAAATTTAGTTCACTACTTGTGAAACGTTTAATTACTCGAATGTATCAGCAGAA TTTTTGGATTAACTCGGTTAATCATCCTAACCAAGACCGATTGTTGGATTACAAAATTGGTTTTTATTCT GAGTTTTATTCTCAGATTCTACCTGAGGGGTTTGCGATCCTTGTAGAAATCCCATTCTCACTACGAGAAT TTTCTTGTCCGAAAGAAAAAGAAATACCAAAGTTTCATAATTTACGCT…	ATGGAACATACATATCAATATGCATGGGTAATCCCTCTTCTCCCACTTCC AGTTATTATGTCAATGGGATTTGGGCTTTTTTTTATTCCGACAGCAACAAAAAATATTCGTCGCATATGG GCTTTTCCTAGTGTTTTACTCTTAAGTATAGCTATGGTATTCTCAGTTCAACTGTCTATTCAACAAATAA ATGGAAGTTCTATCTATCAATATCTATGGTCTTGGACCGTCAATAATGATTTTTCTTTAGAATTTGGATA CTTGATTGACCCGCTTACTTCTATTATGTTAATACTAATTACTACTGTAGGAATCCTGGTTCTTATTTAT AGTGACGGTTATATGTCTCACGATGAAGGGTATTTGAGATTTTTTGTTTATATAAGTTTTTTCA…	ATGTCACCACAAACAGAAACTAAAGCAAGTGTTGGATTTCAAGCTGGTGTTAAAGATTATAAATTGACTT ACTACACCCCGGAGTATGAAACCAAGGATACTGATATCTTGGCAGCATTCCGAGTAACTCCTCAACCCGG GGTTCCGCCGGAAGAAGCAGGGGCGGCAGTAGCTGCCGAATCTTCTACTGGTACATGGACAACTGTTTGG ACTGATGGACTTACCAGTCTTGATCGTTACAAAGGACGATGCTATCACATCGAGCCTGTTGCTGGGGAAG ACAACCAATGGATCTGTTATGTAGCTTATCCATTAGACCTATTTGAAGAGGGTTCCGTTACTAACATGTT TACTTCCATTGTGGGTAACGTATTTGGTTTCAAAGCCCTACGTG…	not used for analysis	not used for analysis	NA	NA	United Kingdom	N.A	United Kingdom	NA	NA	NA	NA	Pooideae	Poodae	Poeae	Agrostidodinae	Brizinae	Briza	Briza_maxima	Briza_maxima	Briza_maxima_NA	Low	Unknown		Parry and Smithson (1966)	See Parry and Smithson (1966)
097	Briza maxima	L.	UWBM PR06485		Briza maxima	KM974736	KM974736	KM974736	ATGGAAAAATTCAAAGGGTATTCAGAAAAACATAAATCTCGTCAACAATACTTTGTCTACCCACTT CTCTTTCAGGAGTATATTTATGCATTTGCCCATGATTATCGATTAAATGATTCCGAACCTGCGGAAATTG TTAGTTGTAATAACAAGAAATTTAGTTCACTACTTGTGAAACGTTTAATTACTCGAATGTATCAGCAGAA TTTTTGGATTAACTCGGTTAATCATCCTAACCAAGACCGATTGTTGGATTACAAAATTGGTTTTTATTCT GAGTTTTATTCTCAGATTCTACCTGAGGGGTTTGCGATCCTTGTAGAAATCCCATTCTCACTACGAGAAT TTTCTTGTCCGAAAGAAAAAGAAATACCAAAGTTTCATAATTTACGCT…	ATGGAACATACATATCAATATGCATGGGTAATCCCTCTTCTCCCACTTCC AGTTATTATGTCAATGGGATTTGGGCTTTTTTTTATTCCGACAGCAACAAAAAATATTCGTCGCATATGG GCTTTTCCTAGTGTTTTACTCTTAAGTATAGCTATGGTATTCTCAGTTCAACTGTCTATTCAACAAATAA ATGGAAGTTCTATCTATCAATATCTATGGTCTTGGACCGTCAATAATGATTTTTCTTTAGAATTTGGATA CTTGATTGACCCGCTTACTTCTATTATGTTAATACTAATTACTACTGTAGGAATCCTGGTTCTTATTTAT AGTGACGGTTATATGTCTCACGATGAAGGGTATTTGAGATTTTTTGTTTATATAAGTTTTTTCA…	ATGTCACCACAAACAGAAACTAAAGCAAGTGTTGGATTTCAAGCTGGTGTTAAAGATTATAAATTGACTT ACTACACCCCGGAGTATGAAACCAAGGATACTGATATCTTGGCAGCATTCCGAGTAACTCCTCAACCCGG GGTTCCGCCGGAAGAAGCAGGGGCGGCAGTAGCTGCCGAATCTTCTACTGGTACATGGACAACTGTTTGG ACTGATGGACTTACCAGTCTTGATCGTTACAAAGGACGATGCTATCACATCGAGCCTGTTGCTGGGGAAG ACAACCAATGGATCTGTTATGTAGCTTATCCATTAGACCTATTTGAAGAGGGTTCCGTTACTAACATGTT TACTTCCATTGTGGGTAACGTATTTGGTTTCAAAGCCCTACGTG…	not used for analysis	not used for analysis	NA	NA	NA	NA	NA	WTU	324619	NA	1962	Pooideae	Poodae	Poeae	Agrostidodinae	Brizinae	Briza	Briza_maxima	Briza_maxima	Briza_maxima_UWBM_PR06485	Low	100+ phytoliths (Elongate dendritic + other) in sample		University of Washington Burke Museum (UWBM)	Protocol 1: wet oxidation
098	Briza maxima	L.	B079		Briza maxima	KM974736	KM974736	KM974736	ATGGAAAAATTCAAAGGGTATTCAGAAAAACATAAATCTCGTCAACAATACTTTGTCTACCCACTT CTCTTTCAGGAGTATATTTATGCATTTGCCCATGATTATCGATTAAATGATTCCGAACCTGCGGAAATTG TTAGTTGTAATAACAAGAAATTTAGTTCACTACTTGTGAAACGTTTAATTACTCGAATGTATCAGCAGAA TTTTTGGATTAACTCGGTTAATCATCCTAACCAAGACCGATTGTTGGATTACAAAATTGGTTTTTATTCT GAGTTTTATTCTCAGATTCTACCTGAGGGGTTTGCGATCCTTGTAGAAATCCCATTCTCACTACGAGAAT TTTCTTGTCCGAAAGAAAAAGAAATACCAAAGTTTCATAATTTACGCT…	ATGGAACATACATATCAATATGCATGGGTAATCCCTCTTCTCCCACTTCC AGTTATTATGTCAATGGGATTTGGGCTTTTTTTTATTCCGACAGCAACAAAAAATATTCGTCGCATATGG GCTTTTCCTAGTGTTTTACTCTTAAGTATAGCTATGGTATTCTCAGTTCAACTGTCTATTCAACAAATAA ATGGAAGTTCTATCTATCAATATCTATGGTCTTGGACCGTCAATAATGATTTTTCTTTAGAATTTGGATA CTTGATTGACCCGCTTACTTCTATTATGTTAATACTAATTACTACTGTAGGAATCCTGGTTCTTATTTAT AGTGACGGTTATATGTCTCACGATGAAGGGTATTTGAGATTTTTTGTTTATATAAGTTTTTTCA…	ATGTCACCACAAACAGAAACTAAAGCAAGTGTTGGATTTCAAGCTGGTGTTAAAGATTATAAATTGACTT ACTACACCCCGGAGTATGAAACCAAGGATACTGATATCTTGGCAGCATTCCGAGTAACTCCTCAACCCGG GGTTCCGCCGGAAGAAGCAGGGGCGGCAGTAGCTGCCGAATCTTCTACTGGTACATGGACAACTGTTTGG ACTGATGGACTTACCAGTCTTGATCGTTACAAAGGACGATGCTATCACATCGAGCCTGTTGCTGGGGAAG ACAACCAATGGATCTGTTATGTAGCTTATCCATTAGACCTATTTGAAGAGGGTTCCGTTACTAACATGTT TACTTCCATTGTGGGTAACGTATTTGGTTTCAAAGCCCTACGTG…	not used for analysis	not used for analysis	43.3061	6.6414	France	NA	Ste Maxime, France.	RBINS	NA	April	1975	Pooideae	Poodae	Poeae	Agrostidodinae	Brizinae	Briza	Briza_maxima	Briza_maxima	Briza_maxima_B079	Absent	100+ phytoliths (Elongate dendritic + other) in sample		Vrije Universiteit Brussel (VUB)	Protocol 2: combination of dry and wet oxidation
099	Briza maxima	L.	B076		Briza maxima	KM974736	KM974736	KM974736	ATGGAAAAATTCAAAGGGTATTCAGAAAAACATAAATCTCGTCAACAATACTTTGTCTACCCACTT CTCTTTCAGGAGTATATTTATGCATTTGCCCATGATTATCGATTAAATGATTCCGAACCTGCGGAAATTG TTAGTTGTAATAACAAGAAATTTAGTTCACTACTTGTGAAACGTTTAATTACTCGAATGTATCAGCAGAA TTTTTGGATTAACTCGGTTAATCATCCTAACCAAGACCGATTGTTGGATTACAAAATTGGTTTTTATTCT GAGTTTTATTCTCAGATTCTACCTGAGGGGTTTGCGATCCTTGTAGAAATCCCATTCTCACTACGAGAAT TTTCTTGTCCGAAAGAAAAAGAAATACCAAAGTTTCATAATTTACGCT…	ATGGAACATACATATCAATATGCATGGGTAATCCCTCTTCTCCCACTTCC AGTTATTATGTCAATGGGATTTGGGCTTTTTTTTATTCCGACAGCAACAAAAAATATTCGTCGCATATGG GCTTTTCCTAGTGTTTTACTCTTAAGTATAGCTATGGTATTCTCAGTTCAACTGTCTATTCAACAAATAA ATGGAAGTTCTATCTATCAATATCTATGGTCTTGGACCGTCAATAATGATTTTTCTTTAGAATTTGGATA CTTGATTGACCCGCTTACTTCTATTATGTTAATACTAATTACTACTGTAGGAATCCTGGTTCTTATTTAT AGTGACGGTTATATGTCTCACGATGAAGGGTATTTGAGATTTTTTGTTTATATAAGTTTTTTCA…	ATGTCACCACAAACAGAAACTAAAGCAAGTGTTGGATTTCAAGCTGGTGTTAAAGATTATAAATTGACTT ACTACACCCCGGAGTATGAAACCAAGGATACTGATATCTTGGCAGCATTCCGAGTAACTCCTCAACCCGG GGTTCCGCCGGAAGAAGCAGGGGCGGCAGTAGCTGCCGAATCTTCTACTGGTACATGGACAACTGTTTGG ACTGATGGACTTACCAGTCTTGATCGTTACAAAGGACGATGCTATCACATCGAGCCTGTTGCTGGGGAAG ACAACCAATGGATCTGTTATGTAGCTTATCCATTAGACCTATTTGAAGAGGGTTCCGTTACTAACATGTT TACTTCCATTGTGGGTAACGTATTTGGTTTCAAAGCCCTACGTG…	not used for analysis	not used for analysis	50.4475	2.9503	France	NA	Courrières, France.	RBINS	NA	April	1975	Pooideae	Poodae	Poeae	Agrostidodinae	Brizinae	Briza	Briza_maxima	Briza_maxima	Briza_maxima_B076	Absent	100+ phytoliths (Elongate dendritic + other) in sample		Vrije Universiteit Brussel (VUB)	Protocol 2: combination of dry and wet oxidation
100	Briza media	L.	B082		Briza media	OM049551	OM049551	OM049551	ATGGAAAAATTCGAAGGGTATTCAGAAAAACATAAATCTCGTCAACAATACTTTGTCTACCCACTTCTCTTTCAGGAGTATATTTATGCATTTGCCCATGATTATGGATTAAATGATTCCGAACCTGCAGAAATTTTTAGTTGTAATAACAAGAAATTTAGTTCACTACTTGTGAAACGTTTAATTACTCGAATGTATCAGCAGAATTTTTGGATTAACTCGGTTAATCATCCTAACCAAGATCGATTGTTGGATTACAAAATTGGTTTTTATTCTGAGTTTTATTCTCAGATTCTACCTGAGGGGTTTGCGATCCTTGTAGAAATACCATTCTCGCTACGAGAATTATCTTGTCCGAAAGAAAAAGAAATACCAAAGTTTCAGAATTTACGCTCTATT…	ATGGAACATACAGATCAATATGCATGGGTAATCCCTCTTCTCCCACTTCCAGTTATTATGTCAATGGGATTTGGCCTTTTTTTTATTCCGACAGCAACAAAAAATCTTCGTCGCATATGGGCTTTTCCTAGTGTTTTACTCTTAAGTATAGCTATGGTATTCTCAGTTCAACTGTCTATTCAACAAATAAATGGAAGTTCTATCTATCAATATCTATGGTCTTGGACCGTCAATAATGATTTTTCTTTAGAATTTGGATACTTGATTGACCCGCTTACTTCTATTATGTTAATACTAATTACTACTGTAGGAATCCTGGTTCTTATTTATAGTGACGGTTATATGTCTCACGATGAAGGGTATTTGAGATTTTTTATTTATATAAGTTTTTTTAATACT…	ATGTCACCACAAACAGAAACTAAAGCAAGTGTTGGATTTCAAGCTGGTGTTAAAGATTATAAATTGACTTACTACACCCCGGAGTATGAAACCAAGGATACTGATATCTTGGCAGCATTCCGAGTAACTCCTCAACCCGGGGTTCCGCCGGAAGAAGCAGGGGCTGCAGTAGCTGCCGAATCTTCTACTGGTACATGGACAACTGTTTGGACTGATGGACTTACCAGTCTTGATCGTTACAAAGGACGATGCTATCACATCGAGCCTGTTGCTGGGGACGACAACCAATGGATCTGTTATGTAGCTTATCCATTAGACCTATTTGAAGAGGGTTCCGTTACTAACATGTTTACTTCCATTGTGGGTAACGTATTTGGTTTCAAAGCCCTACGTGCTCTA…	not used for analysis	not used for analysis	50.466	5.2568	Belgium	NA	Herbet, Belgium.	RBINS	NA	May	1988	Pooideae	Poodae	Poeae	Agrostidodinae	Brizinae	Briza	Briza_media	Briza_media	Briza_media_B082	Low	100+ phytoliths (Elongate dendritic + other) in sample		Vrije Universiteit Brussel (VUB)	Protocol 2: combination of dry and wet oxidation
101	Briza media	L.	B085		Briza media	OM049551	OM049551	OM049551	ATGGAAAAATTCGAAGGGTATTCAGAAAAACATAAATCTCGTCAACAATACTTTGTCTACCCACTTCTCTTTCAGGAGTATATTTATGCATTTGCCCATGATTATGGATTAAATGATTCCGAACCTGCAGAAATTTTTAGTTGTAATAACAAGAAATTTAGTTCACTACTTGTGAAACGTTTAATTACTCGAATGTATCAGCAGAATTTTTGGATTAACTCGGTTAATCATCCTAACCAAGATCGATTGTTGGATTACAAAATTGGTTTTTATTCTGAGTTTTATTCTCAGATTCTACCTGAGGGGTTTGCGATCCTTGTAGAAATACCATTCTCGCTACGAGAATTATCTTGTCCGAAAGAAAAAGAAATACCAAAGTTTCAGAATTTACGCTCTATT…	ATGGAACATACAGATCAATATGCATGGGTAATCCCTCTTCTCCCACTTCCAGTTATTATGTCAATGGGATTTGGCCTTTTTTTTATTCCGACAGCAACAAAAAATCTTCGTCGCATATGGGCTTTTCCTAGTGTTTTACTCTTAAGTATAGCTATGGTATTCTCAGTTCAACTGTCTATTCAACAAATAAATGGAAGTTCTATCTATCAATATCTATGGTCTTGGACCGTCAATAATGATTTTTCTTTAGAATTTGGATACTTGATTGACCCGCTTACTTCTATTATGTTAATACTAATTACTACTGTAGGAATCCTGGTTCTTATTTATAGTGACGGTTATATGTCTCACGATGAAGGGTATTTGAGATTTTTTATTTATATAAGTTTTTTTAATACT…	ATGTCACCACAAACAGAAACTAAAGCAAGTGTTGGATTTCAAGCTGGTGTTAAAGATTATAAATTGACTTACTACACCCCGGAGTATGAAACCAAGGATACTGATATCTTGGCAGCATTCCGAGTAACTCCTCAACCCGGGGTTCCGCCGGAAGAAGCAGGGGCTGCAGTAGCTGCCGAATCTTCTACTGGTACATGGACAACTGTTTGGACTGATGGACTTACCAGTCTTGATCGTTACAAAGGACGATGCTATCACATCGAGCCTGTTGCTGGGGACGACAACCAATGGATCTGTTATGTAGCTTATCCATTAGACCTATTTGAAGAGGGTTCCGTTACTAACATGTTTACTTCCATTGTGGGTAACGTATTTGGTTTCAAAGCCCTACGTGCTCTA…	not used for analysis	not used for analysis	49.7278	4.5828	France	NA	Eteignières, France.	RBINS	NA	June	1975	Pooideae	Poodae	Poeae	Agrostidodinae	Brizinae	Briza	Briza_media	Briza_media	Briza_media_B085	Absent	100+ phytoliths (Elongate dendritic + other) in sample		Vrije Universiteit Brussel (VUB)	Protocol 2: combination of dry and wet oxidation
103	Briza minor	L.	B091		Briza minor	DQ786892	DQ786820	HQ600461	ATGGAAAAATTCGAAGGGTATTCAGAAAAACATAAATCTCGTCAACAATACTTTGTCTACCCACTTCTCTTTCAGGAGTATATTTATGCATTTGCCCATGATTATGGATTAAATGATTCCGAACCTGCAGAAATTATTAGTTCTAATAACAAGAAATTTAGTTCACTACTTGTGAAACGTTTAATTACTCGAATGTATCAGCAGAATTTTTGGATTAACTCGGTTAATCATCCTAACCAAGATCTATTGTTGGATTACAAAATTGGTTTTTATTCTGAGTTTTATTCTCAGATTCTACCTGAGGGGTTTGCGATCCTTGTAGAAATACCATTCTCCCTACGAGAATTATCTTGTCCGAAAGAAAAAGAAATACCAAAGTTTCAGAATTTACGCTCTATT…	GGCCTTTTTTTTATTCCGACAGCANCANAAAATCTTCGTCGCATATGGGCTTTTCCTAGTATTTTACTCTTAAGTATAGCTATGGTATTCTCAGTTCAACTGTCCATTCAACAAATAAATGGAAGTTCTATCTATCAATATCTATGGTCTTGGACCGTCAATAATGATTTTTCTTTAGAATTTGGATACTTGATTGACCCGCTTACTTCTATTATGTTAATACTAATTACTACTGTAGGAATCCTGGTTCTTATTTATAGTGACGGTTATATGTCTCACGATGAAGGGTATTTGAGATTTTTTGTTTATATAAGTTTTTTCAATACTTCCATGCTCGGATTGGTTACTAGCTCCAATTTGATACAAATTTATTTTTTTTGGGAACTCGTAGGAATGTGT…	ATGTCACCACAAACAGAAACTAAAGCAAGTGTTGGATTTCAAGCTGGTGTTAAAGATTATAAATTGACTTACTACACCCCGGAGTATGAAACCAAGGATACTGATATCTTGGCAGCATTCCGAGTAACTCCTCAACCCGGGGTTCCGCCGGAAGAAGCAGGGGCTGCAGTAGCTGCCGAATCTTCTACTGGTACATGGACAACTGTTTGGACTGATGGACTTACCAGTCTTGATCGTTACAAAGGACGATGCTATCACATCGAGCCTGTTGCTGGGGAAGACAACCAATGGATCTGTTATGTAGCTTATCCATTAGACCTATTTGAAGAGGGTTCCGTTACTAACATGTTTACTTCCATTGTGGGTAACGTATTTGGTTTCAAAGCCCTACGTGCTCTA…	not used for analysis	not used for analysis	47.4532	-1.9545	France	NA	Quilly, France.	RBINS	NA	August	1975	Pooideae	Poodae	Poeae	Agrostidodinae	Brizinae	Briza	Briza_minor	Briza_minor	Briza_minor_B091	High	100+ phytoliths (Elongate dendritic + other) in sample		Vrije Universiteit Brussel (VUB)	Protocol 2: combination of dry and wet oxidation
104	Bromus carinatus	Hook. & Arn.	UWBM PR07104	Bromus carinatus Hook. & Arn. var. carinatus	Bromus carinatus	MF597200	KM538734	KM360707	TCAATATCGTATCCAAGATGTTCCATCTTTGCATTTATTGCGATTCTTTCTCAACTACTATTCGAATTGGAATAGTTTTATTACTTCAATGAAATCCATTTTTCTTTTTAAAAAAGAAAATAAAAGACTATTTCGATTCCTATATAACTCTTATGTATCAGAATATGAATTTTTCTTGTTGTTTCTTCGTAAACAATCTTCTTGCTTACCATTAGCATCTTCTGGAACTTTTCTGGAACGAATCCACTTTTCTAGGAAGATGGAACATTTTTGGATAATGTACCCGGGTTTTTCTCGGAAAAACCTATGGTTCTTTATGGATCCTCTTATGCATTATGTTCGATATCAAGGAAAAGCAATTCTTGCATCAAAAGGCACTTTTTTTTTGAAGAAGAAATG…	ACATTTGATGGGTATTTGCGTGTTCATTTTCAAAATTACAGCAGCACTAAAGAGAGTTCTTTGTATTCAATATCCTTATGGGGAAAAAGGATACCCAAAGGCGTGAATAGGGCTTTCGTTTTATCAACAACGAAGAGTGGAGTTTCTTTTTTTTCACAAAATATACCCAAAATTCAAGGTAATACAAGAAATAGGATAGGATCCTTTACTACGTCTTTTGGGGCTAAAAACACTTTTGCCTATCCGCATGAAACGGGAAATACTATGTTATTTCCTCTTCTTATATTACTGCTTTTCACTTTGTTCATTGGATTCATAGGAATCTCTTTTGATAATGGAGGAATGGATAATGGAATAGCACAGTTAACCATATTATCAAAGTGGTTAACTCCCTCAATA…	AAAGCAAGTGTTGGATTTCAAGCTGGTGTTAAAGATTATAAATTGACTTACTACACCCCAGAGTATGAAACTAAGGATACTGATATCTTGGCAGCATTCCGAGTAAGTCCTCAGCCTGGGGTTCCGCCCGAAGAAGCAGGGGCTGCAGTAGCTGCTGAATCTTCTACTGGTACATGGACAACTGTTTGGACTGATGGACTTACCAGTCTTGATCGTTACAAAGGACGATGCTATCACATCGAGCCTGTTGCTGGGGAAGACAACCAATGGATCTGTTATGTAGCTTATCCATTAGACCTATTTGAAGAAGGTTCCGTTACTAACATGTTTACTTCCATTGTGGGTAACGTATTTGGTTTCAAAGCCCTACGTGCTCTACGTTTGGAGGATCTACGAATT…	not used for analysis	not used for analysis	46.781	-114.395	USA	Montana	McClay Mountain, Bitterroot Mountains, Missoula, U.S.A.	MONTU	63180	June	1969	Pooideae	Triticodae	Bromeae	-	-	Bromus	Bromus_carinatus	Bromus_carinatus	Bromus_carinatus_UWBM_PR07104	High	100+ phytoliths (Elongate dendritic + other) in sample		University of Washington Burke Museum (UWBM)	Protocol 1: wet oxidation
105	Bromus ciliatus	L.	UWBM PR09254		Bromus ciliatus	MF597202		JX848490	CTTCAATACCGTATCCAAGATGTTCCATCTTTGCATTTATTGCGATTCTTTCTCAACTACTATTCGAATTCGAATAGTTTTATTACTTCAATGAAATCCATTTTTATTTTTAAAAAAGAAAATAAAAGACTATTTCGATTCCTATATAACTCTTATGTATCAGAATATGAATTTTTCTTGTTGTTTCTTCGTAAACAATCTTCTTGCTTACCATTAGCATCTTCTGGAACTTTTCTGGAACGAATCCACTTTTCTAGGAAGATGGAACATTTTTGGATAATGTACCCTGGTTTTTCTGGGAAAAACCTATGGTTCTTTATGGATCCTCTTATACATTATGTTCGATATCAAGGAAAAGCAATTCTTGCATCAAAAGGCACTTTTTTTTTGAAGAAGAAA…		CTCGTCGACATGTCACCACCAACAGAAACTAAAGCAGGTGTTGGATTTCAAGCTGGTGTTAAAGATTATAAATTGACTTACTACACCCCAGAGTATGAAACTAAGGATACTGATATCTTGGCAGCATTCCGAGTAAGTCCTCAGCCTGGGGTTCCGCCCGAAGAAGCAGGGGCTGCAGTAGCTGCCGAATCTTCTACTGGTACATGGACAACTGTTTGGACTGATGGACTTACCAGTCTTGATCGTTACAAAGGACGATGCTATCACATCGAGCCTGTTGCTGGGGAAGACAGCCAATGGATCTGTTATGTAGCTTATCCATTAGACCTATTTGAAGAGGGTTCCGTTACTAACATGTTTACTTCCATTGTGGGTAACGTGTTTGGTTTCAAAGCCCTA…	not used for analysis	not used for analysis	47.1294	-113.147	USA	Montana	Monture Creek; Near campground, Powell, Montana, U.S.A.	MONTU	101067	September	1967	Pooideae	Triticodae	Bromeae	-	-	Bromus	Bromus_ciliatus	Bromus_ciliatus	Bromus_ciliatus_UWBM_PR09254	Low	100+ phytoliths (Elongate dendritic + other) in sample		University of Washington Burke Museum (UWBM)	Protocol 1: wet oxidation
106	Bromus erectus	Huds.	B094		Bromus erectus (matK and rbcL) Bromopsis erecta (ndhF): Homotypic synonym of Bromus erectus L. (POWO)	AM234570	U71033	KF602242	ATGGAAAAATTCGAAGGGTATTCAGAAAAACATAAATCTCGTCAACAATACTTTGTCTACCCACTTCTCTTTCAGGAGTATATTTATGCATTTGCCCATGATTATGGATTAAATGGTTCTGAACCTGTGGAAATAGTTAGTTGTAATAACAAGAAATTTAGTTCACTACTTGTGAAACGTTTAATGATTCGAATCTATCAGCAGAATTTTTGGGATAACTCGGTTAATCATCCTAACCAAGATCGATTGTTGTATTACAAAAATTATTTTTATTCTGAGTTTTATTCTCAGATTCTATCTGAGGGATTTGCGATCCTTGTAGAAATCCCATTTTCGCTACGAGAATTATCTTGTCCGAAAGAAAAAGAAATACCAAAATTTCAGAATTTACGCTCTATT…	CATTTTAAAAATTACAGCAGCACTAAAGAGAGTTCTTTGTATTCAATATCCTTATGGGGAAAAAGGATACCCAAAGGAGTGAATAGGGCTTTCGTTTTATCAACAACGAAGAGTGGAGTTTCTTTTTTTTCACAAAATATACCCAAAATTCAAGGTAATACAAGAAATAGGATAGGATCCTTTACTACGTCTTTTGGGGCTAAAAACACTTTTGCCTATCCGCATGAAACGGGAAATACTATGTTATTTCCTCTTCTTATATTACTGCTTTTCACTTTGTTCATTGGATTCATAGGAATCTCTTTTGATAATGGAGGAATGGATAATGGAATAGCAGAGTTAACCATATTATCAANGTGGTTAACTCCCTCAATAAATTTTACCCAGGAAAGTTCTAAT…	TTGACTTACTACACCCCAGAGTATGAAACTAAGGATACTGATATCTTGGCAGCATTCCGAGTAAGTCCTCAGCCTGGGGTTCCGCCCGAAGAAGCAGGGGCTGCAGTAGCTGCCGAATCTTCTACTGGTACATGGACAACTGTTTGGACTGATGGACTTACCAGTCTTGATCGTTACAAAGGACGATGCTATCACATCGAGCCTGTTGCTGGGGAAGACAGCCAATGGATCTGTTATGTAGCTTATCCATTAGACCTATTTGAAGAGGGTTCCGTTACTAACATGTTTACTTCCATTGTGGGTAACGTGTTTGGTTTCAAAGCCCTACGTGCTCTACGTTTGGAGGATCTACGAATTCCCCCTACTTATTCAAAAACTTTCCAAGGCCCGCCTCATGGT…	Wild	Diploid	49.5029	5.4328	Belgium	NA	Torgny, Belgium.	RBINS	NA	June	1981	Pooideae	Triticodae	Bromeae	-	-	Bromus	Bromus_erectus	Bromus_erectus	Bromus_erectus_B094	High	100+ phytoliths (Elongate dendritic + other) in sample	21	Vrije Universiteit Brussel (VUB)	Protocol 2: combination of dry and wet oxidation
107	Bromus inermis	Leyss.	E082		Bromus inermis	HF558526	DQ786821	HQ600445	ATGGAAAAATTCGAAGGGTATTCAGAAAAACATAAATCTCGTCAACAATACTTTGTCTACCCACTTCTCTTTCAGGAGTATATTTATGCATTTGCCCATGATTATGGATTAAATGGTTCTGAACCTGTGGAAATAGTTAGTTGTAATAACAAGAAATTTAGTTCACTACTTGTGAAACGTTTAATTATTCGAATCTATCAGCAGAATTTTTGGGATAACTCGGTTAATCATCCTAACCAAGATCGATTGTTGTATTACAAAAATTATTTTTATTCTGAGTTTTATTCTCAGATTCTATCTGAGGGATTTGCGATCCTTGTAGAAATCCCATTTTCGCTACGAGAATTATCTTGTCCGAAAGAAAAAGAAATACCAAAATTTCAGAATTTACGCTCTATT…	GGCCTTATTCTTATTCCGACAGCANCANAAAATCTTCGTCGCATATGGGCTTTTCCTAGTGTTTTACTCTTAAGTATAGCTATGGTATTCTCAGTTCAACTGTCTATTCAACAAATAAATGGAAGTTCTATCTATCAATATCTATGGTCTTGGACCATCAATAATGATTTTTCTTTAGAATTTGGATACTTGATTGACCCGCTTACTTCTATTATGTTAATACTAATTACTACTGTAGGAATCCTGGTTCTTATTTATAGTGATGGTTATATGTCTCACGATGAAGGATATTTGAGATTTTTTGTTTATATAAGTTTTTTCAATACTTCCATGTTGGGGTTGGTTACTAGTTCCAATTTGATACAAATTTATTTTTTTTGGGAACTCGTGGGAATGTGT…	ATGTCACCACAAACAGAAACTAAAGCAGGTGTTGGATTTCAAGCTGGTGTTAAAGATTATAAATTGACTTACTACACCCCAGAGTATGAAACTAAGGATACTGATATCTTGGCAGCATTCCGAGTAAGTCCTCAGCCTGGGGTTCCGCCCGAAGAAGCAGGGGCTGCAGTAGCTGCCGAATCTTCTACTGGTACGTGGACAACTGTTTGGACTGATGGACTTACCAGTCTTGATCGTTACAAAGGACGATGCTATCACATCGAGCCTGTTGCTGGGGAAGACAACCAATGGATCTGTTATGTAGCTTATCCATTAGACCTATTTGAAGAGGGTTCCGTTACTAACATGTTTACTTCCATTGTGGGTAACGTGTTTGGTTTCAAAGCCCTACGTGCTCTA…	not used for analysis	not used for analysis	47.3642	-116.888	USA	Idaho	2 miles north of Plummer, Benewah, Idaho, U.S.A.	WTU	298201	July	1955	Pooideae	Triticodae	Bromeae	-	-	Bromus	Bromus_inermis	Bromus_inermis	Bromus_inermis_E082	High	100+ phytoliths (Elongate dendritic + other) in sample		Vrije Universiteit Brussel (VUB)	Protocol 1: wet oxidation
108	Bromus madritensis	L.	B097		Bromus madritensis	HM850583	NA	HM849827	TCACATATAGAAATACCCTATCCTATCCATTTGGAAATCTTGGTTCAACTCCTTCAATACCGTATCCAAGATGTTCCATCTTTGCATTTATTGCGATTCTTTCTCAACTACTATTCGAATTCGAATAGTTTTATTACTTCAATGAAATCCATTTTTTTTTTTAAAAAAGAAAATAAAAGACTATTTCGATTCCTATATAACTCTTATGTATCAGAATATGAATTTTTCTTGTTGTTTCTTCGTAAACAATCTTCTTGCTTACCATTAGCATCTTCTGGAACTTTTCTGGAACGAATCCACTTTTCTAGGAAGATGGAACATTTTTGGATAATGTACCCCGGTTTTTCTCGGAAAAACCGATGGTTCTTTATGGATCCTCTTATACATTATGTTCGATAT…	NA	GGTGTTAAAGATTATAAATTGACTTACTACACCCCAGAGTATGAAACTAAGGATACTGATATCTTGGCAGCATTCCGAGTAAGTCCTCAGCCTGGGGTTCCGCCCGAAGAAGCAGGGGCTGCAGTAGCTGCCGAATCTTCTACTGGTACATGGACAACTGTTTGGACTGATGGACTTACCAGTCTTGATCGTTACAAAGGACGATGCTATCACATCGAGCCTGTTGCTGGGGAAGACAACCAATGGATCTGTTATGTAGCTTATCCATTAGACCTATTTGAAGAGGGTTCCGTTACTAACATGTTTACTTCCATTGTGGGTAACGTATTTGGTTTCAAAGCCCTACGTGCTCTACGTTTGGAGGATCTACGAATTCCCCCTACTTATTCAAAAACTTTC…	not used for analysis	not used for analysis	42.2831	-0.691	Spain	NA	Au N. d'Ayerbe, Spain.	RBINS	NA	May	1978	Pooideae	Triticodae	Bromeae	-	-	Bromus	Bromus_madritensis	Bromus_madritensis	Bromus_madritensis_B097	High	100+ phytoliths (Elongate dendritic + other) in sample		Vrije Universiteit Brussel (VUB)	Protocol 2: combination of dry and wet oxidation
109	Bromus hordeaceus ssp. hordeaceus		NA	Bromus mollis L.	no genbank data	NA	NA	NA	NA	NA	NA	not used for analysis	not used for analysis	NA	NA	United Kingdom	N.A	United Kingdom	NA	NA	NA	NA	Pooideae	Triticodae	Bromeae	-	-	Bromus	Bromus_hordeaceus	Bromus_hordeaceus_ssp._hordeaceus	Bromus_hordeaceus_ssp._hordeaceus_NA	High	Unknown		Parry and Smithson (1966)	See Parry and Smithson (1966)
110	Bromus porteri	(Coult.) Nash	UWBM PR09082		Bromus porteri	MF597237	AY368020	JX848492	TTAGTTCAACTCCTTCAATACCGTATCCAAGATGTTCCATCTTTGCATTTATTGCGATTCTTTCTCAACTACTATTCGAATTCGAATAGTTTTATTACTTCAATGAAATCCATTTTTTTTTTTAAAAAAGAAAATAAAAGACTATTTCGATTCCTATATAACTCTTATGTATCAGAATATGAATTTTTCTTGTTGTTTCTTCGTAAACAATCTTCTTGCTTACCATTAGCATCTTCTGGAACTTTTCTGGAACGAATCCACTTTTCTAGGAAGATGGAACATTTTTGGATAATGTACCCTGGTTTTTCTCGGAAAAACCTATGGTTCTTTATGGATCCTCTTATACATTATGTTCGATATCAAGGAAAAGCAATTCTTGCATCAAAAGGCACTTTTTTT…	AAAAGGATACCCAAAGGAGTGAATAGGGCTTTCGTTTTATCAACAACGAAGAGTGGAGTTTCTTTTTTTTCACAAAATATACCCAAAATTCAAGGTAATACAAGAAATAGGATAGGATCCTTTACTACGTCTTTTGGGGCTAAAAACACTTTTGCCTATCCGCATGAAACGGGAAATACTATGTTATTTCCTCTTCTTATATTACTGCTTTTCACTTTGTTCATTGGATTCATAGGAATCTCTTTTGATAATGGAGGAATGGATAATGGAATAGCAGAGTTAACCATATTATCAAAGTGGTTAACTCCCTCAATAAATTTTACCCAGGAAAGTTCTAATTCTTTTATAAATTCATATGAATTTATTACTAATGCAATTTCTTCTGTAAGTCTAGCTATC…	GTTGGATTTCAAGCTGGTGTTAAAGATTATAAATTGACTTACTACACCCCAGAGTATGAAACTAAGGATACTGATATCTTGGCAGCATTCCGAGTAAGTCCTCAGCCTGGGGTTCCGCCGGAAGAAGCAGGGGCTGCAGTAGCTGCCGAATCTTCTACTGGTACATGGACAACTGTTTGGACTGATGGACTTACCAGTCTTGATCGTTACAAAGGACGATGCTATCACATCGAGCCTGTTGCTGGGGAAGACAACCAATGGATCTGTTATGTAGCTTATCCATTAGACCTATTTGAAGAGGGTTCCGTTACTAACATGTTTACTTCCATTGTGGGTAACGTGTTTGGTTTCAAAGCCCTACGTGCTCTACGTTTGGAGGATCTACGAATTCCCCTTACT…	not used for analysis	not used for analysis	45.1294	-107.393	USA	Montana	Wyola; about 8 miles south near state line, Big Horn, Montana, U.S.A.	MONTU	49308	July	1955	Pooideae	Triticodae	Bromeae	-	-	Bromus	Bromus_porteri	Bromus_porteri	Bromus_porteri_UWBM_PR09082	High	100+ phytoliths (Elongate dendritic + other) in sample		University of Washington Burke Museum (UWBM)	Protocol 1: wet oxidation
111	Bromus pumpellianus	Scribn.	UWBM PR07096		Bromus pumpellianus	MF597240	AY368022	MG226131	TTAGTTCAACTCCTTCAATACCGTATCCAAGATGTTCCATCTTTGCATTTATTGCGATTCTTTCTCAACTACTATTCGAATTCGAATAGTTTTATTACTTCAATGAAATCCATTTTTCTTTTTAAAAAAGAAAATAAAAGACTATTTCGATTCCTATATAACTCTTATGTATCAGAATATGAATTTTTCTTGTTGTTTCTTCGTAAACAATCTTCTTGCTTACCATTAGCATCTTCTGGAACTTTTCTGGAACGAATCCACTTTTCTAGGAAGATGGAACATTTTTTGATAATGTACCCTGGTTTTTCTCGGAAAAACCTATGGTTCTTTATGGATCCTCTTATACATTATGTTCGATATCAAGGAAAAGCAATTCTTGCATCAAAAGGCACTTTTTTT…	AAAAGGATACCCAAAGGAGTGAATAGGGCTTTCGTTTTATCAACAACGAAGAGTGGAGTTTCTTTTTTTTCACAAAATATACCCAAAATTCAAGGTAATACAAGAAATAGGATAGGATCCTTTACTACGTCTTTTGGGGCTAAAAACACTTTTGCCTATCCGCATGAAACGGGAAATACTATGTTATTTCCTCTTCTTATATTACTGCTTTTCACTTTGTTCATTGGATTCATAGGAATCTCTTTTGATAATGGAGGAATGGATAATGGAATAGCAGAGTTAACCATATTATCAAAGTGGTTAACTCCCTCAATAAATTTTACCCAGGAAAGTTCTAATTCTTTTATAAATTCATATGAATTTATTACTAATGCAATTTCTTCTGTAAGTCTAGCTATC…	GTTGGATTTCAAGCTGGTGTTAAAGATTATAAATTGACTTACTACACCCCAGAGTATGAAACTAAGGATACTGATATCTTGGCAGCATTCCGAGTAAGTCCTCAGCCTGGGGTTCCGCCCGAAGAAGCAGGGGCTGCAGTAGCTGCCGAATCTTCTACTGGTACATGGACAACTGTTTGGACTGATGGACTTACCAGTCTTGATCGTTACAAAGGACGATGCTATCACATCGAGCCTGTTGCTGGGGAAGACAGCCAATGGATCTGTTATGTAGCTTATCCATTAGACCTATTTGAAGAGGGTTCCGTTACTAACATGTTTACTTCCATTGTGGGTAACGTGTTTGGTTTCAAAGCCCTACGTGCTCTACGTTTGGAGGATCTACGAATTCCCCCTACT…	not used for analysis	not used for analysis	46.6584	-114.286	USA	Montana	South Fork Lolo Creek Trail, Bitterroot Mountains; N above Meadow Creek, Ravalli, Montana, U.S.A.	MONTU	68526	July	1971	Pooideae	Triticodae	Bromeae	-	-	Bromus	Bromus_pumpellianus	Bromus_pumpellianus	Bromus_pumpellianus_UWBM_PR07096	Low	100+ phytoliths (Elongate dendritic + other) in sample		University of Washington Burke Museum (UWBM)	Protocol 1: wet oxidation
112	Bromus ramosus	Huds.	B100		Bromus ramosus	HE586076	HE575765	HE575814	ATGGAAAAATTCGAAGGGTATTCAGAAAAACATAAATCTCGTCAACAATACTTTGTCTACCCACTTCTCTTTCAGGAGTATATTTATGCATTTGCCCATGATTATGGATTAAATGGTTCTGAACCTGTGGAAATAGTTAGTTGTAATAACAAGAAATTTAGTTCACTACTTGTGAAACGTTTAATTATTCGAATCTATCAGCAGAATTTTTGGGATAACTCGGTTAATCATCCTAACCAAGATCGATTGTTGTATTACAAAAATTATTTTTATTCTGAGTTTTATTCTCAGATTCTATCTGAGGGGTTTGCGATCCTTGTAGAAATCCCATTTTCGCTACGAGAATTATCTTGTCCGAAAGAAAAAGAAATACCAAAATTTCAGAATTTACGCTCTATT…	CCTCTTCTCCCACTTCCAGTTATTATGTCAATGGGATTTGGCCTTATTCTTATTCCGACAGCAACAAAAAATCTTCGTCGCATATGGGCTTTTCCTAGTGTTTTACTCTTAAGTATAGCTATGGTATTCTCAGTTCAACTGTCTATTCAACAAATAAATGGAAGTTCTATCTATCAATATCTATGGTCTTGGACCATCAATAATGATTTTTCTTTAGAATTTGGATACTTGATTGACCCGCTTACTTCTATTATGTTAATACTAATTACTACTGTAGGAATCCTGGTTCTTATTTATAGTGATGGTTATATGTCTCACGATGAAGGATATTTGAGATTTTTTGTTTATATAAGTTTTTTCAATACTTCCATGTTGGGGTTGGTTACTAGTTCCAATTTG…	AAAGCAGGTGTTGGATTTCAAGCTGGTGTTAAAGATTATAAATTGACTTACTACACCCCAGAGTATGAAACTAAGGATACTGATATCTTGGCAGCATTCCGAGTAAGTCCTCAGCCTGGGGTTCCGCCCGAAGAAGCAGGGGCTGCAGTAGCTGCCGAATCTTCTACTGGTACATGGACAACTGTTTGGACTGATGGACTTACCAGTCTTGATCGTTACAAAGGACGATGCTATCACATCGAGCCTGTTGCTGGGGAAGACAGCCAATGGATCTGTTATGTAGCTTATCCATTAGACCTATTTGAAGAGGGTTCCGTTACTAACATGTTTACTTCCATTGTGGGTAACGTGTTTGGTTTCAAAGCCCTACGTGCTCTACGTTTGGAGGATCTACGAATT…	not used for analysis	not used for analysis	50.4721	5.5781	Belgium	NA	Comblain au Pont, Belgium.	RBINS	NA	July	1997	Pooideae	Triticodae	Bromeae	-	-	Bromus	Bromus_ramosus	Bromus_ramosus	Bromus_ramosus_B100	High	100+ phytoliths (Elongate dendritic + other) in sample		Vrije Universiteit Brussel (VUB)	Protocol 2: combination of dry and wet oxidation
113	Bromus ramosus	Huds.	NA		Bromus ramosus	HE586076	HE575765	HE575814	ATGGAAAAATTCGAAGGGTATTCAGAAAAACATAAATCTCGTCAACAATACTTTGTCTACCCACTTCTCTTTCAGGAGTATATTTATGCATTTGCCCATGATTATGGATTAAATGGTTCTGAACCTGTGGAAATAGTTAGTTGTAATAACAAGAAATTTAGTTCACTACTTGTGAAACGTTTAATTATTCGAATCTATCAGCAGAATTTTTGGGATAACTCGGTTAATCATCCTAACCAAGATCGATTGTTGTATTACAAAAATTATTTTTATTCTGAGTTTTATTCTCAGATTCTATCTGAGGGGTTTGCGATCCTTGTAGAAATCCCATTTTCGCTACGAGAATTATCTTGTCCGAAAGAAAAAGAAATACCAAAATTTCAGAATTTACGCTCTATT…	CCTCTTCTCCCACTTCCAGTTATTATGTCAATGGGATTTGGCCTTATTCTTATTCCGACAGCAACAAAAAATCTTCGTCGCATATGGGCTTTTCCTAGTGTTTTACTCTTAAGTATAGCTATGGTATTCTCAGTTCAACTGTCTATTCAACAAATAAATGGAAGTTCTATCTATCAATATCTATGGTCTTGGACCATCAATAATGATTTTTCTTTAGAATTTGGATACTTGATTGACCCGCTTACTTCTATTATGTTAATACTAATTACTACTGTAGGAATCCTGGTTCTTATTTATAGTGATGGTTATATGTCTCACGATGAAGGATATTTGAGATTTTTTGTTTATATAAGTTTTTTCAATACTTCCATGTTGGGGTTGGTTACTAGTTCCAATTTG…	AAAGCAGGTGTTGGATTTCAAGCTGGTGTTAAAGATTATAAATTGACTTACTACACCCCAGAGTATGAAACTAAGGATACTGATATCTTGGCAGCATTCCGAGTAAGTCCTCAGCCTGGGGTTCCGCCCGAAGAAGCAGGGGCTGCAGTAGCTGCCGAATCTTCTACTGGTACATGGACAACTGTTTGGACTGATGGACTTACCAGTCTTGATCGTTACAAAGGACGATGCTATCACATCGAGCCTGTTGCTGGGGAAGACAGCCAATGGATCTGTTATGTAGCTTATCCATTAGACCTATTTGAAGAGGGTTCCGTTACTAACATGTTTACTTCCATTGTGGGTAACGTGTTTGGTTTCAAAGCCCTACGTGCTCTACGTTTGGAGGATCTACGAATT…	not used for analysis	not used for analysis	NA	NA	United Kingdom	N.A	United Kingdom	NA	NA	NA	NA	Pooideae	Triticodae	Bromeae	-	-	Bromus	Bromus_ramosus	Bromus_ramosus	Bromus_ramosus_NA	High	Unknown		Parry and Smithson (1966)	See Parry and Smithson (1966)
114	Bromus ramosus	Huds.	B103		Bromus ramosus	HE586076	HE575765	HE575814	ATGGAAAAATTCGAAGGGTATTCAGAAAAACATAAATCTCGTCAACAATACTTTGTCTACCCACTTCTCTTTCAGGAGTATATTTATGCATTTGCCCATGATTATGGATTAAATGGTTCTGAACCTGTGGAAATAGTTAGTTGTAATAACAAGAAATTTAGTTCACTACTTGTGAAACGTTTAATTATTCGAATCTATCAGCAGAATTTTTGGGATAACTCGGTTAATCATCCTAACCAAGATCGATTGTTGTATTACAAAAATTATTTTTATTCTGAGTTTTATTCTCAGATTCTATCTGAGGGGTTTGCGATCCTTGTAGAAATCCCATTTTCGCTACGAGAATTATCTTGTCCGAAAGAAAAAGAAATACCAAAATTTCAGAATTTACGCTCTATT…	CCTCTTCTCCCACTTCCAGTTATTATGTCAATGGGATTTGGCCTTATTCTTATTCCGACAGCAACAAAAAATCTTCGTCGCATATGGGCTTTTCCTAGTGTTTTACTCTTAAGTATAGCTATGGTATTCTCAGTTCAACTGTCTATTCAACAAATAAATGGAAGTTCTATCTATCAATATCTATGGTCTTGGACCATCAATAATGATTTTTCTTTAGAATTTGGATACTTGATTGACCCGCTTACTTCTATTATGTTAATACTAATTACTACTGTAGGAATCCTGGTTCTTATTTATAGTGATGGTTATATGTCTCACGATGAAGGATATTTGAGATTTTTTGTTTATATAAGTTTTTTCAATACTTCCATGTTGGGGTTGGTTACTAGTTCCAATTTG…	AAAGCAGGTGTTGGATTTCAAGCTGGTGTTAAAGATTATAAATTGACTTACTACACCCCAGAGTATGAAACTAAGGATACTGATATCTTGGCAGCATTCCGAGTAAGTCCTCAGCCTGGGGTTCCGCCCGAAGAAGCAGGGGCTGCAGTAGCTGCCGAATCTTCTACTGGTACATGGACAACTGTTTGGACTGATGGACTTACCAGTCTTGATCGTTACAAAGGACGATGCTATCACATCGAGCCTGTTGCTGGGGAAGACAGCCAATGGATCTGTTATGTAGCTTATCCATTAGACCTATTTGAAGAGGGTTCCGTTACTAACATGTTTACTTCCATTGTGGGTAACGTGTTTGGTTTCAAAGCCCTACGTGCTCTACGTTTGGAGGATCTACGAATT…	Wild	Several	50.2607	4.9128	Belgium	NA	Dinant, Belgium.	RBINS	NA	July	1990	Pooideae	Triticodae	Bromeae	-	-	Bromus	Bromus_ramosus	Bromus_ramosus	Bromus_ramosus_B103	High	100+ phytoliths (Elongate dendritic + other) in sample	22	Vrije Universiteit Brussel (VUB)	Protocol 2: combination of dry and wet oxidation
115	Bromus sitchensis var. aleutensis	(Trin. ex Griseb.) Hultén	UWBM PR06465	Bromus aleutensis Trin. ex Griseb.	Bromus aleutensis Trin. ex Griseb.: Homotypic synonym of Bromus sitchensis var. aleutensis (Trin. ex Griseb.) Hultén (POWO)	NA	NA	MG225637	NA	NA	AGGTGTTGGATTTCAAGCTGGTGTTAAAGATTATAAATTGACTTACTACACCCCAGAGTATGAAACTAAGGATACTGATATCTTGGCAGCATTCCGAGTAAGTCCTCAGCCTGGGGTTCCGCCCGAAGAAGCAGGGGCTGCAGTAGCTGCTGAATCTTCTACTGGTACATGGACAACTGTTTGGACTGATGGACTTACCAGTCTTGATCGTTACAAAGGACGATGCTATCACATCGAGCCTGTTGCTGGGGAAGACAACCAATGGATCTGTTATGTAGCTTATCCATTAGACCTATTTGAAGAAGGTTCCGTTACTAACATGTTTACTTCCATTGTGGGTAACGTATTTGGTTTCAAAGCCCTACGTGCTCTACGTTTGGAGGATCTACGAATTCCCCC…	not used for analysis	not used for analysis	52.878	-173.219	USA	Alaska	Attu Islands, along gravelly lakeside, west end of lake Nicholas, Alaska, U.S.A.	WTU	97283	September	1945	Pooideae	Triticodae	Bromeae	-	-	Bromus	Bromus_sitchensis	Bromus_sitchensis_var._aleutensis	Bromus_sitchensis_var._aleutensis_UWBM_PR06465	Low	100+ phytoliths (Elongate dendritic + other) in sample		University of Washington Burke Museum (UWBM)	Protocol 1: wet oxidation
116	Bromus sterilis	L.	NA		Bromus sterilis	HQ619827	DQ247874	KM360634	CTCCTTCAATACCGTATCCAAGATGTTCCATCTTTGCATTTATTGCGATTCTTTCTCAACTACTATTCGAATTCGAATAGTTTTATTACTTCAATGAAATCCATTTTTTTTTTTAAAAAAGAAAATAAAAGACTATTTCGATTCCTATATAACTCTTATGTATCAGAATATGAATTTTTCTTGTTGTTTCTTCGTAAACAATCTTCTTGCTTACCATTAGCATCTTCTGGAACTTTTCTGGAACGAATCCACTTTTCTAGGAAGATGGAACATTTTTGGATAATGTACCCCGGTTTTTCTCGGAAAAACCGATGGTTCTTTATGGATCCTCTTATACATTATGTTCGATATCAAGGAAAAGCAATTCTTGCGTCAAAAGGCACTTTTTTTTTGAAGAAG…	TTACTTACATTTGATGGGTATTTGCGTGTTCATTTTCAAAATTACAGCAGCACTAAAGAGAGTTCTTTGTATTCAATATCCTTATGGGGAAAAAGGATACCCAAAGGAGTGAATAGGGCTTTCGTTTTATCAACAAGGAAGAGTGGAGTTTCTTTTTTTTCACAAAATATATCCAAAATTCAAGGTAATACAAGAAATAGGATAGGATCCTTTACTACGTCTTTTGGGGCTAAAAACACTTTTGCCTATCCGCATGAAACGGGAAATACTATGTTATTTCCTCTTCTTATATTACTGCTTTTCACTTTGTTCATTGGATTCATAGGAATCTCTTTTGATAATGGAAGAATGGAGAATGGAATAGCAGAATTAACCATATTATCAAAGTGGTTAACTCCT…	AAAGCAGGTGTTGGATTTCAAGCTGGTGTTAAAGATTATAAATTGACTTACTACACCCCAGAGTATGAAACTAAGGATACTGATATCTTGGCAGCATTCCGAGTAAGTCCTCAGCCTGGGGTTCCGCCCGAAGAAGCAGGGGCTGCAGTAGCTGCCGAATCTTCTACTGGTACATGGACAACTGTTTGGACTGATGGACTTACCAGTCTTGATCGTTACAAAGGACGATGCTATCACATCGAGCCTGTTGCTGGGGAAGACAACCAATGGATCTGTTATGTAGCTTATCCATTAGACCTATTTGAAGAGGGTTCCGTTACTAACATGTTTACTTCCATTGTGGGTAACGTGTTTGGTTTCAAAGCCCTACGTGCTCTACGTTTGGAAGATCTACGAATT…	not used for analysis	not used for analysis	NA	NA	United Kingdom	N.A	United Kingdom	NA	NA	NA	NA	Pooideae	Triticodae	Bromeae	-	-	Bromus	Bromus_sterilis	Bromus_sterilis	Bromus_sterilis_NA	High	Unknown		Parry and Smithson (1966)	See Parry and Smithson (1966)
117	Bromus sterilis	L.	B106		Bromus sterilis	HQ619827	DQ247874	KM360634	CTCCTTCAATACCGTATCCAAGATGTTCCATCTTTGCATTTATTGCGATTCTTTCTCAACTACTATTCGAATTCGAATAGTTTTATTACTTCAATGAAATCCATTTTTTTTTTTAAAAAAGAAAATAAAAGACTATTTCGATTCCTATATAACTCTTATGTATCAGAATATGAATTTTTCTTGTTGTTTCTTCGTAAACAATCTTCTTGCTTACCATTAGCATCTTCTGGAACTTTTCTGGAACGAATCCACTTTTCTAGGAAGATGGAACATTTTTGGATAATGTACCCCGGTTTTTCTCGGAAAAACCGATGGTTCTTTATGGATCCTCTTATACATTATGTTCGATATCAAGGAAAAGCAATTCTTGCGTCAAAAGGCACTTTTTTTTTGAAGAAG…	TTACTTACATTTGATGGGTATTTGCGTGTTCATTTTCAAAATTACAGCAGCACTAAAGAGAGTTCTTTGTATTCAATATCCTTATGGGGAAAAAGGATACCCAAAGGAGTGAATAGGGCTTTCGTTTTATCAACAAGGAAGAGTGGAGTTTCTTTTTTTTCACAAAATATATCCAAAATTCAAGGTAATACAAGAAATAGGATAGGATCCTTTACTACGTCTTTTGGGGCTAAAAACACTTTTGCCTATCCGCATGAAACGGGAAATACTATGTTATTTCCTCTTCTTATATTACTGCTTTTCACTTTGTTCATTGGATTCATAGGAATCTCTTTTGATAATGGAAGAATGGAGAATGGAATAGCAGAATTAACCATATTATCAAAGTGGTTAACTCCT…	AAAGCAGGTGTTGGATTTCAAGCTGGTGTTAAAGATTATAAATTGACTTACTACACCCCAGAGTATGAAACTAAGGATACTGATATCTTGGCAGCATTCCGAGTAAGTCCTCAGCCTGGGGTTCCGCCCGAAGAAGCAGGGGCTGCAGTAGCTGCCGAATCTTCTACTGGTACATGGACAACTGTTTGGACTGATGGACTTACCAGTCTTGATCGTTACAAAGGACGATGCTATCACATCGAGCCTGTTGCTGGGGAAGACAACCAATGGATCTGTTATGTAGCTTATCCATTAGACCTATTTGAAGAGGGTTCCGTTACTAACATGTTTACTTCCATTGTGGGTAACGTGTTTGGTTTCAAAGCCCTACGTGCTCTACGTTTGGAAGATCTACGAATT…	not used for analysis	not used for analysis	46.1192	3.4211	France	NA	Vichy-Bellerive, France.	RBINS	NA	June	1979	Pooideae	Triticodae	Bromeae	-	-	Bromus	Bromus_sterilis	Bromus_sterilis	Bromus_sterilis_B106	High	100+ phytoliths (Elongate dendritic + other) in sample		Vrije Universiteit Brussel (VUB)	Protocol 2: combination of dry and wet oxidation
118	Calamagrostis arenaria	(L.) Roth	UWBM PR06489	Ammophila arenaria (L.) Link	Ammophila arenaria (ndfhF and rbcL ): Homotypic synonym of Calamagrostis arenaria	LR606845	JX438118	JN890705	ATGGAAAAATTGAAAGGGTATTCAGAAAAACATAAATCTCGTCAACAATACTTTGTCTACCCACTTCTCTTTCAGGAGTATATTTATGCATTTGCCCATGATTATGGATTAAATGATTCCGAACCTGTGGAAATTGTTAGTTGTAATAACAAGAAATTTAGTTCACTACTTGTGAAACGTTTAATTACTCGAWTGTATCAGCAGAATTTTTGGATTAACTCGGTTAATCATCCTAACCAAGATCGATTGTTGGATTACAAAATTGGTTTTTATTCTGAGTTTTATTCTCAGATTCTACCTGAGGGGTTTGCGATCGTTGTAGAAATCCCATTCTCGCTACGAGAATTATCTTGTCCGAAAGAAAAAGAAATACCAAAGTTTCAGAATTTACGCTCTATT…	AGTAGCACTAAAGAGGGTCCCTTGTATTCAATATCCTTATGGGGAAAAAGGATAACCAAAGGAGTGAATGGGGATTTCGTTTTATCAACAACAAAGAGTGGAGTTTCTTTTTTTTCACAAAATATACCAAAAATTCAAGGTAATACAACAAATAGGATAGGATGCTTTAGTACGTCCTTTGGGGCTAAAAAAACTTTTGCCTATCCACATGAAACGGGAAATACTATGTTATTTCCTCTTCTTATATTACTGCTTTTTACTTTCTTCATTGGATTCATAGGAATTTCTTTTGATAATGGAGCGACGGATAATGGAATAGCGGGGTTAACCATATTATCAAAGTGGTTAACTCCCTCAATAAACTTTACCCAGGAAAGTTCTAATTCTTCTATAAATTCA…	AGTGTTGGATTTCAAGCTGGTGTTAAAGATTATAAATTGACTTACTACACCCCGGAGTATGAAACCAAGGATACTGATATCTTGGCAGCATTCCGAGTAACTCCTCAACCTGGGGTTCCGCCGGAAGAAGCAGGGGCTGCAGTAGCTGCCGAATCTTCTACTGGTACATGGACAACTGTTTGGACTGATGGACTTACCAGTCTTGATCGTTACAAAGGACGATGCTATCACATCGAGCCTGTTGCTGGGGAAGACAGCCAATGGATCTGTTATGTAGCTTATCCATTAGACCTATTTGAAGAGGGTTCCGTTACTAACATGTTTACTTCCATTGTGGGTAACGTATTTGGTTTCAAAGCCCTACGTGCTCTACGTCTGGAGGATCTACGAATTCCCCCT…	not used for analysis	not used for analysis	53.6151	-131.931	Canada		Queen Charlotte Islands. Graham Island. Near mouth of Tlell River, Tlell, British Columbia, Canada.	WTU	253413	August	1957	Pooideae	Poodae	Poeae	Agrostidodinae	Agrostidinae	Calamagrostis	Calamagrostis_arenaria	Calamagrostis_arenaria	Calamagrostis_arenaria_UWBM_PR06489	Low	100+ phytoliths (Elongate dendritic + other) in sample		University of Washington Burke Museum (UWBM)	Protocol 1: wet oxidation
119	Calamagrostis arenaria	(L.) Roth	NA	Ammophila arenaria (L.) Link	Ammophila arenaria (ndfhF and rbcL ): Homotypic synonym of Calamagrostis arenaria	LR606845	JX438118	JN890705	ATGGAAAAATTGAAAGGGTATTCAGAAAAACATAAATCTCGTCAACAATACTTTGTCTACCCACTTCTCTTTCAGGAGTATATTTATGCATTTGCCCATGATTATGGATTAAATGATTCCGAACCTGTGGAAATTGTTAGTTGTAATAACAAGAAATTTAGTTCACTACTTGTGAAACGTTTAATTACTCGAWTGTATCAGCAGAATTTTTGGATTAACTCGGTTAATCATCCTAACCAAGATCGATTGTTGGATTACAAAATTGGTTTTTATTCTGAGTTTTATTCTCAGATTCTACCTGAGGGGTTTGCGATCGTTGTAGAAATCCCATTCTCGCTACGAGAATTATCTTGTCCGAAAGAAAAAGAAATACCAAAGTTTCAGAATTTACGCTCTATT…	AGTAGCACTAAAGAGGGTCCCTTGTATTCAATATCCTTATGGGGAAAAAGGATAACCAAAGGAGTGAATGGGGATTTCGTTTTATCAACAACAAAGAGTGGAGTTTCTTTTTTTTCACAAAATATACCAAAAATTCAAGGTAATACAACAAATAGGATAGGATGCTTTAGTACGTCCTTTGGGGCTAAAAAAACTTTTGCCTATCCACATGAAACGGGAAATACTATGTTATTTCCTCTTCTTATATTACTGCTTTTTACTTTCTTCATTGGATTCATAGGAATTTCTTTTGATAATGGAGCGACGGATAATGGAATAGCGGGGTTAACCATATTATCAAAGTGGTTAACTCCCTCAATAAACTTTACCCAGGAAAGTTCTAATTCTTCTATAAATTCA…	AGTGTTGGATTTCAAGCTGGTGTTAAAGATTATAAATTGACTTACTACACCCCGGAGTATGAAACCAAGGATACTGATATCTTGGCAGCATTCCGAGTAACTCCTCAACCTGGGGTTCCGCCGGAAGAAGCAGGGGCTGCAGTAGCTGCCGAATCTTCTACTGGTACATGGACAACTGTTTGGACTGATGGACTTACCAGTCTTGATCGTTACAAAGGACGATGCTATCACATCGAGCCTGTTGCTGGGGAAGACAGCCAATGGATCTGTTATGTAGCTTATCCATTAGACCTATTTGAAGAGGGTTCCGTTACTAACATGTTTACTTCCATTGTGGGTAACGTATTTGGTTTCAAAGCCCTACGTGCTCTACGTCTGGAGGATCTACGAATTCCCCCT…	not used for analysis	not used for analysis	NA	NA	United Kingdom	N.A	United Kingdom	NA	NA	NA	NA	Pooideae	Poodae	Poeae	Agrostidodinae	Agrostidinae	Calamagrostis	Calamagrostis_arenaria	Calamagrostis_arenaria	Calamagrostis_arenaria_NA	Absent	Unknown		Parry and Smithson (1966)	See Parry and Smithson (1966)
120	Calamagrostis arenaria	(L.) Roth	B013	Ammophila arenaria (L.) Link	Ammophila arenaria (ndfhF and rbcL ): Homotypic synonym of Calamagrostis arenaria	LR606845	JX438118	JN890705	ATGGAAAAATTGAAAGGGTATTCAGAAAAACATAAATCTCGTCAACAATACTTTGTCTACCCACTTCTCTTTCAGGAGTATATTTATGCATTTGCCCATGATTATGGATTAAATGATTCCGAACCTGTGGAAATTGTTAGTTGTAATAACAAGAAATTTAGTTCACTACTTGTGAAACGTTTAATTACTCGAWTGTATCAGCAGAATTTTTGGATTAACTCGGTTAATCATCCTAACCAAGATCGATTGTTGGATTACAAAATTGGTTTTTATTCTGAGTTTTATTCTCAGATTCTACCTGAGGGGTTTGCGATCGTTGTAGAAATCCCATTCTCGCTACGAGAATTATCTTGTCCGAAAGAAAAAGAAATACCAAAGTTTCAGAATTTACGCTCTATT…	AGTAGCACTAAAGAGGGTCCCTTGTATTCAATATCCTTATGGGGAAAAAGGATAACCAAAGGAGTGAATGGGGATTTCGTTTTATCAACAACAAAGAGTGGAGTTTCTTTTTTTTCACAAAATATACCAAAAATTCAAGGTAATACAACAAATAGGATAGGATGCTTTAGTACGTCCTTTGGGGCTAAAAAAACTTTTGCCTATCCACATGAAACGGGAAATACTATGTTATTTCCTCTTCTTATATTACTGCTTTTTACTTTCTTCATTGGATTCATAGGAATTTCTTTTGATAATGGAGCGACGGATAATGGAATAGCGGGGTTAACCATATTATCAAAGTGGTTAACTCCCTCAATAAACTTTACCCAGGAAAGTTCTAATTCTTCTATAAATTCA…	AGTGTTGGATTTCAAGCTGGTGTTAAAGATTATAAATTGACTTACTACACCCCGGAGTATGAAACCAAGGATACTGATATCTTGGCAGCATTCCGAGTAACTCCTCAACCTGGGGTTCCGCCGGAAGAAGCAGGGGCTGCAGTAGCTGCCGAATCTTCTACTGGTACATGGACAACTGTTTGGACTGATGGACTTACCAGTCTTGATCGTTACAAAGGACGATGCTATCACATCGAGCCTGTTGCTGGGGAAGACAGCCAATGGATCTGTTATGTAGCTTATCCATTAGACCTATTTGAAGAGGGTTCCGTTACTAACATGTTTACTTCCATTGTGGGTAACGTATTTGGTTTCAAAGCCCTACGTGCTCTACGTCTGGAGGATCTACGAATTCCCCCT…	not used for analysis	not used for analysis	51.1019	2.59148	Belgium	NA	De Panne, Belgium.	RBINS	NA	June	1962	Pooideae	Poodae	Poeae	Agrostidodinae	Agrostidinae	Calamagrostis	Calamagrostis_arenaria	Calamagrostis_arenaria	Calamagrostis_arenaria_B013	Absent	100+ phytoliths (Elongate dendritic + other) in sample		Vrije Universiteit Brussel (VUB)	Protocol 2: combination of dry and wet oxidation
121	Calamagrostis arenaria	(L.) Roth	B016	Ammophila arenaria (L.) Link	Ammophila arenaria (ndfhF and rbcL ): Homotypic synonym of Calamagrostis arenaria	LR606845	JX438118	JN890705	ATGGAAAAATTGAAAGGGTATTCAGAAAAACATAAATCTCGTCAACAATACTTTGTCTACCCACTTCTCTTTCAGGAGTATATTTATGCATTTGCCCATGATTATGGATTAAATGATTCCGAACCTGTGGAAATTGTTAGTTGTAATAACAAGAAATTTAGTTCACTACTTGTGAAACGTTTAATTACTCGAWTGTATCAGCAGAATTTTTGGATTAACTCGGTTAATCATCCTAACCAAGATCGATTGTTGGATTACAAAATTGGTTTTTATTCTGAGTTTTATTCTCAGATTCTACCTGAGGGGTTTGCGATCGTTGTAGAAATCCCATTCTCGCTACGAGAATTATCTTGTCCGAAAGAAAAAGAAATACCAAAGTTTCAGAATTTACGCTCTATT…	AGTAGCACTAAAGAGGGTCCCTTGTATTCAATATCCTTATGGGGAAAAAGGATAACCAAAGGAGTGAATGGGGATTTCGTTTTATCAACAACAAAGAGTGGAGTTTCTTTTTTTTCACAAAATATACCAAAAATTCAAGGTAATACAACAAATAGGATAGGATGCTTTAGTACGTCCTTTGGGGCTAAAAAAACTTTTGCCTATCCACATGAAACGGGAAATACTATGTTATTTCCTCTTCTTATATTACTGCTTTTTACTTTCTTCATTGGATTCATAGGAATTTCTTTTGATAATGGAGCGACGGATAATGGAATAGCGGGGTTAACCATATTATCAAAGTGGTTAACTCCCTCAATAAACTTTACCCAGGAAAGTTCTAATTCTTCTATAAATTCA…	AGTGTTGGATTTCAAGCTGGTGTTAAAGATTATAAATTGACTTACTACACCCCGGAGTATGAAACCAAGGATACTGATATCTTGGCAGCATTCCGAGTAACTCCTCAACCTGGGGTTCCGCCGGAAGAAGCAGGGGCTGCAGTAGCTGCCGAATCTTCTACTGGTACATGGACAACTGTTTGGACTGATGGACTTACCAGTCTTGATCGTTACAAAGGACGATGCTATCACATCGAGCCTGTTGCTGGGGAAGACAGCCAATGGATCTGTTATGTAGCTTATCCATTAGACCTATTTGAAGAGGGTTCCGTTACTAACATGTTTACTTCCATTGTGGGTAACGTATTTGGTTTCAAAGCCCTACGTGCTCTACGTCTGGAGGATCTACGAATTCCCCCT…	not used for analysis	not used for analysis	51.1851	2.82085	Belgium	NA	Middelkerke, Belgium.	RBINS	NA	November	1978	Pooideae	Poodae	Poeae	Agrostidodinae	Agrostidinae	Calamagrostis	Calamagrostis_arenaria	Calamagrostis_arenaria	Calamagrostis_arenaria_B016	Low	100+ phytoliths (Elongate dendritic + other) in sample		Vrije Universiteit Brussel (VUB)	Protocol 2: combination of dry and wet oxidation
122	Calamagrostis canescens	(Weber) Roth	B064.0		Calamagrostis canescens	MH888099	MH888125	MH888151	ATGGAAAAATTTCAAGGGTATTCAGAAAAACATAAATCTCGTCAACAATACTTTGTCTACCCACTTCTCTTTCAGGAGTATATTTATGCATTTGCCCATGATTATGGATTAAATGATTCCGAACCTGTGGAAATTGTTAGTTGTAATAACAAGAAATTTAGTTCACTACTTGTGAAACGTTTAATTACTCGAATGTATCAGCAGAATTTTTGGATTAACTCGGTTAATCATCCTAACCAAGATCGATTGTTGGATTACAAAATTGGTTTTTATTCTGAGTTTTATTCTCAGATTCTACCTGAGGGGTTTGCGATCGTTGTAGAAATCCCATTCTCGCTACGAGAATTATCTTGTCCGAAAGAAAAAGAAATACCAAAGTTTCAGAATTTACGCTCTATT…	GCAGGATTAACTGCCTTTTATATGTTTCGGATATATTTACTTACATTTGATGGGTATTTGCGCGTTCATTTTCAAAATTATAGTAGCACTAAAGAGGGTCCCTTGTATTCAATATNCTTATGGGGAAAAAGGATACCCAAAGGAGTGAATGGGGATTTCGTTTTATCAACAACAAAGAGTGGAGTTTCTTTTTTTTCACAAAATATACCAAAAATTCAAGGTAATACAACAAATAGGATAGGATGCTTTAGTACGTCCTTTGGGACTAAAAAAACTTTTGCCTATCCACATGAAACGGGAAATACTATGTTATTTCCTCTTCTTATATTACTGCTTTTTACTTTCTTCATTGGATTCATAGGAATCTCTTTTGATAATGGAGCGACGGATAATGGAATA…	AGTGTTGGATTTCAAGCTGGTGTTAAAGATTATAAATTGACTTACTACACCCCGGAGTATGAAACCAAGGATACTGATATCTTGGCAGCATTCCGAGTAAGTCCTCAACCTGGGGTTCCGCCGGAAGAAGCAGGGGCTGCAGTAGCTGCCGAATCTTCTACTGGTACATGGACAACTGTTTGGACTGATGGACTTACCAGTCTTGATCGTTACAAAGGACGATGCTATCACATCGAGCCTGTTGCTGGGGAAGACAACCAATGGATCTGTTATGTAGCTTATCCATTAGACCTATTTGAAGAGGGTTCCGTTACTAACATGTTTACTTCCATTGTGGGTAACGTATTTGGTTTCAAAGCCCTACGTGCTCTACGTCTGGAGGATCTACGAATTCCCCCT…	not used for analysis	not used for analysis	50.3762	4.9305	Belgium	NA	Assesse, Belgium.	RBINS	NA	September	1987	Pooideae	Poodae	Poeae	Agrostidodinae	Agrostidinae	Calamagrostis	Calamagrostis_canescens	Calamagrostis_canescens	Calamagrostis_canescens_B064.0	Low	100+ phytoliths (Elongate dendritic + other) in sample		Vrije Universiteit Brussel (VUB)	Protocol 2: combination of dry and wet oxidation
123	Calamagrostis epigejos	(L.) Roth	NA		Calamagrostis epigeios	EF137489	KM538738	HQ600473	TTCTCTCTGATTCAGTAGAAATACAAATGGAAAAATTTCAAGGGTATTCAGAAAAACATAAATCTCGTCA ACAATACTTTGTCTACCCACTTCTCTTTCAGGAGTATATTTATGCATTTGCCCATGATTATGGATTAAAT GATTCCGAACCTGTGGAAATTGTTAGTTGTAATAACAAGAAATTTAGTTCACTACTTGTGAAACGTTTAA TTACTCGAATGTATCAGCAGAATTTTTGGATTAACTCGGTTAATCATCCTAACCAAGATCGATTGTTGGA TTACAAAATTGGTTTTTATTCTGAGTTTTATTCTCAGATTCTACCTGAGGGGTTTGCGATCGTTGTAGAA ATCCCATTCTCGCTACGAGAATTATCTTGTCCGAAAGAAAAAGA…	ACTGCAGGATTAACTGCGTTTTATATGTTTCGGATATATTTACTTACATTTGATGGGTATTTGCGCGTTCATTTTCAAAATTATAGTAGCACTAAAGAGGGTCCCTTGTATTCAATATCCTTATGGGGAAAAAGGATACCCAAAGGAGTGAATGGGGATTTCGTTTTATCAACAACAAAGAGTGGAGTTTCTTTTTTTTCACAAAATATACCAAAAATTCAAGGTAATACAACAAATAGGATAGGATGCTTTAGTACGTCCTTTGGGGCTAAAAAAACTTTTGCCTATCCACATGAAACGGGAAATACTATGTTATTTCCTCTTCTTATATTACTGCTTTTTACTTTCTTCATTGGATTCATAGGAATCTCTTTTGATAATGGAGCGACGGATAATGGA…	ATGTCACCACAAACAGAAACTAAAGCAAGTGTTGGATTTAAAGCTGGTGTTAAAGATTATAAATTGACTTACTACACCCCGGAGTATGAAACCAAGGATACTGATATCTTGGCAGCATTCCGAGTAACTCCTCAACCTGGGGTTCCGCCGGAAGAAGCAGGGGCTGCAGTAGCTGCCGAATCTTCTACTGGTACATGGACAACTGTTTGGACTGATGGACTTACCAGTCTTGATCGTTACAAAGGACGATGCTATCACATCGAGCCTGTTGCTGGGGAAGACAACCAATGGATCTGTTATGTAGCTTATCCATTAGACCTATTTGAAGAGGGTTCCGTTACTAACATGTTTACTTCCATTGTGGGTAACGTATTTGGTTTCAAAGCCCTACGTGCTCTA…	not used for analysis	not used for analysis	NA	NA	United Kingdom	N.A	United Kingdom	NA	NA	NA	NA	Pooideae	Poodae	Poeae	Agrostidodinae	Agrostidinae	Calamagrostis	Calamagrostis_epigejos	Calamagrostis_epigejos	Calamagrostis_epigejos_NA	Absent	Unknown		Parry and Smithson (1966)	See Parry and Smithson (1966)
124	Calamagrostis epigejos	(L.) Roth	B064		Calamagrostis epigeios	EF137489	KM538738	HQ600473	TTCTCTCTGATTCAGTAGAAATACAAATGGAAAAATTTCAAGGGTATTCAGAAAAACATAAATCTCGTCA ACAATACTTTGTCTACCCACTTCTCTTTCAGGAGTATATTTATGCATTTGCCCATGATTATGGATTAAAT GATTCCGAACCTGTGGAAATTGTTAGTTGTAATAACAAGAAATTTAGTTCACTACTTGTGAAACGTTTAA TTACTCGAATGTATCAGCAGAATTTTTGGATTAACTCGGTTAATCATCCTAACCAAGATCGATTGTTGGA TTACAAAATTGGTTTTTATTCTGAGTTTTATTCTCAGATTCTACCTGAGGGGTTTGCGATCGTTGTAGAA ATCCCATTCTCGCTACGAGAATTATCTTGTCCGAAAGAAAAAGA…	ACTGCAGGATTAACTGCGTTTTATATGTTTCGGATATATTTACTTACATTTGATGGGTATTTGCGCGTTCATTTTCAAAATTATAGTAGCACTAAAGAGGGTCCCTTGTATTCAATATCCTTATGGGGAAAAAGGATACCCAAAGGAGTGAATGGGGATTTCGTTTTATCAACAACAAAGAGTGGAGTTTCTTTTTTTTCACAAAATATACCAAAAATTCAAGGTAATACAACAAATAGGATAGGATGCTTTAGTACGTCCTTTGGGGCTAAAAAAACTTTTGCCTATCCACATGAAACGGGAAATACTATGTTATTTCCTCTTCTTATATTACTGCTTTTTACTTTCTTCATTGGATTCATAGGAATCTCTTTTGATAATGGAGCGACGGATAATGGA…	ATGTCACCACAAACAGAAACTAAAGCAAGTGTTGGATTTAAAGCTGGTGTTAAAGATTATAAATTGACTTACTACACCCCGGAGTATGAAACCAAGGATACTGATATCTTGGCAGCATTCCGAGTAACTCCTCAACCTGGGGTTCCGCCGGAAGAAGCAGGGGCTGCAGTAGCTGCCGAATCTTCTACTGGTACATGGACAACTGTTTGGACTGATGGACTTACCAGTCTTGATCGTTACAAAGGACGATGCTATCACATCGAGCCTGTTGCTGGGGAAGACAACCAATGGATCTGTTATGTAGCTTATCCATTAGACCTATTTGAAGAGGGTTCCGTTACTAACATGTTTACTTCCATTGTGGGTAACGTATTTGGTTTCAAAGCCCTACGTGCTCTA…	not used for analysis	not used for analysis	50.4328	5.029	Belgium	NA	Wiesme, Belgium.	RBINS	NA	August	1996	Pooideae	Poodae	Poeae	Agrostidodinae	Agrostidinae	Calamagrostis	Calamagrostis_epigejos	Calamagrostis_epigejos	Calamagrostis_epigejos_B064	Low	100+ phytoliths (Elongate dendritic + other) in sample		Vrije Universiteit Brussel (VUB)	Protocol 2: combination of dry and wet oxidation
125	Calamagrostis epigejos	(L.) Roth	B067		Calamagrostis epigeios	EF137489	KM538738	HQ600473	TTCTCTCTGATTCAGTAGAAATACAAATGGAAAAATTTCAAGGGTATTCAGAAAAACATAAATCTCGTCA ACAATACTTTGTCTACCCACTTCTCTTTCAGGAGTATATTTATGCATTTGCCCATGATTATGGATTAAAT GATTCCGAACCTGTGGAAATTGTTAGTTGTAATAACAAGAAATTTAGTTCACTACTTGTGAAACGTTTAA TTACTCGAATGTATCAGCAGAATTTTTGGATTAACTCGGTTAATCATCCTAACCAAGATCGATTGTTGGA TTACAAAATTGGTTTTTATTCTGAGTTTTATTCTCAGATTCTACCTGAGGGGTTTGCGATCGTTGTAGAA ATCCCATTCTCGCTACGAGAATTATCTTGTCCGAAAGAAAAAGA…	ACTGCAGGATTAACTGCGTTTTATATGTTTCGGATATATTTACTTACATTTGATGGGTATTTGCGCGTTCATTTTCAAAATTATAGTAGCACTAAAGAGGGTCCCTTGTATTCAATATCCTTATGGGGAAAAAGGATACCCAAAGGAGTGAATGGGGATTTCGTTTTATCAACAACAAAGAGTGGAGTTTCTTTTTTTTCACAAAATATACCAAAAATTCAAGGTAATACAACAAATAGGATAGGATGCTTTAGTACGTCCTTTGGGGCTAAAAAAACTTTTGCCTATCCACATGAAACGGGAAATACTATGTTATTTCCTCTTCTTATATTACTGCTTTTTACTTTCTTCATTGGATTCATAGGAATCTCTTTTGATAATGGAGCGACGGATAATGGA…	ATGTCACCACAAACAGAAACTAAAGCAAGTGTTGGATTTAAAGCTGGTGTTAAAGATTATAAATTGACTTACTACACCCCGGAGTATGAAACCAAGGATACTGATATCTTGGCAGCATTCCGAGTAACTCCTCAACCTGGGGTTCCGCCGGAAGAAGCAGGGGCTGCAGTAGCTGCCGAATCTTCTACTGGTACATGGACAACTGTTTGGACTGATGGACTTACCAGTCTTGATCGTTACAAAGGACGATGCTATCACATCGAGCCTGTTGCTGGGGAAGACAACCAATGGATCTGTTATGTAGCTTATCCATTAGACCTATTTGAAGAGGGTTCCGTTACTAACATGTTTACTTCCATTGTGGGTAACGTATTTGGTTTCAAAGCCCTACGTGCTCTA…	not used for analysis	not used for analysis	50.6659	4.5671	Belgium	NA	Ottignies, Belgium.	RBINS	NA	July	1978	Pooideae	Poodae	Poeae	Agrostidodinae	Agrostidinae	Calamagrostis	Calamagrostis_epigejos	Calamagrostis_epigejos	Calamagrostis_epigejos_B067	Low	100+ phytoliths (Elongate dendritic + other) in sample		Vrije Universiteit Brussel (VUB)	Protocol 2: combination of dry and wet oxidation
126	Calamagrostis ophitidis	(J.T.Howell) Nygren	UWBM PR06172		no genbank data	NA	NA	NA	NA	NA	NA	not used for analysis	not used for analysis	37.876	-122.238	NA	NA		JEPS	NA	NA		Pooideae	Poodae	Poeae	Agrostidodinae	Agrostidinae	Calamagrostis	Calamagrostis_ophitidis	Calamagrostis_ophitidis	Calamagrostis_ophitidis_UWBM_PR06172	High	100+ phytoliths (Elongate dendritic + other) in sample		University of Washington Burke Museum (UWBM)	Protocol 1: wet oxidation
127	Calamagrostis rubescens	Buckley	UWBM PR07174		Calamagrostis rubescens	MF597278	NA	MG226449	TTAGTGCAACTCCTTCAATACCGTATCCAAGATGTTCCATCTTTGCATTTATTGCGATTCTTTCTCAACTACTATTCAAATTGGAATAGTTTTATTACTTCAATGAAATCTATTTTTCTTTTTAAAAAAGAAAATAAAAGACTTTTTCGATTCTTATATAATTCTTATGTATCAGAATATGAATTTTTCTTGTTGTTTCTTCGTAAACAATCTTCTTGCTTACCATTATCATCTTCTGGAACTTTTCTGGAACGAATCATCTTTTCTAGGAAGATGGAACATTTTGGGATAATGTACCCTGGTTTTTTTCGGAAAACCATATGGTTCTTTATGGATCCTCTGATGCATTATGTTCGATATCAAGGAAAGGCAATTCTTGCATCAAAAGGAACTCATTTT…	NA	GTTGGATTTCAAGCTGGTGTTAAAGATTATAAATTGACTTACTACACCCCGGAGTATGAAACCAAGGATACTGATATCTTGGCAGCATTCCGAGTAACTCCTCAACCTGGGGTTCCGCCGGAAGAAGCAGGGGCTGCAGTAGCTGCCGAATCTTCTACTGGTACATGGACAACTGTTTGGACTGATGGACTTACCAGTCTTGATCGTTACAAAGGACGATGCTATCACATCGAGCCTGTTGCTGGGGAAGACAACCAATGGATCTGTTATGTAGCTTATCCATTAGACCTATTTGAAGAGGGTTCCGTTACTAACATGTTTACTTCCATTGTGGGTAACGTATTTGGTTTCAAAGCCCTACGTGCTCTACGTCTGGAGGATCTACGAATTCCCCCTGCT…	not used for analysis	not used for analysis	46.8141	-114.64	USA	Montana	Fish Creek Canyon; near mouth of Cache Creek, Mineral, Montana, U.S.A.	MONTU	21351	July	1933	Pooideae	Poodae	Poeae	Agrostidodinae	Agrostidinae	Calamagrostis	Calamagrostis_rubescens	Calamagrostis_rubescens	Calamagrostis_rubescens_UWBM_PR07174	Low	100+ phytoliths (Elongate dendritic + other) in sample		University of Washington Burke Museum (UWBM)	Protocol 1: wet oxidation
128	Calamagrostis stricta	(Timm) Koeler	UWBM PR09152		Calamagrostis stricta subsp. groenlandica (Schrank) Á.Löve: Heterotypic synonym of Calamagrostis stricta (Timm) Koeler (POWO)	KX873355	NA	NA	TATATACTTTAGTCGATACAAAGTCTGTTTTTTCGAAGATCCACTATGATAATGAAAAAGATTTCTACATATGCGACCAAATCGATCAAGAATATCCCAATCTGATAAATCTGTCCAAATGGGTTTACTAATAGGATGCCCCGATCCAGTACAAAATTGAGCTTTTGATAAGTATCCTATGAGGGCAGTAGCGGGAACTATGGTATCGAATTTTTTCATTCGAGTATCTATTAGAAATAAATTCTCCAGCATTTGATTCCTTACTAACAAAGTACTTTTTGGTACACTTGAAAGGTACCCCAGAAAATCGAAGCAAGAGTTTGCTAATTGGTTTAGATGGATCCTTCGCGGCTGAGTCCAAAAAGAGAAAAAATATTGCCACAAATTGATAAGGTACCA…	NA	NA	not used for analysis	not used for analysis	48.8225	-113.579	USA	Montana	East Side Utility Area Meadow, Glacier National Park, Glacier, Montana	MONTU	50047	July	1957	Pooideae	Poodae	Poeae	Agrostidodinae	Agrostidinae	Calamagrostis	Calamagrostis_stricta	Calamagrostis_stricta	Calamagrostis_stricta_UWBM_PR09152	Low	100+ phytoliths (Elongate dendritic + other) in sample		University of Washington Burke Museum (UWBM)	Protocol 1: wet oxidation
129	Cinnagrostis viridiflavescens	(Poir.) P.M.Peterson, Soreng, Romasch. & Barberá	UWBM PR06797	Calamagrostis viridiflavescens (Poir.) Steud.	Cinnagrostis viridiflavescens	KX873474	NA	NA	ATATTTCCCTTTTTAGAAGACAAATTTTTGCATTTGGATTATCTTTCACATATAGAAATACCCTATCCTATCCATTTGGAAATCTTGGTGCAACTCCTTCAATACCGTATCCAAGATGTTCCGTCTTTGCATTTATTGCGATTCTTTCTCAACTACTATTCAAATTGGAATAGTTTTATTACTTCAATGAAATCTATTTTTCTTTTTAAAAAAGAAAATAAAAGACTATTTCGATTCTTATATAATTCTTATGTATCAGAATATGAATTTTTCTTGGTGTTTCTTCGTAAACAATCTTCTTGCTTACCATTATCATCTTCTGGAACTTTTCTGGAACGAATCATCTTTTCTAGGAAGATGGAACATATTGGGATAATGTACCCTGGTTTTTTTCGGAAA…	NA	NA	not used for analysis	not used for analysis	-4.31667	-79.6833	Ecuador	NA	Vivero forestal de Predesur at Colaisaca, Loja, Ecuador, South America.	MO	6102629	February	1998	Pooideae	Poodae	Poeae	-	Aveninae	Cinnagrostis	Cinnagrostis_viridiflavescens	Cinnagrostis_viridiflavescens	Cinnagrostis_viridiflavescens_UWBM_PR06797	Low	100+ phytoliths (Elongate dendritic + other) in sample		University of Washington Burke Museum (UWBM)	Protocol 1: wet oxidation
130	Cynosurus cristatus	L.	NA		Cynosurus cristatus	MH888108	MH888135	MH888161	ATGGAAAAATTCGAAGGGTATTCAGAAAAACAAAAATCTCGTCAACAATACTTTGTCTACCCACTACTCTTTCAGGAGTATATTTATGCATTTGCCCATGATTATGGATTAAATGATTCCGAACCTGTGGAAATTGTTAGTTGTAATAATAAGAAATTTAGTTCACTACTTGTGAAACGTTTAATTATTCGAATGTATCAGCAGAATTTTTGGATTAACTCGGTTAATCCTCCTAATCAAGCTAATCAAGATCGATTGTTGGATTACAAAATTGGTTTTTATTCTGAGTTTTATTCCCAGATTCTATCTGAGGGATTTGCGATTGTTGTAGAAACTCCATTCTCGCTAAGAGAATTACCTTGTCCGAAAGAAATACCCAAGTTTCAAAATTTACGCTCT…	GCAGGATTAACTGCCTTTTATATGTTTCGGATATATTTACTTACATTTGATGGGTATTTGCGCGTTCATTTTCAAAATTACAGTACCACTAAAGTGGGTTGTTCCTTGTATTCAATATCCTTATGGGGAAAAAAGATACCCAAAGGAGTTAATAGGGATTTCATTTTATCAACACCAAAGAATGGAGTTTCTTTTTTTTCACAAAATATACCAAAAATTCAAGGTAATACAAGAAATAGGATAGGATGCTTTAGTATGTCCTTTGGGGCTAAAAACACTTTTGCCTATCCGCATGAAACGGGAAATACTATGTTATTTCCTCTTCTTATATTACTGCTTTTTACTTTATTCATTGGATTTATCGGAATCTCTTTTGATAATGGAGCAATGGATAATGGA…	GATTATAAATTGACTTACTACACCCCGGAGTATGAAACCAAGGATACTGATATCTTGGCAGCATTCCGAGTAACTCCTCAGCCTGGGGTTCCGCCGGAAGAAGCTGGGGCTGCAGTAGCTGCCGAATCTTCTACTGGTACATGGACAACTGTTTGGACTGATGGACTTACCAGTCTTGATCGTTACAAAGGACGATGCTATCACATTGAGCCTGTTGCTGGGGAAGACAACCAATGGATCTGTTATGTAGCTTATCCATTAGACCTATTTGAAGAGGGTTCCGTTACTAACATGTTTACTTCCATTGTGGGTAACGTATTTGGTTTCAAAGCCCTACGTGCTCTACGTCTGGAGGATCTACGAATTCCCCCTGCTTATACAAAAACTTTCCAAGGCCCG…	not used for analysis	not used for analysis	NA	NA	United Kingdom	N.A	United Kingdom	NA	NA	NA	NA	Pooideae	Poodae	Poeae	Loliodinae	Cynosurinae	Cynosurus	Cynosurus_cristatus	Cynosurus_cristatus	Cynosurus_cristatus_NA	Low	Unknown		Parry and Smithson (1966)	See Parry and Smithson (1966)
131	Cynosurus cristatus	L.	B112		Cynosurus cristatus	MH888108	MH888135	MH888161	ATGGAAAAATTCGAAGGGTATTCAGAAAAACAAAAATCTCGTCAACAATACTTTGTCTACCCACTACTCTTTCAGGAGTATATTTATGCATTTGCCCATGATTATGGATTAAATGATTCCGAACCTGTGGAAATTGTTAGTTGTAATAATAAGAAATTTAGTTCACTACTTGTGAAACGTTTAATTATTCGAATGTATCAGCAGAATTTTTGGATTAACTCGGTTAATCCTCCTAATCAAGCTAATCAAGATCGATTGTTGGATTACAAAATTGGTTTTTATTCTGAGTTTTATTCCCAGATTCTATCTGAGGGATTTGCGATTGTTGTAGAAACTCCATTCTCGCTAAGAGAATTACCTTGTCCGAAAGAAATACCCAAGTTTCAAAATTTACGCTCT…	GCAGGATTAACTGCCTTTTATATGTTTCGGATATATTTACTTACATTTGATGGGTATTTGCGCGTTCATTTTCAAAATTACAGTACCACTAAAGTGGGTTGTTCCTTGTATTCAATATCCTTATGGGGAAAAAAGATACCCAAAGGAGTTAATAGGGATTTCATTTTATCAACACCAAAGAATGGAGTTTCTTTTTTTTCACAAAATATACCAAAAATTCAAGGTAATACAAGAAATAGGATAGGATGCTTTAGTATGTCCTTTGGGGCTAAAAACACTTTTGCCTATCCGCATGAAACGGGAAATACTATGTTATTTCCTCTTCTTATATTACTGCTTTTTACTTTATTCATTGGATTTATCGGAATCTCTTTTGATAATGGAGCAATGGATAATGGA…	GATTATAAATTGACTTACTACACCCCGGAGTATGAAACCAAGGATACTGATATCTTGGCAGCATTCCGAGTAACTCCTCAGCCTGGGGTTCCGCCGGAAGAAGCTGGGGCTGCAGTAGCTGCCGAATCTTCTACTGGTACATGGACAACTGTTTGGACTGATGGACTTACCAGTCTTGATCGTTACAAAGGACGATGCTATCACATTGAGCCTGTTGCTGGGGAAGACAACCAATGGATCTGTTATGTAGCTTATCCATTAGACCTATTTGAAGAGGGTTCCGTTACTAACATGTTTACTTCCATTGTGGGTAACGTATTTGGTTTCAAAGCCCTACGTGCTCTACGTCTGGAGGATCTACGAATTCCCCCTGCTTATACAAAAACTTTCCAAGGCCCG…	not used for analysis	not used for analysis	50.4896	3.7625	Belgium	NA	Marais d'Harchie, Belgium.	RBINS	NA	June	1974	Pooideae	Poodae	Poeae	Loliodinae	Cynosurinae	Cynosurus	Cynosurus_cristatus	Cynosurus_cristatus	Cynosurus_cristatus_B112	Absent	100+ phytoliths (Elongate dendritic + other) in sample		Vrije Universiteit Brussel (VUB)	Protocol 2: combination of dry and wet oxidation
132	Cynosurus cristatus	L.	B115		Cynosurus cristatus	MH888108	MH888135	MH888161	ATGGAAAAATTCGAAGGGTATTCAGAAAAACAAAAATCTCGTCAACAATACTTTGTCTACCCACTACTCTTTCAGGAGTATATTTATGCATTTGCCCATGATTATGGATTAAATGATTCCGAACCTGTGGAAATTGTTAGTTGTAATAATAAGAAATTTAGTTCACTACTTGTGAAACGTTTAATTATTCGAATGTATCAGCAGAATTTTTGGATTAACTCGGTTAATCCTCCTAATCAAGCTAATCAAGATCGATTGTTGGATTACAAAATTGGTTTTTATTCTGAGTTTTATTCCCAGATTCTATCTGAGGGATTTGCGATTGTTGTAGAAACTCCATTCTCGCTAAGAGAATTACCTTGTCCGAAAGAAATACCCAAGTTTCAAAATTTACGCTCT…	GCAGGATTAACTGCCTTTTATATGTTTCGGATATATTTACTTACATTTGATGGGTATTTGCGCGTTCATTTTCAAAATTACAGTACCACTAAAGTGGGTTGTTCCTTGTATTCAATATCCTTATGGGGAAAAAAGATACCCAAAGGAGTTAATAGGGATTTCATTTTATCAACACCAAAGAATGGAGTTTCTTTTTTTTCACAAAATATACCAAAAATTCAAGGTAATACAAGAAATAGGATAGGATGCTTTAGTATGTCCTTTGGGGCTAAAAACACTTTTGCCTATCCGCATGAAACGGGAAATACTATGTTATTTCCTCTTCTTATATTACTGCTTTTTACTTTATTCATTGGATTTATCGGAATCTCTTTTGATAATGGAGCAATGGATAATGGA…	GATTATAAATTGACTTACTACACCCCGGAGTATGAAACCAAGGATACTGATATCTTGGCAGCATTCCGAGTAACTCCTCAGCCTGGGGTTCCGCCGGAAGAAGCTGGGGCTGCAGTAGCTGCCGAATCTTCTACTGGTACATGGACAACTGTTTGGACTGATGGACTTACCAGTCTTGATCGTTACAAAGGACGATGCTATCACATTGAGCCTGTTGCTGGGGAAGACAACCAATGGATCTGTTATGTAGCTTATCCATTAGACCTATTTGAAGAGGGTTCCGTTACTAACATGTTTACTTCCATTGTGGGTAACGTATTTGGTTTCAAAGCCCTACGTGCTCTACGTCTGGAGGATCTACGAATTCCCCCTGCTTATACAAAAACTTTCCAAGGCCCG…	not used for analysis	not used for analysis	46.1192	3.4211	France	NA	Vichy-Bellerive, France.	RBINS	NA	June	1979	Pooideae	Poodae	Poeae	Loliodinae	Cynosurinae	Cynosurus	Cynosurus_cristatus	Cynosurus_cristatus	Cynosurus_cristatus_B115	Absent	100+ phytoliths (Elongate dendritic + other) in sample		Vrije Universiteit Brussel (VUB)	Protocol 2: combination of dry and wet oxidation
133	Cynosurus echinatus	L.	B109		Cynosurus echinatus	KJ529362	KJ529465	HM849933	AATTGGAATAGTTTTATTACTTCAATGAAATCCATTTTTCTTTTTAAAAAAGAAAATAAAAGACTATTTCGATTCCTATATAACTCTTATGTATCAGAATATCAATTTTTATTCTTGTTTCTTCGTAAACAATCTTCTTGCTTACCATTAGCATCTTCTGGAACTTTTTTGGAACGAATCCACTTTTCTAGGAAGATGGAACATTTTGGGATAATGTACCCTGGTTTTTTTAGGAAAACCATATGGTTTTTTATGGATCCTCTTATGCATTATGTTCGATATCAAGGAAAGGCCATTTTTGCATCAAAAGGTACTCTTTTTTTGAACAAAAAATGGAAATGGTACCTTATCAATTTGTGGCAATATTTTTTCTCTTTTTGGACTCAGCCACGAAGGATC…	CGCGTTCATTTTCAAAATTACAGTACCACTAAAGAGGGTTCCTTGTATTCAATATCCTTATGGGGAAAAAGGATACCCAAAGGAGTTAATAGGGAGTTCATTTTATCAACAACAAAGAGTGGAGTTTCTTTTTTTTCACAAAATAAACCCAAAATGCAAGGTAATACAAGAAATAGGATAGGATGCTTTAGTACGTCCTTTGGGGCTAAAAACACTTTTGCCTATCCGCATGAAACGGGAAATACTATGTTATTTCCTCTTCTTATATTACTTCTTTTTACTTTATTCATTGGATTTATAGGAATTTCTTTTGATAATGGAGCAATGGATAACGGAATAGCAGAGTTAACCCTATTATCAAAGTGGTTAACTCCCTCAATAAACTTTACTCAGGAAAGT…	CTGGTGTTAAAGATTATAAATTGACTTACTACACCCCGGAGTATGAAACCAAGGATACTGATATCTTGGCAGCATTCCGAGTAACTCCTCAGCCTGGGGTTCCGCCGGAAGAAGCAGGGGCTGCAGTAGCTGCCGAATCTTCTACTGGTACATGGACAACTGTTTGGACTGATGGACTTACCAGTCTTGATCGTTACAAAGGACGATGCTATCACATCGAGCCTGTTGCTGGGGAAGACAACCAATGGATCTGTTATGTAGCTTATCCATTAGACCTATTTGAAGAGGGTTCTGTTACTAACATGTTTACTTCCATTGTGGGTAACGTATTTGGTTTCAAAGCCCTACGTGCTCTACGTCTGGAGGATCTACGAATTCCCCCTGCTTATACAAAAACTT…	not used for analysis	not used for analysis	42.4819	3.1275	France	NA	Banyuls-sur-Mer, France.	RBINS	NA	unknown	unknown	Pooideae	Poodae	Poeae	Loliodinae	Cynosurinae	Cynosurus	Cynosurus_echinatus	Cynosurus_echinatus	Cynosurus_echinatus_B109	Low	100+ phytoliths (Elongate dendritic + other) in sample		Vrije Universiteit Brussel (VUB)	Protocol 2: combination of dry and wet oxidation
134	Dactylis glomerata	L.	NA		Dactylis glomerata	KM974738	KM974738	KM974738	ATGGAAAAATTCGAAGGGTATTCAGAAAAACAAAAATCTCGTCAACAATACTTTGTCTACCCACTA CTCTTTCAGGAGTATATTTATGCATTTGCCCATAATTATGGATTAAATGATTCCGAACCTGTGGAAATTG TTAGTTGTAATAACAAGAAATTTAGTTCACTACTTGTGAAACGTTTAATTGTTCGAATGTATCAGCAGAA TTTTTGGATTAACTCGGTTAATCATCCTAACCAAGATCGATTGTTGGATTACAAAATTGGTTTTTATTCT GAGTTTTATTCTCAGATTCTATCGGAGGGATTTGCGATCGTTGTAGAAACCCCATTCTCGCTACGAGAAT TACCTTGTCCGAAAGAAAAAAAAATACCCAAGTTTCAGAATTTACGCT…	ATGGAACATACATATCAATATGCATGGGTAATCCCTCTTCTCCCACTTCCAGTTAT TATGTCAATGGGATTTGGTCTTTTTTTTATTCCGACAGCAACAAAAAATCTTCGTCGCATATGGGCTTTT CCTAGTGTGTTATTCTTAAGTATAGCTATGGTATTCTCAATTCAACTGTCTATTCAACAAATAAATGGAA GTTCTATCTATCAATATCTATGGTCTTGGACCGTCAATAATGATTTTTCCTTAGAATTTGGATACTTGAT TGACCCGCTTACTTCTATTATGTTAATACTAATTACTACTGTAGGAATCCTGGTTCTTATTTATAGTGAT GGTTATATGTCTCACGATGAAGGATATTTGAGATTTTTTCTTTATATAAGTTTTTTCA…	ATGTCACCACAAACAGAAACTAAAGCAAGTGTTGGATTTCAAGCTGGTGTTAAAGATTATAAATTGACTT ACTACACCCCGGAGTATGAAACCAAGGATACTGATATCTTGGCAGCATTCCGAGTAACTCCTCAACCTGG GGTTCCGCCGGAAGAAGCAGGGGCTGCAGTAGCTGCCGAATCTTCTACTGGTACATGGACAACTGTTTGG ACTGATGGACTTACCAGTCTTGATCGTTACAAAGGACGATGCTATCACATCGAGCCTGTTGCTGGGGAAG ACAACCAATGGATCTGTTATGTAGCTTATCCATTAGATCTATTTGAAGAGGGTTCCGTTACTAACATGTT TACTTCCATTGTGGGTAACGTATTTGGTTTCAAAGCCCTACGTG…	not used for analysis	not used for analysis	NA	NA	United Kingdom	N.A	United Kingdom	NA	NA	NA	NA	Pooideae	Poodae	Poeae	Loliodinae	Dactylidinae	Dactylis	Dactylis_glomerata	Dactylis_glomerata	Dactylis_glomerata_NA	Low	Unknown		Parry and Smithson (1966)	See Parry and Smithson (1966)
135	Dactylis glomerata	L.	B118		Dactylis glomerata	KM974738	KM974738	KM974738	ATGGAAAAATTCGAAGGGTATTCAGAAAAACAAAAATCTCGTCAACAATACTTTGTCTACCCACTA CTCTTTCAGGAGTATATTTATGCATTTGCCCATAATTATGGATTAAATGATTCCGAACCTGTGGAAATTG TTAGTTGTAATAACAAGAAATTTAGTTCACTACTTGTGAAACGTTTAATTGTTCGAATGTATCAGCAGAA TTTTTGGATTAACTCGGTTAATCATCCTAACCAAGATCGATTGTTGGATTACAAAATTGGTTTTTATTCT GAGTTTTATTCTCAGATTCTATCGGAGGGATTTGCGATCGTTGTAGAAACCCCATTCTCGCTACGAGAAT TACCTTGTCCGAAAGAAAAAAAAATACCCAAGTTTCAGAATTTACGCT…	ATGGAACATACATATCAATATGCATGGGTAATCCCTCTTCTCCCACTTCCAGTTAT TATGTCAATGGGATTTGGTCTTTTTTTTATTCCGACAGCAACAAAAAATCTTCGTCGCATATGGGCTTTT CCTAGTGTGTTATTCTTAAGTATAGCTATGGTATTCTCAATTCAACTGTCTATTCAACAAATAAATGGAA GTTCTATCTATCAATATCTATGGTCTTGGACCGTCAATAATGATTTTTCCTTAGAATTTGGATACTTGAT TGACCCGCTTACTTCTATTATGTTAATACTAATTACTACTGTAGGAATCCTGGTTCTTATTTATAGTGAT GGTTATATGTCTCACGATGAAGGATATTTGAGATTTTTTCTTTATATAAGTTTTTTCA…	ATGTCACCACAAACAGAAACTAAAGCAAGTGTTGGATTTCAAGCTGGTGTTAAAGATTATAAATTGACTT ACTACACCCCGGAGTATGAAACCAAGGATACTGATATCTTGGCAGCATTCCGAGTAACTCCTCAACCTGG GGTTCCGCCGGAAGAAGCAGGGGCTGCAGTAGCTGCCGAATCTTCTACTGGTACATGGACAACTGTTTGG ACTGATGGACTTACCAGTCTTGATCGTTACAAAGGACGATGCTATCACATCGAGCCTGTTGCTGGGGAAG ACAACCAATGGATCTGTTATGTAGCTTATCCATTAGATCTATTTGAAGAGGGTTCCGTTACTAACATGTT TACTTCCATTGTGGGTAACGTATTTGGTTTCAAAGCCCTACGTG…	not used for analysis	not used for analysis	50.7171	4.3963	Belgium	NA	Waterloo, Belgium.	RBINS	NA	January	1993	Pooideae	Poodae	Poeae	Loliodinae	Dactylidinae	Dactylis	Dactylis_glomerata	Dactylis_glomerata	Dactylis_glomerata_B118	High	100+ phytoliths (Elongate dendritic + other) in sample		Vrije Universiteit Brussel (VUB)	Protocol 2: combination of dry and wet oxidation
136	Dactylis glomerata	L.	B121		Dactylis glomerata	KM974738	KM974738	KM974738	ATGGAAAAATTCGAAGGGTATTCAGAAAAACAAAAATCTCGTCAACAATACTTTGTCTACCCACTA CTCTTTCAGGAGTATATTTATGCATTTGCCCATAATTATGGATTAAATGATTCCGAACCTGTGGAAATTG TTAGTTGTAATAACAAGAAATTTAGTTCACTACTTGTGAAACGTTTAATTGTTCGAATGTATCAGCAGAA TTTTTGGATTAACTCGGTTAATCATCCTAACCAAGATCGATTGTTGGATTACAAAATTGGTTTTTATTCT GAGTTTTATTCTCAGATTCTATCGGAGGGATTTGCGATCGTTGTAGAAACCCCATTCTCGCTACGAGAAT TACCTTGTCCGAAAGAAAAAAAAATACCCAAGTTTCAGAATTTACGCT…	ATGGAACATACATATCAATATGCATGGGTAATCCCTCTTCTCCCACTTCCAGTTAT TATGTCAATGGGATTTGGTCTTTTTTTTATTCCGACAGCAACAAAAAATCTTCGTCGCATATGGGCTTTT CCTAGTGTGTTATTCTTAAGTATAGCTATGGTATTCTCAATTCAACTGTCTATTCAACAAATAAATGGAA GTTCTATCTATCAATATCTATGGTCTTGGACCGTCAATAATGATTTTTCCTTAGAATTTGGATACTTGAT TGACCCGCTTACTTCTATTATGTTAATACTAATTACTACTGTAGGAATCCTGGTTCTTATTTATAGTGAT GGTTATATGTCTCACGATGAAGGATATTTGAGATTTTTTCTTTATATAAGTTTTTTCA…	ATGTCACCACAAACAGAAACTAAAGCAAGTGTTGGATTTCAAGCTGGTGTTAAAGATTATAAATTGACTT ACTACACCCCGGAGTATGAAACCAAGGATACTGATATCTTGGCAGCATTCCGAGTAACTCCTCAACCTGG GGTTCCGCCGGAAGAAGCAGGGGCTGCAGTAGCTGCCGAATCTTCTACTGGTACATGGACAACTGTTTGG ACTGATGGACTTACCAGTCTTGATCGTTACAAAGGACGATGCTATCACATCGAGCCTGTTGCTGGGGAAG ACAACCAATGGATCTGTTATGTAGCTTATCCATTAGATCTATTTGAAGAGGGTTCCGTTACTAACATGTT TACTTCCATTGTGGGTAACGTATTTGGTTTCAAAGCCCTACGTG…	not used for analysis	not used for analysis	50.6659	4.5671	Belgium	NA	Ottignies, Belgium.	RBINS	NA	May	unreadable	Pooideae	Poodae	Poeae	Loliodinae	Dactylidinae	Dactylis	Dactylis_glomerata	Dactylis_glomerata	Dactylis_glomerata_B121	High	100+ phytoliths (Elongate dendritic + other) in sample		Vrije Universiteit Brussel (VUB)	Protocol 2: combination of dry and wet oxidation
137	Dactylis glomerata ssp. hispanica	(Roth) Nyman	UWBM PR06166		Dactylis glomerata subsp. hispanica	KJ529367	KJ529469	NA	AATAGTTTTATTACTTCAATGAAATCTATTTTTCTTTTTAAAAAAGAAAATAAAAGACTATTTCGATTCCTATATAACTCTTATGTATCAGAATATGAATTTTTCTTCTTGTTTCTTCGTAAACAATCTTCTTGCTTACCATTAGCATCTTCTGGAACTTTTTTGGAACGGATCCACTTTTCTAGGAAGATGGAACATTTTTGGATAATGTACCCTGGTTTTTTTAGGAAAACCATATGGTTTTTTATGGATCCTCTTATGCATTATGTTCGATATCAAGGAAAGGCCCTTTTTGCATCAAAAGGTACTCTTTTTTTGAACAAAAAATGGAAATGGTACCTTATCCATTTGTGGCAATATTTTTTCTCTTTTTGGATTCAGCCGCGAAGGATCCATCTA…	CGCGTTCATTTTCAAAATTACAGTACCACTAAAGAGGGTTCCTTGTATTCCATATCCTTATGGGGAAAAAAGATACCCAAAGGAGTTAATAGGGATTTCGTTTTATCAACAACAAAAACAAAGAGTGGAGTTTCTTTTTTTTCACAAAATATACCAAAAATTCCAGGTAATGCAAGAAATAGGATAGGATGCTTTAGTACGTCCTTTGGGGCTAAAAACACTTTTGCCTATCCGCATGAACCGGGAAATACTATGTTATTTCCTCTTCTTATATTACTGCTTTTTACTTTATTCATTGGATTTATAGGAATTTCTTTTGATAATGGAGCAATGGATAATGGAATAGCGGAGTTAACCCTATTAGCAAAGTGGTTAACTCCCTCAATAAACTTGACTCAG…	NA	not used for analysis	not used for analysis	37.876	-122.238	USA	California	UC Botanical Garden, Alameda, California, U.S.A.	JEPS	399349	NA		Pooideae	Poodae	Poeae	Loliodinae	Dactylidinae	Dactylis	Dactylis_glomerata	Dactylis_glomerata_ssp._hispanica	Dactylis_glomerata_ssp._hispanica_UWBM_PR06166	High	100+ phytoliths (Elongate dendritic + other) in sample		University of Washington Burke Museum (UWBM)	Protocol 1: wet oxidation
138	Dasypyrum villosum	(L.) Borbás	G081	Triticum villosum (L.)	Dasypyrum villosum	MH285850	MH285850	MH285850	ATGGAAAAATTCGAAGGGTATTCAGAAAAACATAAATCTCGTCAACAATACTTTGTCTACCCACTTCTCTTTCAGGAGTATATTTATGCATTTGCCCATGATTATGGATTAAATGGTTCTGAACCTGTGGAAATAGTTGTTAGTTGTAATAACAAGAAATTTAGTTCACTACTTGTGAAACGTTTAATTATTCGAATGTATCAGCAAAATTTTTTGGATAACTCGGTTAATCATCCTAACCAAGATCGATTATTGGATTACAAAAATTATTTTTATTCTGAGTTTTATTCTCAGATTCTATCTGAAGGGTTTGCGATCGTTGTGGAAATCCCATTCTCGCTACGGGAATTTTTTTGTCCGAAAGAAAAAGAAATACCAAAGTTTCAGAATTTACGCTCT…	ATGGAACATACATATCAATATGCATGGGTAATCCCTCTTCTCCCACTTCCAGTTATTATGTCAATGGGATTTGGCCTTTTTCTTATTCCGACAGCAACAAAAAATCTTCGTCGCATATGGGCTTTTCCTAGTGTTTTACTCTTAAGTATAGCTATGGTATTCTCAGTTCAACTGTCTATTCAACAAATAAATGGAAGTTCGATCTATCAATATCTATGGTCTTGGACCGTCAATAATGATTTTTCTTTAGAATTTGGATACTTGATTGACCCACTTACTTCTATTATGTTAATACTAATTACTACTGTAGGAATCCTGGTTCTTATTTATAGTGATGGTTATATGTCTCACGATGAAGGATATTTGAGATTTTTTGTTTATATAAGTTTTTTCAATACT…	ATGTCACCACAAACAGAAACTAAAGCAGGTGTTGGATTTCAAGCTGGTGTTAAAGATTATAAATTGACTTACTACACCCCAGAGTATGAAACTAAGGATACTGATATCTTGGCAGCATTCCGAGTAAGTCCTCAGCCTGGGGTTCCGCCCGAAGAAGCAGGGGCTGCAGTAGCTGCCGAATCTTCTACTGGTACATGGACAACTGTTTGGACTGATGGACTTACCAGTCTTGATCGTTACAAAGGACGATGCTATCACATCGAGCCTGTTCCTGGGGAAGACAACCAATTTATCTGTTATGTAGCTTATCCATTAGACCTATTTGAAGAGGGTTCCGTTACTAACATGTTTACTTCCATTGTGGGTAACGTATTTGGTTTCAAAGCCCTACGTGCTCTA…	Wild	Diploid	40.5532	14.2226	Italy		Isola di Capri, Italy.	NY	NA	April	1904	Pooideae	Triticodae	Triticeae	-	-	Dasypyrum	Dasypyrum_villosum	Dasypyrum_villosum	Dasypyrum_villosum_G081	High	100+ phytoliths (Elongate dendritic + other) in sample	20	Vrije Universiteit Brussel (VUB)	Protocol 1: wet oxidation
139	Deschampsia cespitosa ssp. cespitosa		UWBM PR06167	Deschampsia caespitosa P.Beauv.	Deschampsia cespitosa subsp. cespitosa	LR606876	DQ786831	NA	TTCGATAAACCGAGAAACGCTTCTTCTCTCTGATTCAAGTAGAAATACAAATGGAAAAATTCGAAGGGTATTCAGAAAAACACAAATCTCGTCAACAATACTTTGTCTACCCACTACTCTTTCAGGAGTATATTTATGCATTTGCCCATGATTATGGATTAAATGATTCCGAACCTGTGGAAATTGTTAGTTGTAATAACAAGAAATTTAGTTCACTACTTGTGAAACGTTTAATTATTCGAATGTATCAACAGAATTTTTGGATTAACTCGGTTAATCATCCTAACCAAAATCAATTGTTGGATTACAAAATTGGTTTTTATTCTGAGTTTTATTCTCAGATTCTATCTGAGGGATTTGCGATCGTTGTAGAAACCCCACTCTCCCTACGAGAATTAC…	GTTATTATGTCNATGGGATTTGGCCTTTTTTTTATTCCGACAGCAACAAAAAATCTTCGTCGCATATGGGCTTTTCCTAGTGTTTTATTCTTAAGTATAGCTATGGTATTCTCAATTCAACTGTCTATTCAACAAATAAAAGGAAGTTCTATCTATCAATATCTATGGTCTTGGACCGTCAATAATGATTTTTCTTTAGAATTTGGATACTTGATTGACCCGCTTACTTCTATTATGTTAATACTAATTACTACTGTAGGAATCCTGGTTCTTATTTATAGTGATGGTTATATGTCTCACGATGAAGGATATTTGAGATTTTTTGTTTATATAAGTTTTTTCACTACTTCTATGTTGGGATTGGTTACTAGCTCCAATTTGATACAAATTTATTTTTTT…	NA	not used for analysis	not used for analysis	37.876	-122.238	USA	California	UC Botanical Garden, Alameda, California, U.S.A.	JEPS	399352	NA		Pooideae	Poodae	Poeae	-	Aristaveninae	Deschampsia	Deschampsia_cespitosa	Deschampsia_cespitosa_ssp._cespitosa	Deschampsia_cespitosa_ssp._cespitosa_UWBM_PR06167	Low	100+ phytoliths (Elongate dendritic + other) in sample		University of Washington Burke Museum (UWBM)	Protocol 1: wet oxidation
140	Elymus albicans	(Scribn. & J.G.Sm.) Á.Löve	UWBM PR07115	Agropyron albicans Scribn. & J.G.Sm.	Elymus albicans	NA	NA	MG226284	NA	NA	GGTGTTGGATTTCAAGCTGGTGTTAAAGATTATAAATTGACTTACTACACCCCAGAGTATGAAACTAAGGATACTGATATCTTGGCAGCATTCCGAGTAAGTCCTCAGCCTGGGGTTCCGCCCGAAGAAGCAGGGGCTGCAGTAGCTGCCGAATCTTCTACTGGTACATGGACAACTGTTTGGACTGATGGACTTACTAGTCTTGATCGTTACAAAGGACGATGCTATCACATCGAGCCTGTTCCTGGGGAAGACAACCAATTTATCTGTTATGTAGCTTATCCATTAGACCTATTTGAAGAGGGTTCCGTTACTAACATGTTTACTTCCATTGTGGGTAACGTATTTGGTTTCAAAGCCCTACGTGCTCTACGTTTGGAGGATCTACGAATTCCCCCT…	not used for analysis	not used for analysis	46.2833	-105.584	USA	Montana	Pasture R, Lone Pine, Custer, Montana, U.S.A.	MONTU	46560	June	1938	Pooideae	Triticodae	Triticeae	-	-	Elymus	Elymus_albicans	Elymus_albicans	Elymus_albicans_UWBM_PR07115	Low	100+ phytoliths (Elongate dendritic + other) in sample		University of Washington Burke Museum (UWBM)	Protocol 1: wet oxidation
141	Elymus caninus	(L.) L.	G068	Triticum caninum L.	Elymus caninus	KP210664	AF267666	KM360764	ATGGAAAAATTCGAAGGGTATTCAGAAAAACATAAATCTCGTCAACAATACTTTGTCTACCCACTTCTCTTTCAGGAGTATATTTATGCATTTGCCCATGATTATGGATTAAATGGTTCTGAACCTGTGGAAATAGTTGTTAGTTGTAATAACAAGAAATTTAGTTCACTACTTGTGAAACGTTTAATTATTCGAATGTATCAGCAGAATTTTTTGGATAACTCGGTTAATCATCCTAACCAAGATCGATTATTGGATTACAAAAATTATTTTTATTCTGAGTTTTATTCTCAGATTCTATCTGAAGGGTTTGCGATCGTTGTGGAAATCCCATTCTCGCTACGGGAATTATTTTGTCCGAAAGAAAAAGAAATACCAAAGTTTCAGAATTTACGCTCT…	ATATATTTACTTACATTTGATGGGTATTTGCGTGTTCATTTTCAAAATTACAGTAGCACTAAAGAGAGTTCCTTGTATTCAATATCCTTATGGGGAAAAAGGATACCCAAAGGAGTGAATAGGGATTTCGTTTTATCAACAACGAAGAGTGGAGTTTCTTTTTTTTCACAAAATATACCAAAAATTCAAGGTAATACAAGAAATAGGATAGGATCCTTTACTACGTCTTTTGGGGCTAAAAACACTTTTGCCTATCCGCATGAAACGGGAAATACTATGTTATTTCCTCTTCTTATATTACTACTTTTCACTTTGTTCATTGGATTCATAGGAATCTCTTTTGATAATGGAGGAATTGATAATGGAATAGCAGAGTTAACCATATTATCAAAGTGGTTA…	AAAGCAAGTGTTGGATTTCAAGCTGGTGTTAAAGATTATAAATTGACTTACTACACCCCAGAGTATGAAACTAAGGATACTGATATCTTGGCAGCATTCCGAGTAAGTCCTCAGCCTGGGGTTCCGCCCGAAGAAGCAGGGGCTGCAGTAGCTGCCGAATCTTCTACTGGTACATGGACAACTGTTTGGACTGATGGACTTACCAGTCTTGATCGTTACAAAGGACGATGCTATCACATCGAGCCTGTTCCTGGGGAAGACAACCAATTTATCTGTTATGTAGCTTATCCATTAGACCTATTTGAAGACGGTTCCGTTACTAACATGTTTACTTCCATTGTGGGTAACGTATTTGGTTTCAAAGCCCTACGTGCTCTACGTTTGGAGGATCTACGAATT…	Wild	Tetraploid	57.6825	11.9486	Sweden		Slottsskogen, Gothenburg, Sweden.	NY	NA	August	1909	Pooideae	Triticodae	Triticeae	-	-	Elymus	Elymus_caninus	Elymus_caninus	Elymus_caninus_G068	High	100+ phytoliths (Elongate dendritic + other) in sample	20	Vrije Universiteit Brussel (VUB)	Protocol 1: wet oxidation
142	Elymus caninus	(L.) L.	NA	Agropyron caninum (L.) P.Beauv.	Elymus caninus	KP210664	AF267666	KM360764	ATGGAAAAATTCGAAGGGTATTCAGAAAAACATAAATCTCGTCAACAATACTTTGTCTACCCACTTCTCTTTCAGGAGTATATTTATGCATTTGCCCATGATTATGGATTAAATGGTTCTGAACCTGTGGAAATAGTTGTTAGTTGTAATAACAAGAAATTTAGTTCACTACTTGTGAAACGTTTAATTATTCGAATGTATCAGCAGAATTTTTTGGATAACTCGGTTAATCATCCTAACCAAGATCGATTATTGGATTACAAAAATTATTTTTATTCTGAGTTTTATTCTCAGATTCTATCTGAAGGGTTTGCGATCGTTGTGGAAATCCCATTCTCGCTACGGGAATTATTTTGTCCGAAAGAAAAAGAAATACCAAAGTTTCAGAATTTACGCTCT…	ATATATTTACTTACATTTGATGGGTATTTGCGTGTTCATTTTCAAAATTACAGTAGCACTAAAGAGAGTTCCTTGTATTCAATATCCTTATGGGGAAAAAGGATACCCAAAGGAGTGAATAGGGATTTCGTTTTATCAACAACGAAGAGTGGAGTTTCTTTTTTTTCACAAAATATACCAAAAATTCAAGGTAATACAAGAAATAGGATAGGATCCTTTACTACGTCTTTTGGGGCTAAAAACACTTTTGCCTATCCGCATGAAACGGGAAATACTATGTTATTTCCTCTTCTTATATTACTACTTTTCACTTTGTTCATTGGATTCATAGGAATCTCTTTTGATAATGGAGGAATTGATAATGGAATAGCAGAGTTAACCATATTATCAAAGTGGTTA…	AAAGCAAGTGTTGGATTTCAAGCTGGTGTTAAAGATTATAAATTGACTTACTACACCCCAGAGTATGAAACTAAGGATACTGATATCTTGGCAGCATTCCGAGTAAGTCCTCAGCCTGGGGTTCCGCCCGAAGAAGCAGGGGCTGCAGTAGCTGCCGAATCTTCTACTGGTACATGGACAACTGTTTGGACTGATGGACTTACCAGTCTTGATCGTTACAAAGGACGATGCTATCACATCGAGCCTGTTCCTGGGGAAGACAACCAATTTATCTGTTATGTAGCTTATCCATTAGACCTATTTGAAGACGGTTCCGTTACTAACATGTTTACTTCCATTGTGGGTAACGTATTTGGTTTCAAAGCCCTACGTGCTCTACGTTTGGAGGATCTACGAATT…	not used for analysis	not used for analysis	NA	NA	United Kingdom	N.A	United Kingdom	NA	NA	NA	NA	Pooideae	Triticodae	Triticeae	-	-	Elymus	Elymus_caninus	Elymus_caninus	Elymus_caninus_NA	High	Unknown		Parry and Smithson (1966)	See Parry and Smithson (1966)
143	Elymus caninus	(L.) L.	B055	Agropyron caninum (L.) Beauv.	Elymus caninus	KP210664	AF267666	KM360764	ATGGAAAAATTCGAAGGGTATTCAGAAAAACATAAATCTCGTCAACAATACTTTGTCTACCCACTTCTCTTTCAGGAGTATATTTATGCATTTGCCCATGATTATGGATTAAATGGTTCTGAACCTGTGGAAATAGTTGTTAGTTGTAATAACAAGAAATTTAGTTCACTACTTGTGAAACGTTTAATTATTCGAATGTATCAGCAGAATTTTTTGGATAACTCGGTTAATCATCCTAACCAAGATCGATTATTGGATTACAAAAATTATTTTTATTCTGAGTTTTATTCTCAGATTCTATCTGAAGGGTTTGCGATCGTTGTGGAAATCCCATTCTCGCTACGGGAATTATTTTGTCCGAAAGAAAAAGAAATACCAAAGTTTCAGAATTTACGCTCT…	ATATATTTACTTACATTTGATGGGTATTTGCGTGTTCATTTTCAAAATTACAGTAGCACTAAAGAGAGTTCCTTGTATTCAATATCCTTATGGGGAAAAAGGATACCCAAAGGAGTGAATAGGGATTTCGTTTTATCAACAACGAAGAGTGGAGTTTCTTTTTTTTCACAAAATATACCAAAAATTCAAGGTAATACAAGAAATAGGATAGGATCCTTTACTACGTCTTTTGGGGCTAAAAACACTTTTGCCTATCCGCATGAAACGGGAAATACTATGTTATTTCCTCTTCTTATATTACTACTTTTCACTTTGTTCATTGGATTCATAGGAATCTCTTTTGATAATGGAGGAATTGATAATGGAATAGCAGAGTTAACCATATTATCAAAGTGGTTA…	AAAGCAAGTGTTGGATTTCAAGCTGGTGTTAAAGATTATAAATTGACTTACTACACCCCAGAGTATGAAACTAAGGATACTGATATCTTGGCAGCATTCCGAGTAAGTCCTCAGCCTGGGGTTCCGCCCGAAGAAGCAGGGGCTGCAGTAGCTGCCGAATCTTCTACTGGTACATGGACAACTGTTTGGACTGATGGACTTACCAGTCTTGATCGTTACAAAGGACGATGCTATCACATCGAGCCTGTTCCTGGGGAAGACAACCAATTTATCTGTTATGTAGCTTATCCATTAGACCTATTTGAAGACGGTTCCGTTACTAACATGTTTACTTCCATTGTGGGTAACGTATTTGGTTTCAAAGCCCTACGTGCTCTACGTTTGGAGGATCTACGAATT…	not used for analysis	not used for analysis	49.7833	6.2167	Luxembourg	NA	Mulltertal, Luxembourg.	RBINS	NA	November	1977	Pooideae	Triticodae	Triticeae	-	-	Elymus	Elymus_caninus	Elymus_caninus	Elymus_caninus_B055	High	100+ phytoliths (Elongate dendritic + other) in sample		Vrije Universiteit Brussel (VUB)	Protocol 2: combination of dry and wet oxidation
144	Elymus elymoides	(Raf.) Swezey	UWBM PR09295		Elymus elymoides	KJ028425	MK800784	KC237116	CCATCTTTGCATTTATTGCGATTCTTTCTCAACTACTATTCGAATTGGAATAGTTTTATTACTTCAATGAAATCCATTTTTTTTTTTCAAAAAGAAAATAAAAGACTATTTCGATTCCTATATAACTCTTATGTATCAGAATATGAATTTTTTTTGTTGTTTCTTCGTAAACAATCTTCTTGCTTACCATTAGCATCTTCTGGAACTTTTCTGGAACGAATCCACTTTTCTAGGAAGATGGAACATTTTGGGATAATGTACCCTGGTTTTTCTCGGAAAACCCTATGGTTCTTTATGGATCCTCTTATGCATTATGTTCGATATCAAGGAAAGGCAATTCTTGCATCAAAAGGCACTTTTTTTTTGAAGAAGAAATGGAAATGCTACCTTATCAATTTC…	CTAGCTCGACTTCTTCCTCTTTTCATATCTTTACCTTTGATAATGAGTTTTATTTCTTTAGTAGGTACAATAACACTATTCTTAGGAGCTACTTTAGCTCTTGCTCAGAGAGATATTAAAAGAAGCTTAGCCTATTCTACAATGTCTCAATTGGGTTATATGATGTTAGCTCTAGGTATAGGTTCTTATCAAGCTGCTTTATTCCATTTGATCACTCATGCTTATTCAAAAGCTTTATTGTTCTTGGGATCCGGATCCGTTATTCATTCAATGGAACCTCTTGTTGGATATTCACCAGATAAAAGTCAAAATATGGTTCTTATGGGCGGTTTAAGAAAATACATTCCAATCACAAGAACTACTTTTTTATGGGGTACACTTTCTCTTTGTGGTATTCCA…	ATGTCACCACAAACAGAAACTAAAGCAGGTGTTGGATTTCAAGCTGGTGTTAAAGATTATAAATTGACTTACTACACCCCAGAGTATGAAACTAAGGATACTGATATCTTGGCAGCATTCCGAGTAAGTCCTCAGCCTGGGGTTCCGCCCGAAGAAGCAGGGGCTGCAGTAGCTGCCGAATCTTCTACTGGTACATGGACAACTGTTTGGACTGATGGACTTACTAGTCTTGATCGTTACAAAGGACGATGCTATCACATCGAGCCTGTTCCTGGGGAAGACAACCAATTTATCTGTTATGTAGCTTATCCATTAGACCTATTTGAAGAGGGTTCCGTTACTAACATGTTTACTTCCATTGTGGGTAACGTATTTGGTTTCAAAGCCCTACGTGCTCTA…	not used for analysis	not used for analysis	48.9508	-113.849	USA	Montana	Goathaunt Mountain, Glacier National Park; Above Goathaunt Lookout, Glacier, Montana, U.S.A.	MONTU	37176	July	1950	Pooideae	Triticodae	Triticeae	-	-	Elymus	Elymus_elymoides	Elymus_elymoides	Elymus_elymoides_UWBM_PR09295	High	100+ phytoliths (Elongate dendritic + other) in sample		University of Washington Burke Museum (UWBM)	Protocol 1: wet oxidation
145	Elymus glaucus	Buckley	UWBM PR09114		Elymus glaucus	MF597338	NA	JX848496	TTAGTTCAACTCCTTCAATACCGTATCCAAGATGTTCCATCTTTGCATTTATTGCGATTCTTTCTCAACTACTATTCGAATTGGAATAGTTTTATTACTTCAATGAAATCCATTTTTCTTTTTCAAAAAGAAAATAAAAGACTATTTCGATTCCTATATAACTCTTATGTATCAGAATATGAATTTTTTTTGTTGTTTCTTCGTAAACAATCTTCTTGCTTACCATTAGCATCTTCTGGAACTTTTCTGGAACGAATCCACTTTTCTAGGAAGATGGAACATTTTGGGATAATGTACCCTGGTTTTTCTCGGAAAACCCTATGGTTCTTTATGGATCCTCTTATGCATTATGTTCGATATCAAGGAAAGGCAATTCTTGCATCAAAAGGCACTTTTTTT…			not used for analysis	not used for analysis	48.0802	-113.31	USA	Montana	Scott Lake; Near Lake, Flathead, Montana, U.S.A.	MONTU	101152	July	1970	Pooideae	Triticodae	Triticeae	-	-	Elymus	Elymus_glaucus	Elymus_glaucus	Elymus_glaucus_UWBM_PR09114	High	100+ phytoliths (Elongate dendritic + other) in sample		University of Washington Burke Museum (UWBM)	Protocol 1: wet oxidation
146	Elymus lanceolatus ssp. lanceolatus		UWBM PR07100	Agropyron dasystachyum (Hook.) Scribn.	Elymus lanceolatus subsp. lanceolatus	NA	AF056166	JX848485	NA	GATATATTTACTTACATTTGATGGGTATTTGCGTGTTCATTTTCAAAATTACAGTAGCACTAAAGAGAGTTCCTTGTATTCAATATCCTTATGGGGAAAAAGGATACCCAAAGGAGTGAATAGGGATTTCGTTTTATCAACAACGAAGAGTGGAGTTTCTTTTTTTTCACAAAATATACCAAAAATTCAAGGTAATACAAGAAATAGGATAGGATCCTTTACTACGTCTTTTGGGGCTAAAAACACTTTTGCCTATCCGCATGAAACGGGAAATACTATGTTATTTCCTCTTCTTATATTACTACTTTTCACTTTGTTCATTGGATTCATAGGAATCTCTTTTGATAATGGAGGAATTGATAATGGAATAGCAGAGTTAACCATATTATCAAAGTGGTT…	ATGTCACCACCAACAGAAACTAAAGCAGGTGTTGGATTTCAAGCTGGTGTTAAAGATTATAAATTGACTTACTACACCCCAGAGTATGAAACTAAGGATACTGATATCTTGGCAGCATTCCGAGTAAGTCCTCAGCCTGGGGTTCCGCCCGAAGAAGCAGGGGCTGCAGTAGCTGCCGAATCTTCTACTGGTACATGGACAACTGTTTGGACTGATGGACTTACCAGTCTTGATCGTTACAAAGGACGATGCTATCACATCGAGCCTGTTCCTGGGGAAGACAACCAATTTATCTGTTATGTAGCTTATCCATTAGACCTATTTGAAGAGGGTTCCGTTACTAACATGTTTACTTCCATTGTGGGTAACGTATTTGGTTTCAAAGCCCTACGTGCTCTA…	not used for analysis	not used for analysis	48.8253	-113.733	USA	Montana	Iceberg, Glacier National Park; beside trail to Iceberg, Glacier, Montana, U.S.A.	MONTU	21394	July	1933	Pooideae	Triticodae	Triticeae	-	-	Elymus	Elymus_lanceolatus	Elymus_lanceolatus_ssp._lanceolatus	Elymus_lanceolatus_ssp._lanceolatus_UWBM_PR07100	Low	100+ phytoliths (Elongate dendritic + other) in sample		University of Washington Burke Museum (UWBM)	Protocol 1: wet oxidation
147	Elymus pungens	(Pers.) Melderis	NA	Agropyron pungens (Pers.) Roem. & Schult.	Elymus pungens (matK and ndhF) Thinopyrum pungens (Pers.) Barkworth (rbcL): Homotypic synonym of Elymus pungens (Pers.) Melderis (POWO)	KU530267	KU530314	KP211013	TATATTTATGCATTTGCCCATGATTATGGATTAAATGGTTCTGAACCTGTGGAAATAGTTGTTAGTTGTAATAACAAGAAATTTAGTTCACTACTTGTGAAACGTTTAATTATTCGAATGTATCAGCAGAATTTTTTGGATAACTTGGTTAATCATCCTAACCAAGATCGATTATTGGATTACAAAAATTATTTTTATTCTGAGTTTTATTCTCAGATTCTATCTGAAGGGTTTGCGATCGTTGTGGAAATCCCATTCTCGCTACGGGAATTATTTTGTCCGAAAGAAAAAGAAATACCAAAGTTTCAGAATTTACGCTCTATTCATTCAATATTTCCCTTTTTAGAAGACAAATTTTTGCATTTGGATTATCTATCACATATAGAAATACCCTATCCT…	GCATGGGTAATCCCTCTTCTCCCACTTCCAGTTATTATGTCAATGGGATTTGGCCTTTTTCTTATTCCGACAGCAACAAAAAATCTTCGTCGCATATGGGCTTTTCCTAGTGTTTTACTCTTAAGTATAGCTATGGTATTCTCAGTTCAACTGTCTATTCAACAAATAAATGGAAGTTCGATCTATCAATATCTATGGTCTTGGACCGTCAATAATGATTTTTCTTTAGAATTTGGATACTTGATTGACCCACTTACTTCTATTATGTTAATACTAATTACTACTGTAGGAATCCTGGTTCTTATTTATAGTGATGGTTATATGTCTCACGATGAAGGATATTTGAGATTTTTTGTTTATATAAGTTTTTTCAATACTTCCATGTTGGGATTGGTTACT…	GATTATAAATTGACTTACTACACCCCAGAGTATGAAACTAAGGATACTGATATCTTGGCAGCATTCCGAGTAAGTCCTCAGCCTGGGGTTCCGCCCGAAGAAGCAGGGGCTGCAGTAGCTGCCGAATCTTCTACTGGTACATGGACAACTGTTTGGACTGATGGACTTACCAGTCTTGATCGTTACAAAGGACGATGCTATCACATCGAGCCTGTTCCTGGGGAAGACAACCAATTTATCTGTTATGTAGCTTATCCATTAGACCTATTTGAAGAGGGTTCCGTTACTAACATGTTTACTTCCATTGTGGGTAACGTATTTGGTTTCAAAGCCCTACGTGCTCTACGTTTGGAGGATCTACGAATTCCCCCTACTTATTCAAAAACTTTCCAAGGCCCG…	not used for analysis	not used for analysis	NA	NA	United Kingdom	N.A	United Kingdom	NA	NA	NA	NA	Pooideae	Triticodae	Triticeae	-	-	Elymus	Elymus_pungens	Elymus_pungens	Elymus_pungens_NA	High	Unknown		Parry and Smithson (1966)	See Parry and Smithson (1966)
148	Elymus repens	(L.) Gould	NA	Agropyron repens (L.) P.Beauv.	Elymus repens	HF558527	AF267682	HQ600453	ATGGAAAAATTCGAAGGGTATTCAGAAAAACATAAATCTCGTCAACAATACTTTGTCTACCCACTTCTCTTTCAGGAGTATATTTATGCATTTGCCCATGATTATGGATTAAATGGTTCTGAACCTGTGGAAATAGTTGTTAGTTGTAATAACAAGAAATTTAGTTCACTACTTGTGAAACGTTTAATTATTCGAATGTATCAGCAGAATTTTTTGGATAACTTGGTTAATCATCCTAACCAAGATCGATTATTGGATTACAAAAATTATTTTTATTCTGAGTTTTATTCTCAGATTCTATCTGAAGGGTTTGCGATCGTTGTGGAAATCCCATTCTCGCTACGGGAATTATTTTGTCCGAAAGAAAAAGAAATACCAAAGTTTCAGAATTTACGCTCT…	ATATATTTACTTACATTTGATGGGTATTTGCGTGTTCATTTTCAAAATTACAGTAGCACTAAAGAGAGTTCCTTGTATTCAATATCCTTATGGGGAAAAAGAATACCCAAAGGAGTGAATAGGGATTTCGTTTTATCAACAACGAAGAGTGGAGTTTCTTTTTTTTCACAAAATATACCAAAAATTCAAGGTAATACAAGAAATAGGATAGGATCCTTTACTACGTCTTTTGGGGCTAAAAACACTTTTGCCTATCCGCATGAAACGGGAAATACTATGTTATTTCCTCTTCTTATATTACTACTTTTCACTTTGTTCATTGGATTCATAGGAATCTCTTTTGATAATGGAGGAATTGATAATGGAATAGCAGAGTTAACCATATTATCAAAGTGGTTA…	ATGTCACCACAAACAGAAACTAAAGCAGGTGTTGGATTTCAAGCTGGTGTTAAAGATTATAAATTGACTTACTACACCCCAGAGTATGAAACTAAGGATACTGATATCTTGGCAGCATTCCGAGTAAGTCCTCAGCCTGGGGTTCCGCCCGAAGAAGCAGGGGCTGCAGTAGCTGCCGAATCTTCTACTGGTACATGGACAACTGTTTGGACTGATGGACTTACCAGTCTTGATCGTTACAAAGGACGATGCTATCACATCGAGCCTGTTCCTGGGGAAGACAACCAATTTATCTGTTATGTAGCTTATCCATTAGACCTATTTGAAGAGGGTTCCGTTACTAACATGTTTACTTCCATTGTGGGTAACGTATTTGGTTTCAAAGCCCTACGTGCTCTA…	not used for analysis	not used for analysis	NA	NA	United Kingdom	N.A	United Kingdom	NA	NA	NA	NA	Pooideae	Triticodae	Triticeae	-	-	Elymus	Elymus_repens	Elymus_repens	Elymus_repens_NA	High	Unknown		Parry and Smithson (1966)	See Parry and Smithson (1966)
149	Elymus repens	(L.) Gould	B058	Agropyron repens (L.) Beauv. var. glaucum (Döll) Volk.	Elymus caninus	KP210664	AF267666	KM360764	ATGGAAAAATTCGAAGGGTATTCAGAAAAACATAAATCTCGTCAACAATACTTTGTCTACCCACTTCTCTTTCAGGAGTATATTTATGCATTTGCCCATGATTATGGATTAAATGGTTCTGAACCTGTGGAAATAGTTGTTAGTTGTAATAACAAGAAATTTAGTTCACTACTTGTGAAACGTTTAATTATTCGAATGTATCAGCAGAATTTTTTGGATAACTCGGTTAATCATCCTAACCAAGATCGATTATTGGATTACAAAAATTATTTTTATTCTGAGTTTTATTCTCAGATTCTATCTGAAGGGTTTGCGATCGTTGTGGAAATCCCATTCTCGCTACGGGAATTATTTTGTCCGAAAGAAAAAGAAATACCAAAGTTTCAGAATTTACGCTCT…	ATATATTTACTTACATTTGATGGGTATTTGCGTGTTCATTTTCAAAATTACAGTAGCACTAAAGAGAGTTCCTTGTATTCAATATCCTTATGGGGAAAAAGGATACCCAAAGGAGTGAATAGGGATTTCGTTTTATCAACAACGAAGAGTGGAGTTTCTTTTTTTTCACAAAATATACCAAAAATTCAAGGTAATACAAGAAATAGGATAGGATCCTTTACTACGTCTTTTGGGGCTAAAAACACTTTTGCCTATCCGCATGAAACGGGAAATACTATGTTATTTCCTCTTCTTATATTACTACTTTTCACTTTGTTCATTGGATTCATAGGAATCTCTTTTGATAATGGAGGAATTGATAATGGAATAGCAGAGTTAACCATATTATCAAAGTGGTTA…	AAAGCAAGTGTTGGATTTCAAGCTGGTGTTAAAGATTATAAATTGACTTACTACACCCCAGAGTATGAAACTAAGGATACTGATATCTTGGCAGCATTCCGAGTAAGTCCTCAGCCTGGGGTTCCGCCCGAAGAAGCAGGGGCTGCAGTAGCTGCCGAATCTTCTACTGGTACATGGACAACTGTTTGGACTGATGGACTTACCAGTCTTGATCGTTACAAAGGACGATGCTATCACATCGAGCCTGTTCCTGGGGAAGACAACCAATTTATCTGTTATGTAGCTTATCCATTAGACCTATTTGAAGACGGTTCCGTTACTAACATGTTTACTTCCATTGTGGGTAACGTATTTGGTTTCAAAGCCCTACGTGCTCTACGTTTGGAGGATCTACGAATT…	Wild	Hexaploid	46.1192	3.4211	France	NA	Vichy-Bellerive, France.	RBINS	NA	August	1982	Pooideae	Triticodae	Triticeae	-	-	Elymus	Elymus_repens	Elymus_repens	Elymus_repens_B058	High	100+ phytoliths (Elongate dendritic + other) in sample	20	Vrije Universiteit Brussel (VUB)	Protocol 2: combination of dry and wet oxidation
150	Elymus repens	(L.) Gould	B061	Agropyron repens (L.) Nevski	Elymus caninus	KP210664	AF267666	KM360764	ATGGAAAAATTCGAAGGGTATTCAGAAAAACATAAATCTCGTCAACAATACTTTGTCTACCCACTTCTCTTTCAGGAGTATATTTATGCATTTGCCCATGATTATGGATTAAATGGTTCTGAACCTGTGGAAATAGTTGTTAGTTGTAATAACAAGAAATTTAGTTCACTACTTGTGAAACGTTTAATTATTCGAATGTATCAGCAGAATTTTTTGGATAACTCGGTTAATCATCCTAACCAAGATCGATTATTGGATTACAAAAATTATTTTTATTCTGAGTTTTATTCTCAGATTCTATCTGAAGGGTTTGCGATCGTTGTGGAAATCCCATTCTCGCTACGGGAATTATTTTGTCCGAAAGAAAAAGAAATACCAAAGTTTCAGAATTTACGCTCT…	ATATATTTACTTACATTTGATGGGTATTTGCGTGTTCATTTTCAAAATTACAGTAGCACTAAAGAGAGTTCCTTGTATTCAATATCCTTATGGGGAAAAAGGATACCCAAAGGAGTGAATAGGGATTTCGTTTTATCAACAACGAAGAGTGGAGTTTCTTTTTTTTCACAAAATATACCAAAAATTCAAGGTAATACAAGAAATAGGATAGGATCCTTTACTACGTCTTTTGGGGCTAAAAACACTTTTGCCTATCCGCATGAAACGGGAAATACTATGTTATTTCCTCTTCTTATATTACTACTTTTCACTTTGTTCATTGGATTCATAGGAATCTCTTTTGATAATGGAGGAATTGATAATGGAATAGCAGAGTTAACCATATTATCAAAGTGGTTA…	AAAGCAAGTGTTGGATTTCAAGCTGGTGTTAAAGATTATAAATTGACTTACTACACCCCAGAGTATGAAACTAAGGATACTGATATCTTGGCAGCATTCCGAGTAAGTCCTCAGCCTGGGGTTCCGCCCGAAGAAGCAGGGGCTGCAGTAGCTGCCGAATCTTCTACTGGTACATGGACAACTGTTTGGACTGATGGACTTACCAGTCTTGATCGTTACAAAGGACGATGCTATCACATCGAGCCTGTTCCTGGGGAAGACAACCAATTTATCTGTTATGTAGCTTATCCATTAGACCTATTTGAAGACGGTTCCGTTACTAACATGTTTACTTCCATTGTGGGTAACGTATTTGGTTTCAAAGCCCTACGTGCTCTACGTTTGGAGGATCTACGAATT…	not used for analysis	not used for analysis	50.6174	5.5634	Belgium	NA	Grivegnée, Belgium.	RBINS	NA	June	1951	Pooideae	Triticodae	Triticeae	-	-	Elymus	Elymus_repens	Elymus_repens	Elymus_repens_B061	High	100+ phytoliths (Elongate dendritic + other) in sample		Vrije Universiteit Brussel (VUB)	Protocol 2: combination of dry and wet oxidation
151	Elymus scribneri	(Vasey) M.E.Jones	UWBM PR07071	Agropyron scribneri Vasey	Elymus scribneri	NA	MK800787	MK749334	NA	CTAGCTCGACTTCTTCCTCTTTTCATATCTTTACCTTTGATAATGAGTTTTATTTCTTTAGTAGGTACAATAACACTATTCTTAGGAGCTACTTTAGCTCTTGCTCAGAGAGATATTAAAAGAAGCTTAGCCTATTCTACAATGTCTCAATTGGGTTATATGATGTTAGCTCTAGGTATAGGTTCTTATCAAGCTGCTTTATTCCATTTGATCACTCATGCTTATTCAAAAGCTTTATTGTTCTTGGGATCCGGATCCGTTATTCATTCAATGGAACCTCTTGTTGGATATTCACCAGATAAAAGTCAAAATATGGTTCTTATGGGCGGTTTAAGAAAATACATTCCAATCACAAGAACTACTTTTTTATGGGGTACACTTTCTCTTTGTGGTATTCCA…	GGTGTTGGATTTCAAGCTGGTGTTAAAGATTATAAATTGACTTACTACACCCCAGAGTATGAAACTAAGGATACTGATATCTTGGCAGCATTCCGAGTAAGTCCTCAGCCTGGGGTTCCGCCCGAAGAAGCAGGGGCTGCAGTAGCTGCCGAATCTTCTACTGGTACATGGACAACTGTTTGGACTGATGGACTTACCAGTCTTGATCGTTACAAAGGACGATGCTATCACATCGAGCCTGTTCCTGGGGAAGACAACCCATTNNNNNNNNNNNNNNNNNNNNNNNNNNNNNNNNNNNNNNNNNNNNNNNNNNNNNNNNNNNNNNNNNNNNNNNNNNNNNNNNNNNNNNNNNNNNNNNNNNNNNNNNNNNNNNNNNTTAAGGATCTACGAAATCCCCCT…	not used for analysis	not used for analysis	45.0166	-109.934	USA	Montana	Cook City Highway, Custer Forest; near Mont.-Wyoming Line, Carbon, Montana, U.S.A.	MONTU	91046	August	1940	Pooideae	Triticodae	Triticeae	-	-	Elymus	Elymus_scribneri	Elymus_scribneri	Elymus_scribneri_UWBM_PR07071	Low	100+ phytoliths (Elongate dendritic + other) in sample		University of Washington Burke Museum (UWBM)	Protocol 1: wet oxidation
152	Elymus smithii	(Rydb.) Gould	UWBM PR07092		Pascopyrum smithii (Rydb.) Á.Löve: Homotypic synonym of Elymus smithii (Rydb.) Gould (POWO)	MK775259	MK775259	MK775259	ATGGAAAAATTCGAAGGGTATTCAGAAAAACATAAATCTCGTCAACAATACTTTGTCTACCCACTTCTC TTTCAGGAGTATATTTATGCATTTGCCCATGATTATGGATTAAATGGTTCTGAACCTGTGGAAATAGTTG TTAGTTGTAATAACAAGAAATTTAGTTCACTACTTGTGAAACGTTTAATTATTCGAATGTATCAGCAGAA TTTTTTGGATAACTCGGTTAATCATCCTAACCAAGATCGATTATTGGATTACAAAAATTATTTTTATTCT GAGTTTTATTCTCAGATTCTATCTGAAGGGTTTGCGATCGTTGTGGAAATCCCATTCTCGCTACGGGAAT TATTTTGTCCGAAAGAAAAAGAAATACCAAAGTTTCAGAATTTAC…	ATGGAACATACATATCAATATGCATGGGTAATCCCTCTTCTCCCACTTCC AGTTATTATGTCAATGGGATTTGGCCTTTTTCTTATTCCGACAGCAACAAAAAGTCTTCGTCGCATATGG GCTTTTCCTAGTGTTTTACTCTTAAGTATAGCTATGGTATTCTCAGTTCAACTGTCTATTCAACAAATAA ATGGAAGTTCGATCTATCAATATCTATGGTCTTGGACCGTCAATAATGATTTTTCTTTAGAATTTGGATA CTTGATTGACCCACTTACTTCTATTATGTTAATACTAATTACTACTGTAGGAATCCTGGTTCTTATTTAT AGTGATGGTTATATGTCTCACGATGAAGGATATTTGAGATTTTTTGTTTATATAAGTTTTTTCA…	ATGTCACCACAAACAGAAACTAAAGCAGGTGTTGGATTTCAAGCTGGTGTTAAAGATTATAAATTGACTT ACTACACCCCAGAGTATGAAACTAAGGATACTGATATCTTGGCAGCATTCCGAGTAAGTCCTCAGCCTGG GGTTCCGCCCGAAGAAGCAGGGGCTGCAGTAGCTGCCGAATCTTCTACTGGTACATGGACAACTGTTTGG ACTGATGGACTTACCAGTCTTGATCGTTACAAAGGACGATGCTATCACATCGAGCCTGTTCCTGGGGAAG ACAACCAATTTATCTGTTATGTAGCTTATCCATTAGACCTATTTGAAGAGGGTTCCGTTACTAACATGTT TACTTCCATTGTGGGTAACGTATTTGGTTTCAAAGCCCTACGTG…	not used for analysis	not used for analysis	46.7908	-114.091	USA	Montana	Lower Miller Creek Road, Missoula, Montana, U.S.A.	MONTU	16196	August	1927	Pooideae	Triticodae	Triticeae	-	-	Elymus	Elymus_smithii	Elymus_smithii	Elymus_smithii_UWBM_PR07092	High	100+ phytoliths (Elongate dendritic + other) in sample		University of Washington Burke Museum (UWBM)	Protocol 1: wet oxidation
153	Elymus violaceus	(Hornem.) J.Feilberg	E097	Triticum violaceum Hornem.	Elymus violaceus	KC474694	NA	JN965511	CCATCTTTGCATTTATTGCGATTCTTTCTCAACTACTATTCGAATTGGAATAGTTTTATTACTTCAATGAAATCCATTTTTTTTTTTCAAAAAGAAAATAAAAGACTATTTCGATTCCTATATAACTCTTATGTATCAGAATATGAATTTTTTTTGTTGTTTCTTCGTAAACAATCTTCTTGCTTACCATTAGCATCTTCTGGAACTTTTCTGGAACGAATCCACTTTTCTAGGAAGATGGAACATTTTGGGATAATGTACCCTGGTTTTTCTCGGAAAACCCTATGGTTCTTTATGGATCCTCTTATGCATTATGTTCGATATCAAGGAAAGGCAATTCTTGCATCAAAAGGCACTTTTTTTTTGAAGAAGAAATGGAAATGCTACCTTATCAATTTC…	NA	GGTGTTGGATTTCAAGCTGGTGTTAAAGATTATAAATTGACTTACTACACCCCAGAGTATGAAACTAAGGATACTGATATCTTGGCAGCATTCCGAGTAAGTCCTCAGCCTGGGGTTCCGCCCGAAGAAGCAGGGGCTGCAGTAGCTGCCGAATCTTCTACTGGTACATGGACAACTGTTTGGACTGATGGACTTACCAGTCTTGATCGTTACAAAGGACGATGCTATCACATCGAGCCTGTTCCTGGGGAAGACAACCAATTTATCTGTTATGTAGCTTATCCATTAGACCTATTTGAAGAGGGTTCCGTTACTAACATGTTTACTTCCATTGTGGGTAACGTATTTGGTTTCAAAGCCCTACGTGCTCTACGTTTGGAGGATCTACGAATTCCCCCT…	not used for analysis	not used for analysis	63.5878	13.1552	Sweden		Suecia in monte Suljatten Jemtlandiæ, Sweden.	WTU	193136	July	1983	Pooideae	Triticodae	Triticeae	-	-	Elymus	Elymus_violaceus	Elymus_violaceus	Elymus_violaceus_E097	Low	100+ phytoliths (Elongate dendritic + other) in sample		Vrije Universiteit Brussel (VUB)	Protocol 1: wet oxidation
154	Elymus violaceus	(Hornem.) J.Feilberg	UWBM PR09206	Agropyron trachycaulum (Link) Malte ex H.F.Lewis	Elymus violaceus	KC474694	NA	JN965511	CCATCTTTGCATTTATTGCGATTCTTTCTCAACTACTATTCGAATTGGAATAGTTTTATTACTTCAATGAAATCCATTTTTTTTTTTCAAAAAGAAAATAAAAGACTATTTCGATTCCTATATAACTCTTATGTATCAGAATATGAATTTTTTTTGTTGTTTCTTCGTAAACAATCTTCTTGCTTACCATTAGCATCTTCTGGAACTTTTCTGGAACGAATCCACTTTTCTAGGAAGATGGAACATTTTGGGATAATGTACCCTGGTTTTTCTCGGAAAACCCTATGGTTCTTTATGGATCCTCTTATGCATTATGTTCGATATCAAGGAAAGGCAATTCTTGCATCAAAAGGCACTTTTTTTTTGAAGAAGAAATGGAAATGCTACCTTATCAATTTC…	NA	GGTGTTGGATTTCAAGCTGGTGTTAAAGATTATAAATTGACTTACTACACCCCAGAGTATGAAACTAAGGATACTGATATCTTGGCAGCATTCCGAGTAAGTCCTCAGCCTGGGGTTCCGCCCGAAGAAGCAGGGGCTGCAGTAGCTGCCGAATCTTCTACTGGTACATGGACAACTGTTTGGACTGATGGACTTACCAGTCTTGATCGTTACAAAGGACGATGCTATCACATCGAGCCTGTTCCTGGGGAAGACAACCAATTTATCTGTTATGTAGCTTATCCATTAGACCTATTTGAAGAGGGTTCCGTTACTAACATGTTTACTTCCATTGTGGGTAACGTATTTGGTTTCAAAGCCCTACGTGCTCTACGTTTGGAGGATCTACGAATTCCCCCT…	not used for analysis	not used for analysis	45.9424	-114.325	USA	Montana	Tamarack Lake; Chaffin Cr. Lake Basin; Bitterroot Mountains; above Lake, Ravalli, Montana, U.S.A.	MONTU	63106	NA	1969	Pooideae	Triticodae	Triticeae	-	-	Elymus	Elymus_violaceus	Elymus_violaceus	Elymus_violaceus_UWBM_PR09206	Low	100+ phytoliths (Elongate dendritic + other) in sample		University of Washington Burke Museum (UWBM)	Protocol 1: wet oxidation
155	Festuca kingii	(S.Watson) Cassidy	UWBM PR09100	Leucopoa kingii (S.Watson) W.A.Weber	Leucopoa kingii (S.Watson) W.A.Weber: Homotypic synonym of Festuca kingii (S.Watson) Cassidy (POWO)	DQ786923	NA	KT438958	ATGGAAAAATTCGAAGGGTATTCAGAAAAACACAAATCTCGTCAACAATACTTTGTCTACCCACTACTCTTTCAGGAGTATATTTATGCATTTGCCCATGATTATGGATTAAATGATTTCGAACCTGTGGAAATTGTTAGTTGTAATAACAAGAAATTTAGTTCACTACTTGTGAAACGTTTAATTATTCGAATGTATCAGCAGAATTTTTGGATGAACTCGGTTAATCATCCTAACCAAGATCGATTGTTGGATTACAAAATTGGTTTTTATTCTGAGTTTTATTCTCAGATTCTATCTGAGGGATTTGCGATCGTTGTAGAAACTCCATTCTCGCTACGAGAATTACTTTGCCCGAAAGAAAAAGAAATACCCAGGTTTCAGAATTTACACTCTATT…	NA	GATTATAAATTGACTTACTACACCCCGGAGTATGAAACCAAGGATACTGATATCTTGGCAGCATTCCGAGTAACTCCTCAGCCTGGGGTTCCGCCGGAAGAAGCAGGGGCTGCAGTAGCTGCCGAATCTTCTACTGGTACATGGACAACTGTTTGGACTGATGGACTTACCAGTCTTGATCGTTACAAAGGACGATGCTATCATATCGAGCCTGTTGCTGGGGAAGACAACCAATGGATCTGTTATGTAGCTTATCCATTAGACCTATTTGAAGAGGGTTCCGTTACTAACATGTTTACTTCTATTGTGGGTAACGTATTTGGTTTCAAAGCCCTACGTGCTCTACGTCTGGAGGATCTACGAATTCCCGTTGCTTATTCAAAAACTTTCCAAGGTCCG…	not used for analysis	not used for analysis	45.0076	-111.853	USA	Montana	Black Butte, Gravelly Range, Beaverhead Forest; north of Butte, Madison, Montana, U.S.A.	MONTU	73788	August	1963	Pooideae	Poodae	Poeae	Loliodinae	Loliinae	Festuca	Festuca_kingii	Festuca_kingii	Festuca_kingii_UWBM_PR09100	Low	100+ phytoliths (Elongate dendritic + other) in sample		University of Washington Burke Museum (UWBM)	Protocol 1: wet oxidation
156	Festuca octoflora	Walter	UWBM PR09194	Vulpia octoflora (Walter) Rydb.	Festuca octoflora (matK) Vulpia octoflora (Walter) Rydb. (ndhF and rbcL): Homotypic synonym of Festuca octoflora Walter (POWO)	MH551868	KJ529501	KJ773986	CAAGATGTTCCATCTTTGCATTTATTGCGATTCTTTCTCAACAATTATTCAAATTGGAATAGTTTTATTACTTCAATGAAATCTATTTTTCTTTTTAAAAAAGAAAATAAAAGACTATTTCGATTCCTATATAACTCTTATGTATCAGAATATGAATTTTTCTTGTTGTTTCTTCGTAAACAATCTTCTTGCTTACCATTAGCATCTTCTGCAACTTTTTTGGAACGAATCCATTTTTCTAGGAAGATAGAACATTTTGGGATAATGTACCCTGGTTTTTTTAGGAAAACCATATGGTTTTTTATGGATCCTCTTATGCATTATGTTCGATATCAAGGAAAGGCCATTTTTGCATCAAAAGGTACTCTTTTTTTGAACAAAAAATGGAAATGGTATCTT…	TCACTATATTCTATATCCTTATGGGGAAAAAAGACACCCAAAAGAGTTAATAAAGGTTTATTTTTATCAACAACAAAGAGTGGAGTTGCTTTTTTTTCACAAAATATAACCAAAATTAAAGGTAATACAAGAAATAGGATAGGATGCTTTAGTACGTCCTTTGGGGCTAAAAACACTTTTGCCTATCCACATGAAACGGGAAATACTATGTTATTTCCTCTTCTTATATTACTGCTTTTTACTTTATTCATTGGATTTATAGGAATCTCTTTTGATAATGGAACAAAGGATAATGGAATAGCAGAGTTAACCCTATTATCAAAGTGGTTAACTCCTTCAATAAACTTGACTCAAGAAAGTTCTAATTTTTTTATAAATTCATCTGAATTTATTACTAAT…	CCGGAGTATGAAACCAAGGATACTGATATCTTGGCAGCATTCCGAGTAACTCCTCAGCCTGGGGTTCCGCCGGAAGAAGCAGGGGCTGCAGTAGCTGCCGAATCTTCTACTGGTACATGGACAACTGTTTGGACTGATGGACTTACCAGTCTTGATCGTTACAAAGGACGATGCTATCACATCGAGCCTGTTGCTGGGGAAGACAGCCAATGGATCTGTTATGTAGCTTATCCATTAGACCTATTTGAAGAGGGTTCCGTTACTAACATGTTTACTTCCATTGTAGGTAACGTATTTGGTTTCAAAGCCCTACGTGCTCTACGTCTGGAGGATCTACGAATTCCCGTTGCTTATGCAAAAACTTTCCAAGGCCCGCCTCATGGTATCCAAGTTGAAAGA…	not used for analysis	not used for analysis	48.1786	-110.112	USA	Montana	Big Sandy; along road 10 mi N of Big Sandy, Chouteau, Montana, U.S.A.	MONTU	25186	June	1935	Pooideae	Poodae	Poeae	Loliodinae	Loliinae	Festuca	Festuca_octoflora	Festuca_octoflora	Festuca_octoflora_UWBM_PR09194	Low	100+ phytoliths (Elongate dendritic + other) in sample		University of Washington Burke Museum (UWBM)	Protocol 1: wet oxidation
157	Festuca rubra	L.	NA	Festuca rubra L. subsp. rubra	Festuca rubra	MH888112	MH888139	AJ746261	ATGGAAAAATTCGAAGGGTATTCAGAAAAACACAAATCTCGTCAACAATACTTTGTCTACCCACTACTCTTTCAGGAGTATATTTATGCATTCGCCCACGATTATGGATTAAATGATTCCGAACCTGTGGAAATTGTTAGTTGTAATAACAAGAAATTTAGTTCACTACTTGTGAAACGTTTAATTATTCGAATGTATCAGCAGAATTTTTGGATTAACTCGGTTAATCATCCTAACCAAGATCGATTGTTGGATTACAAAATTGGTTTTTATTCTGAGTTTTATTCTCAGATTCTATCTGAGGGATTTGCGATCGTTGTAGAAACTGCATTCTCGCTACGAGAATTACCTTGCCCGAAAGAAAAAGAAATACCCAAGTTTCAGAATTTACGCTCTATT…	GCAGGATTAACTGCCTTTTATATGTTTCGGATATATTTACTTACATTTGATGGGTATTTGCGCGTTCATTTTCAAAATTACAGTACCACTAAGGAGGGTTCCTTGTATTCAATATCCTTATGGGGAAAAAAGATACCCAAAAGAGTTAATAAAGATTTCATTTTATCAACAACAAAGAGTGGCGTTGCTTTTTTTTCACAAAATATAACCAAAATTAAAGGTAATACAAGAAATAGGATAGGATGCTTTAGTACGTCCTTTGGGGCTAAAAACACTTTTGCCTATCCGCATGAAACGGGAAATACTATGTTATTTCCTCTTCTTATATTACTGCTTTTTACTTTATTCATTGGATTTATAGGAATTTCTTTTGATAATGGAACAAAGGATAATGGAATA…	ATGTCACCACAAACAGAAACTAAAGCAGGTGTTGGATTTCAAGCTGGTGTTAAAGATTATAAATTGACTTACTACACCCCGGAGTATGAAACCAAGGATACTGATATCTTGGCAGCATTCCGAGTAACTCCTCAGCCTGGGGTTCCGCCGGAAGAAGCAGGGGCTGCAGTAGCTGCCGAATCTTCTACTGGTACATGGACAACTGTTTGGACTGATGGACTTACCAGTCTTGATCGTTACAAAGGACGATGCTATCACATCGAGCCTGTTCCTGGGGAAGACAGCCAATGGATCTGTTATGTAGCTTATCCATTAGACTTATTTGAAGAGGGTTCCGTTACTAACATGTTTACTTCCATTGTAGGTAACGTATTTGGTTTCAAAGCCCTACGTGCTCTA…	not used for analysis	not used for analysis	NA	NA	United Kingdom	N.A	United Kingdom	NA	NA	NA	NA	Pooideae	Poodae	Poeae	Loliodinae	Loliinae	Festuca	Festuca_rubra	Festuca_rubra	Festuca_rubra_NA	Low	Unknown		Parry and Smithson (1966)	See Parry and Smithson (1966)
158	Festuca rubra	L.	UWBM PR06171		Festuca rubra	MH888112	MH888139	AJ746261	ATGGAAAAATTCGAAGGGTATTCAGAAAAACACAAATCTCGTCAACAATACTTTGTCTACCCACTACTCTTTCAGGAGTATATTTATGCATTCGCCCACGATTATGGATTAAATGATTCCGAACCTGTGGAAATTGTTAGTTGTAATAACAAGAAATTTAGTTCACTACTTGTGAAACGTTTAATTATTCGAATGTATCAGCAGAATTTTTGGATTAACTCGGTTAATCATCCTAACCAAGATCGATTGTTGGATTACAAAATTGGTTTTTATTCTGAGTTTTATTCTCAGATTCTATCTGAGGGATTTGCGATCGTTGTAGAAACTGCATTCTCGCTACGAGAATTACCTTGCCCGAAAGAAAAAGAAATACCCAAGTTTCAGAATTTACGCTCTATT…	GCAGGATTAACTGCCTTTTATATGTTTCGGATATATTTACTTACATTTGATGGGTATTTGCGCGTTCATTTTCAAAATTACAGTACCACTAAGGAGGGTTCCTTGTATTCAATATCCTTATGGGGAAAAAAGATACCCAAAAGAGTTAATAAAGATTTCATTTTATCAACAACAAAGAGTGGCGTTGCTTTTTTTTCACAAAATATAACCAAAATTAAAGGTAATACAAGAAATAGGATAGGATGCTTTAGTACGTCCTTTGGGGCTAAAAACACTTTTGCCTATCCGCATGAAACGGGAAATACTATGTTATTTCCTCTTCTTATATTACTGCTTTTTACTTTATTCATTGGATTTATAGGAATTTCTTTTGATAATGGAACAAAGGATAATGGAATA…	ATGTCACCACAAACAGAAACTAAAGCAGGTGTTGGATTTCAAGCTGGTGTTAAAGATTATAAATTGACTTACTACACCCCGGAGTATGAAACCAAGGATACTGATATCTTGGCAGCATTCCGAGTAACTCCTCAGCCTGGGGTTCCGCCGGAAGAAGCAGGGGCTGCAGTAGCTGCCGAATCTTCTACTGGTACATGGACAACTGTTTGGACTGATGGACTTACCAGTCTTGATCGTTACAAAGGACGATGCTATCACATCGAGCCTGTTCCTGGGGAAGACAGCCAATGGATCTGTTATGTAGCTTATCCATTAGACTTATTTGAAGAGGGTTCCGTTACTAACATGTTTACTTCCATTGTAGGTAACGTATTTGGTTTCAAAGCCCTACGTGCTCTA…	not used for analysis	not used for analysis	37.876	-122.238	USA	California	UC Botanical Garden, Alameda, California, U.S.A.	JEPS	399355	NA		Pooideae	Poodae	Poeae	Loliodinae	Loliinae	Festuca	Festuca_rubra	Festuca_rubra	Festuca_rubra_UWBM_PR06171	Low	100+ phytoliths (Elongate dendritic + other) in sample		University of Washington Burke Museum (UWBM)	Protocol 1: wet oxidation
159	Festuca rubra	L.	E080		Festuca rubra	MH888112	MH888139	AJ746261	ATGGAAAAATTCGAAGGGTATTCAGAAAAACACAAATCTCGTCAACAATACTTTGTCTACCCACTACTCTTTCAGGAGTATATTTATGCATTCGCCCACGATTATGGATTAAATGATTCCGAACCTGTGGAAATTGTTAGTTGTAATAACAAGAAATTTAGTTCACTACTTGTGAAACGTTTAATTATTCGAATGTATCAGCAGAATTTTTGGATTAACTCGGTTAATCATCCTAACCAAGATCGATTGTTGGATTACAAAATTGGTTTTTATTCTGAGTTTTATTCTCAGATTCTATCTGAGGGATTTGCGATCGTTGTAGAAACTGCATTCTCGCTACGAGAATTACCTTGCCCGAAAGAAAAAGAAATACCCAAGTTTCAGAATTTACGCTCTATT…	GCAGGATTAACTGCCTTTTATATGTTTCGGATATATTTACTTACATTTGATGGGTATTTGCGCGTTCATTTTCAAAATTACAGTACCACTAAGGAGGGTTCCTTGTATTCAATATCCTTATGGGGAAAAAAGATACCCAAAAGAGTTAATAAAGATTTCATTTTATCAACAACAAAGAGTGGCGTTGCTTTTTTTTCACAAAATATAACCAAAATTAAAGGTAATACAAGAAATAGGATAGGATGCTTTAGTACGTCCTTTGGGGCTAAAAACACTTTTGCCTATCCGCATGAAACGGGAAATACTATGTTATTTCCTCTTCTTATATTACTGCTTTTTACTTTATTCATTGGATTTATAGGAATTTCTTTTGATAATGGAACAAAGGATAATGGAATA…	ATGTCACCACAAACAGAAACTAAAGCAGGTGTTGGATTTCAAGCTGGTGTTAAAGATTATAAATTGACTTACTACACCCCGGAGTATGAAACCAAGGATACTGATATCTTGGCAGCATTCCGAGTAACTCCTCAGCCTGGGGTTCCGCCGGAAGAAGCAGGGGCTGCAGTAGCTGCCGAATCTTCTACTGGTACATGGACAACTGTTTGGACTGATGGACTTACCAGTCTTGATCGTTACAAAGGACGATGCTATCACATCGAGCCTGTTCCTGGGGAAGACAGCCAATGGATCTGTTATGTAGCTTATCCATTAGACTTATTTGAAGAGGGTTCCGTTACTAACATGTTTACTTCCATTGTAGGTAACGTATTTGGTTTCAAAGCCCTACGTGCTCTA…	not used for analysis	not used for analysis	48.7547	-122.92	USA	Washington	San Juan Islands. Little Sucia Island, off the southwest corner of Sucia Island, San Juan, Washington, U.S.A.	WTU	396739	May	2009	Pooideae	Poodae	Poeae	Loliodinae	Loliinae	Festuca	Festuca_rubra	Festuca_rubra	Festuca_rubra_E080	Absent	100+ phytoliths (Elongate dendritic + other) in sample		Vrije Universiteit Brussel (VUB)	Protocol 1: wet oxidation
160	Festuca rubra	L.	B124		Festuca rubra	MH888112	MH888139	AJ746261	ATGGAAAAATTCGAAGGGTATTCAGAAAAACACAAATCTCGTCAACAATACTTTGTCTACCCACTACTCTTTCAGGAGTATATTTATGCATTCGCCCACGATTATGGATTAAATGATTCCGAACCTGTGGAAATTGTTAGTTGTAATAACAAGAAATTTAGTTCACTACTTGTGAAACGTTTAATTATTCGAATGTATCAGCAGAATTTTTGGATTAACTCGGTTAATCATCCTAACCAAGATCGATTGTTGGATTACAAAATTGGTTTTTATTCTGAGTTTTATTCTCAGATTCTATCTGAGGGATTTGCGATCGTTGTAGAAACTGCATTCTCGCTACGAGAATTACCTTGCCCGAAAGAAAAAGAAATACCCAAGTTTCAGAATTTACGCTCTATT…	GCAGGATTAACTGCCTTTTATATGTTTCGGATATATTTACTTACATTTGATGGGTATTTGCGCGTTCATTTTCAAAATTACAGTACCACTAAGGAGGGTTCCTTGTATTCAATATCCTTATGGGGAAAAAAGATACCCAAAAGAGTTAATAAAGATTTCATTTTATCAACAACAAAGAGTGGCGTTGCTTTTTTTTCACAAAATATAACCAAAATTAAAGGTAATACAAGAAATAGGATAGGATGCTTTAGTACGTCCTTTGGGGCTAAAAACACTTTTGCCTATCCGCATGAAACGGGAAATACTATGTTATTTCCTCTTCTTATATTACTGCTTTTTACTTTATTCATTGGATTTATAGGAATTTCTTTTGATAATGGAACAAAGGATAATGGAATA…	ATGTCACCACAAACAGAAACTAAAGCAGGTGTTGGATTTCAAGCTGGTGTTAAAGATTATAAATTGACTTACTACACCCCGGAGTATGAAACCAAGGATACTGATATCTTGGCAGCATTCCGAGTAACTCCTCAGCCTGGGGTTCCGCCGGAAGAAGCAGGGGCTGCAGTAGCTGCCGAATCTTCTACTGGTACATGGACAACTGTTTGGACTGATGGACTTACCAGTCTTGATCGTTACAAAGGACGATGCTATCACATCGAGCCTGTTCCTGGGGAAGACAGCCAATGGATCTGTTATGTAGCTTATCCATTAGACTTATTTGAAGAGGGTTCCGTTACTAACATGTTTACTTCCATTGTAGGTAACGTATTTGGTTTCAAAGCCCTACGTGCTCTA…	not used for analysis	not used for analysis	NA	NA	unknown	NA	NA	RBINS	NA	unknown	unknown	Pooideae	Poodae	Poeae	Loliodinae	Loliinae	Festuca	Festuca_rubra	Festuca_rubra	Festuca_rubra_B124	Absent	100+ phytoliths (Elongate dendritic + other) in sample		Vrije Universiteit Brussel (VUB)	Protocol 2: combination of dry and wet oxidation
161	Festuca subulata	Trin.	UWBM PR09160		Festuca subulata	MF597394	NA	MG225834	TTAGTTCAACTCCTTCAATACCGTATTCAAGATGTTCCATCTTTGCATTTATTGCGATTCTTTCTCAACAATTATTCAAATTGGAATAGTTTTATTACTTCAATGAAATCTATTTTTCTTTTTAAAAAAGAAAATAAAAGACTATTTCGATTCCTATATAACTCTTATGTATCAGAATATGAATTTTTCTTGTTGTTTCTTCGTAAACAATCTTCTTGCTTACCATTAGCATCTTCTGCAACTTTTTTGGAACGAATCCACTTTTCTAGGAAGATGGAACATTTTGGGATAATGTACCCTGGTTTTTTTAGGAAAACCGTATGGTTGTTTATGGATCCTCTTATGCATTATGTTCGATATCAAGGAAAGGCCATTTTTGCATCAAAAGGTACTCTTTTT…	NA	GTTGGATTTCAAGCTGGTGTTAAAGATTATAAATTGACTTACTACACCCCGGAGTATGAAACCAAGGATACTGATATCTTGGCAGCATTCCGAGTAACTCCTCAGCCTGGGGTTCCGCCGGAAGAAGCCGGGGCTGCAGTAGCTGCCGAATCTTCTACTGGTACATGGACAACTGTTTGGACTGATGGACTTACCAGTCTTGATCGTTACAAAGGACGATGCTATCACATCGAGCCTGTTGCTGGGGAAGACAACCAATGGATCTGTTATGTAGCTTATCCATTAGACCTATTTGAAGAGGGTTCCGTTACTAACATGTTTACTTCCATTGTGGGTAACGTATTTGGTTTCAAAGCCCTACGTGCTCTACGTCTGGAGGATCTACGAATTCCCGTTGCT…	not used for analysis	not used for analysis	48.1588	-114.213	USA	Montana	Ashley Creek; at Rogers Lake Road, Flathead, Montana, U.S.A.	MONTU	48114	August	1955	Pooideae	Poodae	Poeae	Loliodinae	Loliinae	Festuca	Festuca_subulata	Festuca_subulata	Festuca_subulata_UWBM_PR09160	Low	100+ phytoliths (Elongate dendritic + other) in sample		University of Washington Burke Museum (UWBM)	Protocol 1: wet oxidation
162	Festuca viridula	Vasey	UWBM PR09170		Festuca viridula	NA	NA	MG226401	NA	NA	AGTGTTGGATTTCAAGCTGGTGTTAAAGATTATAAATTGACTTACTACACCCCGGAGTATGAAACCAAGGATACTGATATCTTGGCAGCATTCCGAGTAACTCCTCAGCCTGGGGTTCCGCCGGAAGAAGCCGGGGCTGCAGTAGCTGCCGAATCTTCTACTGGTACATGGACAACTGTTTGGACTGATGGACTTACCAGTCTTGATCGTTACAAAGGACGATGCTATCACATCGAGCCTGTTGCTGGGGAAGACAACCAATGGATCTGTTATGTAGCTTATCCATTAGACCTATTTGAAGAGGGTTCCGTTACTAACATGTTTACTTCCATTGTGGGTAACGTATTTGGTTTCAAAGCCCTACGTGCTCTACGTCTGGAGGATCTACGAATTCCCGTT…	not used for analysis	not used for analysis	45.8294	-114.512	USA	Montana	Watchtower Peak, Bitterroot Mountains, Bitteroot-Selway Divide; Below Peak, Ravalli, Montana, U.S.A.	MONTU	62995	July	1969	Pooideae	Poodae	Poeae	Loliodinae	Loliinae	Festuca	Festuca_viridula	Festuca_viridula	Festuca_viridula_UWBM_PR09170	Low	100+ phytoliths (Elongate dendritic + other) in sample		University of Washington Burke Museum (UWBM)	Protocol 1: wet oxidation
163	Festuca viviparoidea	Krajina ex Pavlick	UWBM PR09182		Festuca viviparoidea (matK)	FN668468	NA	MG226418	GATTATTTATCACATATAGAAATACCCTATCCTATCCATTTTGAAATCTTGGTTCAACTCTTTCAATACCGTATTCAAGATGTTCCATCTTTGCATTTATTGCGATTCTTTCTCAACAATTATTCAAATTGGAATAGTTTTATTACTTCAATGAAATCTATTTTTCTTTTTAAAAAAGAAAATAAAAGACTATTTCGATTCCTATATAACTCTTATGTATCAGAATATGAATTTTTCTTGTTGTTTCTTCGTAAACAATCTTCTTGCTTACCATTAGCATCTTCTGCAACTTTTTTGGAACGAATCCACTTTTCTAGGAAGATGGAACATTTTGGGATAATGTACCCTAGTTTTTTTAGGAAAACCATATGGTTTTTTATGGATCCTCTTATGCATTAT…	NA	AGTGTTGGATTTCAAGCTGGTGTTAAAGATTATAAATTGACTTACTACACCCCGGAGTATGAAACCAAGGATACTGATATCTTGGCAGCATTCCGAGTAACTCCTCAGCCTGGGGTTCCGCCGGAAGAAGCAGGGGCTGCAGTAGCTGCCGAATCTTCTACTGGTACATGGACAACTGTTTGGACTGATGGACTTACCAGTCTTGATCGTTACAAAGGACGATGCTATCACATCGAGCCTGTTGCTGGGGAAGACAACCAATGGATCTGTTATGTAGCTTATCCATTAGACCTATTTGAAGAGGGTTCCGTTACTAACATGTTTACTTCCATTGTAGGTAACGTATTTGGTTTCAAAGCCCTACGTGCTCTACGTCTGGAGGATCTACGAATTCCCGTT…	not used for analysis	not used for analysis	48.4793	-114.018	USA	Montana	Glacier, Montana, U.S.A.	MONTU	54336	August	1964	Pooideae	Poodae	Poeae	Loliodinae	Loliinae	Festuca	Festuca_viviparoidea	Festuca_viviparoidea	Festuca_viviparoidea_UWBM_PR09182	Low	100+ phytoliths (Elongate dendritic + other) in sample		University of Washington Burke Museum (UWBM)	Protocol 1: wet oxidation
164	Gaudinia fragilis	(L.) P.Beauv.	UWBM PR06810		Gaudinia fragilis	DQ786915	DQ786843	HM850023	ATGGAAAAATTCGAAGGGTATTCAGAAAAACATAAATCTCGTCAACAATACTTTGTCTACCCACTTCTCTTTCAGGAGTATATTTATGCATTTGCCCATGATTATGGATTAAATGATTCCGAACCTGTGGAAATTGTTAGTTGTAATAACAAGAAATTTAGTTCACTACTTGTGAAACGTTTAATTACTCGAATGTATCAGCAGAATTTTTGGATTAACTCGGTTAATCATCCTAACCAAGATCGATTGTTGGATTACAAAATTAGTTTTTATTCTGAGTTTTATTCTCAGATTCTACCTGAGGGGTTTTCGATCGTTGTAGAAACCCCATTCTCACTACGAGAATTATCTTGTCCGAAAGAAAAAGAAATACCAAAGTTTCAGAATTTACGCTCTATT…	GTTATTATGTCAATGGGATTTGGCCTTTTTTTTATTCCGACAGCAACAAAAAATCTTCGTCGCATATGGGCTTTTCCTAGTGTTTTACTCTTAAGTATAGCTATGGTATTCTCAGTTCAACTGTCTATTCAACAAATAAATGGAAGTTCTATCTATCAATATCTATGGTCTTGGACCGTCAATAATGATTTTTCTTTAGAATTTGGATACTTGATTGACCCGCTTACTTCTATTATGTTAATACTAATTACTACTGTAGGAATCCTCGTTCTTATTTATAGTGACGGTTATATGTCTCACGATGAAGGGTATTTGAGATTTTTTGTTTATATAAGTTTTTTCAATACTTCCATGCTAGGATTGGTTACTAGCTCTAATTTGATACAAATTTATTTTTTT…	GGTGTTAAAGATTATAAATTGACTTACTACACCCCGGAGTATGAAACCAAGGATACTGATATCTTGGCAGCATTCCGAGTAACTCCTCAACCTGGGGTTCCGCCGGAAGAAGCAGGGGCTGCAGTAGCTGCCGAATCTTCTACTGGTACATGGACAACTGTTTGGACTGATGGACTTACCAGTCTTGATCGTTACAAAGGACGATGCTATCACATCGAGCCTGTTGCTGGGGAAGACGGCCAATGGATCTGTTATGTAGCTTATCCATTAGATCTATTTGAAGAGGGTTCCGTTACTAACATGTTTACTTCCATTGTGGGTAACGTATTTGGTTTCAAAGCCCTACGTGCTCTACGTTTGGAGGATCTACGAATTCCTCCTGCTTATACAAAAACTTTC…	not used for analysis	not used for analysis	-35.0806	-57.5203	Argentina	NA	Estanci ''El Santuario''. Cordón con ''tala'' y ''coronillo'' ( a la entrada), Magdalena, Buenois Aires, Argentina, South America.	MO	4806361	November	2000	Pooideae	Poodae	Poeae	-	Aveninae	Gaudinia	Gaudinia_fragilis	Gaudinia_fragilis	Gaudinia_fragilis_UWBM_PR06810	Low	100+ phytoliths (Elongate dendritic + other) in sample		University of Washington Burke Museum (UWBM)	Protocol 1: wet oxidation
165	Glyceria borealis	(Nash) Batch.	UWBM PR09238		Glyceria borealis	NA	KJ913064	NA	NA	TTTTATATGTTTCGGATATATTTACTTACGTTTGATGGGTATTTACGTGTTCATTTTCAAAGTTACAGTAGCACTAAAGAGAGTTCCTTGTATTCACTATCCTTATGGGGAAAAAGGCTACCCAAAGGAGTGAATAGGGATTTCATTTTATCAACAACGAAGAGTGGAGTTTCTTTTTTTTCACAAAATATATTCCAAAATCCTGGTAATACAAGAAATAGGATAGGATCCTTTAGTACTTCCTTTGGGGCTAAAAAAACTTTTGCCTATCCGCATGAAACGGGAAATACTATGCTATTTCCTCTTCTTATATTATTTATTTTTACTTTGTTCATTGGAGGGATAGGAATCTCTTTTGATAATGGAGCAATGGATAATAGAATAGTGGAGTTAACCTTA…	NA	not used for analysis	not used for analysis	46.0635	-114.233	USA	Montana	Rock Creek Trail, Bitterroot Mountains; 1/3 mi W of the falls, Ravalli, Montana, U.S.A.	MONTU	68499	July	1971	Pooideae	Melicodae	Meliceae	-	-	Glyceria	Glyceria_borealis	Glyceria_borealis	Glyceria_borealis_UWBM_PR09238	Low	100+ phytoliths (Elongate dendritic + other) in sample		University of Washington Burke Museum (UWBM)	Protocol 1: wet oxidation
166	Glyceria canadensis	(Michx.) Trin.	B127		Glyceria canadensis	KJ840924	KJ912968	MG227621	GAAATACCCTATCCTATCCATTTGGAAATATTGGTTCAACTCCTTCAATACCGTATCCAAGATGTTCCATCCTTGCATTTATTGCGATTCTTTCTCAACTACTATTCGAATTGGAATAGTCTTATTACTTCAATGAAATCCATTTTTATTTTGAAAAAAGAAAATAAAAGACTATTTCGATTCCTATATAACTCTTATGTATCAGAATATGAATTTTTCTTGTTGTTTCTTCGTAAACAATCTTCTTTTTTACCATTAGTATCTTCTGGAACCTTTCTGGAACGAATCCACTTTTCTAGGAAAATGGAACATTTTGGGGTAATGTACCCAGTTTTTTTTCGTAAAACCTTATGGTTCTTTATGGATCCTCTTATGCATTATGTTCGATATCAAGGAAAA…	TTTTATATGTTTYGGATATATTTACTTACGTTTGATGGGTATTTACGTGTTCATTTTCAAAGTTACAGTAGCACTAAAGAGAGTTCGTTGTATTCAATATCCTTATGGGGAAAAAGGATACCCAAAGGAGTGAATAGGGATTTCATTTTATCAACAACGAAGAGTGGAGTTTCTTTTTTTTCACAAAATATATTCAAAAATCCTGGTAATACAAGAAATAAGATAGGATCCTTTAGTACTTCCTTTGGGGCTAAAAAAACTTTTGCCTATCCGCATGAAACGGGAAATACTATGCTATTTCCTCTTCTTATATTATTTATTTTTACTTTGTTCATTGGATTCATAGGAATCTCTTTTGATAATGGAGCAATGGATAATAGAATAGCGGAGTTAACCTTA…	GTTGGATTTCAAGCTGGTGTTAAAGATTATAAATTGACTTACTACACCCCGGAGTATGAAACCAAGGATACTGATATCTTGGCAGCATTCCGAGTAACTCCTCAGCCTGGGGTTCCGCCCGAAGAAGCGGGGGCTGCAGTAGCTGCCGAATCTTCGACTGGTACATGGACAACAGTTTGGACTGACGGACTTACCAGTCTTGATCGTTACAAAGGACGATGCTATCACATCGAGCCTGTTCCTGGGGAAGAGGGCCAATGGATCGCTTATGTAGCTTATCCATTAGATCTATTTGAAGAGGGTTCCGTTACTAACATGTTTACTTCCATTGTAGGTAACGTATTTGGTTTCAAAGCCCTACGTGCTCTACGTCTGGAGGATCTACGAATTCCCCCTACT…	not used for analysis	not used for analysis	50.4289	6.1211	Belgium	NA	Waimes, Belgium.	RBINS	NA	September	1996	Pooideae	Melicodae	Meliceae	-	-	Glyceria	Glyceria_canadensis	Glyceria_canadensis	Glyceria_canadensis_B127	Absent	100+ phytoliths (Elongate dendritic + other) in sample		Vrije Universiteit Brussel (VUB)	Protocol 2: combination of dry and wet oxidation
167	Glyceria declinata	Bréb.	B130		Glyceria declinata	JN895984	U71048	HM850032	CTATCTGAGGGGTTTGCAATCGTTGTAGAAATCCCATTTTCGTTACGAGAATTCTTTTGTCTGAAAGAAAAAGAAATACCAAAGTTTCAGAATTTACGCTCTATTCATGCAATATTTCCCTTTTTAGAAGACAAATTTTTGCATTTGGATTATCTATCACATATAGAAATACCCTATCCTATCCATTTGGAAATATTGGTTCAACTCCTTCAATACCGTATCCAAGATGTTCCATCTTTGCATTTATTACGATTCTTTCTCAACTACTATTCGAATTGGAATAGTCTTATTACTTCAATGAAATCCATTTTTCTTTTGAAAAAAGAAAATAAAAGACTATTTCGATTCCTATATAACTCTTATGTATCAGAATATGAATTTTTCTTGTTGTTTCTTCGT…	CATTTTCAAAGTTACAGTAGCACTAAAGAGAGTTCCTTGTATTCACTATCCTTATGGGGAAAAAGGCTACCCAAAGGAGTGAATAGGGATTTCATTTTATCAACAACGAAGAGTGGAGTTTCTTTTTTTTCACAAAATATATTCCAAAATAATGGNAATACAANAAATAGGATAGGATCCTTTAGTACTGCCTTGNNNNCTAAAAAAACTTTTGCCTATCCGCATGAAACGGGAAATACTATGCTATTTCCTCTTCTTATATTATTNATTTTTACNNNGTTCATTGGAGGGATAGGAATCTCTTTTGATAATGGAGCAATGGATAATAGAATAGTGGAGTTAACCTTATTATCAAAGTGGTTAACTCCCTCAATAAANTTTTTCCAGGAAAGTTCTAAT…	GGTGTTAAAGATTATAAATTGACTTACTACACCCCGGAGTATGAAACCAAGGATACTGATATCTTGGCAGCATTCCGAGTAACTCCTCAGCCTGGGGTTCCGCCCGAAGAAGCGGGGGCTGCAGTAGCTGCCGAATCTTCGACTGGTACATGGACAACAGTTTGGACTGACGGACTTACCAGTCTTGATCGTTACAAAGGACGATGCTATCACATCGAGCCTGTTCCTGGGGAAGAGGGCCAATGGATCGCTTATGTAGCTTATCCATTAGACCTATTTGAAGAGGGTTCCGTTACTAACATGTTTACTTCCATTGTAGGTAACGTATTTGGTTTCAAAGCCCTACGTGCTCTACGTCTGGAGGATCTACGAATTCCCCCTACTTATTCAAAAACTTTC…	not used for analysis	not used for analysis	50.0389	4.3434	Belgium	NA	Baileux, Belgium.	RBINS	NA	August	1980	Pooideae	Melicodae	Meliceae	-	-	Glyceria	Glyceria_declinata	Glyceria_declinata	Glyceria_declinata_B130	Absent	100+ phytoliths (Elongate dendritic + other) in sample		Vrije Universiteit Brussel (VUB)	Protocol 2: combination of dry and wet oxidation
168	Glyceria elata	(Nash) M.E.Jones	UWBM PR09202		Glyceria elata	MF597400	NA	MG225912	TTAGTTCAACTCCTTCAATACCGTATCCAAGATGTTCCATCCTTGCATTTATTGCGATTCTTTCTCAACTACTATTCGAATTGGAATAGTCTTATTACTTCAATGAAATCCATTTTTCTTTTGAAAAAAGAAAATAAAAGACTATTTCGATTCCTATATAACTCTTATGTATCAGAATATGAATTTTTCTTGTTGTTTCTTCGTAAACAATCTTCTTTTTTACCATTAGTATCTTCTGGAACCTTTCTGGAACGAATCCACTTTTCTAGGAAAATGGAACATTTTGGGGTAATGTACCCAGTTTTTTTTCGTAAAACCTTATGGTTCTTTATGGATCCTCTTATGCATTATGTTCGATATCAAGGAAAAGCTATTCTTGCATCAAAAGGAACTTTTTTT…	NA	GTTGGATTTCAAGCTGGTGTTAAAGATTATAAATTGACTTACTACACCCCGGAGTATGAAACCAAGGATACTGATATCTTGGCAGCATTCCGAGTAACTCCTCAGCCTGGGGTTCCGCCCGAAGAAGCGGGGGCTGCAGTAGCTGCCGAATCTTCGACTGGTACATGGACAACAGTTTGGACTGACGGACTTACCAGTCTTGATCGTTACAAAGGACGATGCTATCACATCGAGCCTGTTCCTGGGGAAGAGGGCCAATGGATCGCTTATGTAGCTTATCCATTAGATCTATTTGAAGAGGGTTCCGTTACTAACATGTTTACTTCCATTGTAGGTAACGTATTTGGTTTCAAAGCCCTACGTGCTCTACGTCTGGAGGATCTACGAATTCCCCCTACT…	not used for analysis	not used for analysis	48.63	-114.142	USA	Montana	Camas Creek Meadow, North Fork Road, Glacier National Park, Flathead, Montana, U.S.A.	MONTU	36777	August	1951	Pooideae	Melicodae	Meliceae	-	-	Glyceria	Glyceria_elata	Glyceria_elata	Glyceria_elata_UWBM_PR09202	Low	100+ phytoliths (Elongate dendritic + other) in sample		University of Washington Burke Museum (UWBM)	Protocol 1: wet oxidation
169	Glyceria fluitans	(L.) R.Br.	B133		Glyceria fluitans	MH888102	KJ913008	MH888155	GAAAAATTCGAGAGGTATTCACAAAAGCAGATATCTCGTCAACAATACTTCGTCTACCCACTACTCTTTCAGGAGTATATTTATGCATTTGCCCATGATTATGGATTAAAAGGTTCCCAACCTGTGGAAATTTTTAGTTGTAATAACAAGAAATTTAGTTCACTACTTGTGAAACGTTTAATTATTCGAATGTATCAGCAGAATTTTTGGATTAACTCGGTTAATCATCTTAACCAAGATCGATTGTTGGATTACAAAAATTATTTTTATTCTGAGTTTTATTCTCAGATTCTATCTGAGGGGTTTGCAATCGTTGTAGAAATCCCATTTTCGTTACGAGAATTCTTTTGTCTGAAAGAAAAAGAAATACCAAAGTTTCAGAATTTACGCTCTATTCAT…	TTTTATATGTTTYGGATATATTTACTTACGTTTGATGGGTATTTACGTGTTCATTTTCAAAGTTACAGTAGCACTAAAGAGAGTTCCTTGTATTCACTATCCTTATGGGGAAAAAGGCTACCCAAAGGAGTGAATAGGGATTTCATTTTATCAACAACGAAGAGTGGAGTTTCTTTTTTTTCACAAAATATATTCCAAAATCCTGGTAATACAAGAAATAGGATAGGATCCTTTAGTACTTCCTTTGGGGCTAAAAAAACTTTTGCCTATCCGCATGAAACGGGAAATACTATGCTATTTCCTCTTCTTATATTATTTATTTTTACTTTGTTCATTGGAGGGATAGGAATCTCTTTTGATAATGGAGCAATGGATAATAGAATAGTGGAGTTAACCTTA…	TTGACTTACTACACCCCGGAGTATGAAACCAAGGATACTGATATCTTGGCAGCATTCCGAGTAACTCCTCAGCCTGGGGTTCCGCCCGAAGAAGCGGGGGCTGCAGTAGCTGCCGAATCTTCGACTGGTACATGGACAACAGTTTGGACTGACGGACTTACCAGTCTTGATCGTTACAAAGGACGATGCTATCACATCGAGCCTGTTCCTGGGGAAGAGGGCCAATGGATCGCTTATGTAGCTTATCCATTAGACCTATTTGAAGAGGGTTCCGTTACTAACATGTTTACTTCCATTGTAGGTAACGTATTTGGTTTCAAAGCCCTACGTGCTCTACGTCTGGAGGATCTACGAATTCCCCCTACTTATTCAAAAACTTTCCAAGGTCCGCCTCATGGT…	not used for analysis	not used for analysis	51.4577	4.5292	the Netherlands	NA	Ochtmaal, the Netherlands.	RBINS	NA	September	1975	Pooideae	Melicodae	Meliceae	-	-	Glyceria	Glyceria_fluitans	Glyceria_fluitans	Glyceria_fluitans_B133	Absent	100+ phytoliths (Elongate dendritic + other) in sample		Vrije Universiteit Brussel (VUB)	Protocol 2: combination of dry and wet oxidation
170	Glyceria grandis	S.Watson	UWBM PR09166		Glyceria grandis	HQ593315	AY622314	AY632364	TTGCATTTGGATTATCTATCACATATAGAAATACCCTATCCTATCCATTTGGAAATATTGGTTCAACTCCTTCAATACCGTATCCAAGATGTTCCATCCTTGCATTTATTGCGATTCTTTCTCAACTACTATTCGAATTGGAATAGTCTTATTACTTCAATGAAATCCATTTTTATTTTGAAAAAAGAAAATAAAAGACTATTTCGATTCCTATATAACTCTTATGTATCAGAATATGAATTTTTCTTGTTGTTTCTTCGTAAACAATCTTCTTTTTTACCATTAGTATCTTCTGGAACCTTTCTGGAACGAATCCACTTTTCTAGGAAAATGGAACATTTTGGGGTAATGTACCCAGGTTTTTTTCGTAAAACCTTATGGTTCTTTATGGATCCTCTT…	GGACTTTTTTTTATTCCGACAGCANCANAAAATCTTCGTCGCATATGGGCTTTTCCTAGTGTTTTCTTTTTAAGTATAGCTATGGTATTCTCAGTTCAACTGTCTATTCAACAAATAAATGGAAGTTCTATCTATCAATATTTATGGTCTTGGACCCTCAATAATGATTTTTCCTTAGAATTTGGATACTTAATTGATCCGCTTACTTCTATTATGTTAGTACTAATTACTACTGTAGGAATCTTGGTTCTTGTTTATAGCGACGGTTATATGTCTCACGATGAAGGATATTTGAGATTTTTTGTTTATATAAGTTTTTTCAATACTTCCATGTTGGGATTGGTTACTAGTTCCAATTTGATACAAATTTATTTTTTTTGGGAACTTGTGGGAATGTGT…	TTGACTTACTACACCCCGGAGTATGAAACCAAGGATACTGATATCTTGGCAGCATTCCGAGTAACTCCTCAGCCTGGGGTTCCGCCCGAAGAAGCGGGGGCTGCAGTAGCTGCCGAATCTTCGACTGGTACATGGACAACAGTTTGGACTGACGGACTTACCAGTCTTGATCGTTACAAAGGACGATGCTATCACATCGAGCCTGTTCCTGGGGAAGAGGGCCAATGGATCGCTTATGTAGCTTATCCATTAGACCTATTTGAAGAGGGTTCCGTTACTAACATGTTTACTTCCATTGTAGGTAACGTATTTGGTTTCAAAGCCCTACGTGCTCTACGTCTGGAGGATCTACGAATTCCCCCTACTTATTCAAAAACTTTCCAAGGTCCGCCTCATGGT…	not used for analysis	not used for analysis	47.5056	-114.531	USA	Montana	Clark Basin, Winter Range, Sanders, Montana, U.S.A	MONTU	33299	August	1938	Pooideae	Melicodae	Meliceae	-	-	Glyceria	Glyceria_grandis	Glyceria_grandis	Glyceria_grandis_UWBM_PR09166	Low	100+ phytoliths (Elongate dendritic + other) in sample		University of Washington Burke Museum (UWBM)	Protocol 1: wet oxidation
171	Glyceria maxima	(Hartm.) Holmb.	NA		Glyceria maxima	KU883530	KJ912961	JN891215	ATATTGGTTCAACTCCTTCAATACCGTATCCAAGATGTTCCATCCTTGCATTTATTGCGATTCTTTCTCAACTACTATTCGAATTGGAATAGTCTTATTACTTCAATGAAATCCATTTTTATTTTGAAAAAAGAAAATAAAAGACTATTTCGATTCCTATATAACTCTTATGTATCAGAATATGAATTTTTCTTGTTGTTTCTTCGTAAACAATCTTCTTTTTTACCATTAGTATCTTCTGGAACCTTTCTGGAACGAATCCACTTTTCTAGGAAAATGGAACATTTTGGGGTAATGTACCCAGGTTTTTTTCGTAAAACCTTATGGTTCTTTATGGATCCTCTTATGCATTATGTTCGATATCAAGGAAAAGCTATTCTTGCATCAAAAGGCACTTTT…	TTTTATATGTTTYGGATATATTTACTTACGTTTGATGGGTATTTACGTGTTCATTTTCAAAGTTACAGTAGCACTAAAGAGAGTTCGTTGTATTCAATATCCTTATGGGGAAAAAGGATACCAAAAGGAGTGAATAGGGATTTCATTTTATCAACAACGAAGAGTGGAGTTTCTTTTTTTTCACAAAATATATTAAAAAATCCTGGTAATATAAGAAATAGGATAGGATCCTTTAGTACTTCCTTTGGGGCTAAAAAAACTTTTGCCTATCCGCATGAAACGGGAAATACTATGCTATTTCCTCTTCTTATATTATTTATTTTTACTTTGTTCATTGGATTCATAGGGGTCTCTTTTGATAATGGAGCAATGGATAATAGAATAGCAGAGTTAACCTTA…	AGTGTTGGATTTCAAGCTGGTGTTAAAGATTATAAATTGACTTACTACACCCCGGAGTATGAAACCAAGGATACTGATATCTTGGCAGCATTCCGAGTAACTCCTCAGCCTGGGGTTCCGCCCGAAGAAGCGGGGGCTGCAGTAGCTGCCGAATCTTCGACTGGTACATGGACAACAGTTTGGACTGACGGACTTACCAGTCTTGATCGTTACAAAGGACGATGCTATCACATCGAGCCTGTTCCTGGGGAAGAGGGCCAATGGATCGCTTATGTAGCTTATCCATTAGACCTATTTGAAGAGGGTTCCGTTACTAACATGTTTACTTCCATTGTAGGTAACGTATTTGGTTTCAAAGCCCTACGTGCTCTACGTCTGGAGGATCTACGAATTCCCCCT…	not used for analysis	not used for analysis	NA	NA	United Kingdom	N.A	United Kingdom	NA	NA	NA	NA	Pooideae	Melicodae	Meliceae	-	-	Glyceria	Glyceria_maxima	Glyceria_maxima	Glyceria_maxima_NA	Absent	Unknown		Parry and Smithson (1966)	See Parry and Smithson (1966)
172	Glyceria maxima	(Hartm.) Holmb.	B136		Glyceria maxima	KU883530	KJ912961	JN891215	ATATTGGTTCAACTCCTTCAATACCGTATCCAAGATGTTCCATCCTTGCATTTATTGCGATTCTTTCTCAACTACTATTCGAATTGGAATAGTCTTATTACTTCAATGAAATCCATTTTTATTTTGAAAAAAGAAAATAAAAGACTATTTCGATTCCTATATAACTCTTATGTATCAGAATATGAATTTTTCTTGTTGTTTCTTCGTAAACAATCTTCTTTTTTACCATTAGTATCTTCTGGAACCTTTCTGGAACGAATCCACTTTTCTAGGAAAATGGAACATTTTGGGGTAATGTACCCAGGTTTTTTTCGTAAAACCTTATGGTTCTTTATGGATCCTCTTATGCATTATGTTCGATATCAAGGAAAAGCTATTCTTGCATCAAAAGGCACTTTT…	TTTTATATGTTTYGGATATATTTACTTACGTTTGATGGGTATTTACGTGTTCATTTTCAAAGTTACAGTAGCACTAAAGAGAGTTCGTTGTATTCAATATCCTTATGGGGAAAAAGGATACCAAAAGGAGTGAATAGGGATTTCATTTTATCAACAACGAAGAGTGGAGTTTCTTTTTTTTCACAAAATATATTAAAAAATCCTGGTAATATAAGAAATAGGATAGGATCCTTTAGTACTTCCTTTGGGGCTAAAAAAACTTTTGCCTATCCGCATGAAACGGGAAATACTATGCTATTTCCTCTTCTTATATTATTTATTTTTACTTTGTTCATTGGATTCATAGGGGTCTCTTTTGATAATGGAGCAATGGATAATAGAATAGCAGAGTTAACCTTA…	AGTGTTGGATTTCAAGCTGGTGTTAAAGATTATAAATTGACTTACTACACCCCGGAGTATGAAACCAAGGATACTGATATCTTGGCAGCATTCCGAGTAACTCCTCAGCCTGGGGTTCCGCCCGAAGAAGCGGGGGCTGCAGTAGCTGCCGAATCTTCGACTGGTACATGGACAACAGTTTGGACTGACGGACTTACCAGTCTTGATCGTTACAAAGGACGATGCTATCACATCGAGCCTGTTCCTGGGGAAGAGGGCCAATGGATCGCTTATGTAGCTTATCCATTAGACCTATTTGAAGAGGGTTCCGTTACTAACATGTTTACTTCCATTGTAGGTAACGTATTTGGTTTCAAAGCCCTACGTGCTCTACGTCTGGAGGATCTACGAATTCCCCCT…	not used for analysis	not used for analysis	49.8203	5.0461	Belgium	NA	Poupehan, Belgium.	RBINS	NA	July	1976	Pooideae	Melicodae	Meliceae	-	-	Glyceria	Glyceria_maxima	Glyceria_maxima	Glyceria_maxima_B136	Absent	100+ phytoliths (Elongate dendritic + other) in sample		Vrije Universiteit Brussel (VUB)	Protocol 2: combination of dry and wet oxidation
173	Glyceria striata	(Lam.) Hitchc.	UWBM PR06169	Glyceria striata (Lamarck) A.S. Hitchcock var. striata	Glyceria striata	KC123408	AF251453	KC123366	ATGGCAAAATTCGAGGGGTATTCAGAAAAACATAAATCTCGTCAACAATACTTCGTCTATCCACTACTCTTTCAGGAATATATTTATGCATTTGCCCATGATTATGGATTAAAAGGTTCCCAACCTGTGGAAATTGTTAGTTGTAATAACAAGAAATTTAGTTCACTACTTGTGAAACGTTTAATTATTCGAATGTATCAGCAGAATTTTTGGATTAACTCGGTTAATCATCTTAACCAAGATCGATTGTTGGATTACAAAAATTATTTTTATTCTGAGTTTTATTCTCAGATTCTATCTGAGGGGTTTGCGATCGTTGTAGAAATCCCATTCTCGTTACGAGAATTATTTTGTCTGAAAGAAAAAGAAATACCAAAGTTTCAGAATTTACGCTCTATT…	ATCCCTCTTCTCCCACTTCCAGTTATTATGTCAATGGGGTTTGGACTTTTTTTTATTCCGACAGCAACAAAAAATCTTCGTCGCATATGGGCTTTTCCTAGTGTTTTATTTTTAAGTATAGCTATGGTATTCTCAGTTCAACTGTCTATTCAACAAATAAATGGAAGTTCTATCTATCAATATCTATGGTCTTGGACCGTCAATAATGATTTTTCCTTAGAATTTGGATACTTAATTGACCCGCTTACTTCTATTATGTTAGTACTAATTACTACTGTAGGAATCTTGGTTCTTGTTTATAGCGACGGTTATATGTCTCACGATGAAGGATATTTGAGATTTTTTGTTTATATAAGTTTTTTCAATACTTCCATGTTGGGATTGGTTACTAGTTCCAAT…	GCTGGTGTTAARGATTATAAATTGACTTACTACACCCCGGAGTATGAAACCAAGGATACTGATATCTTGGCAGCATTCCGAGTAACTCCTCAGCCTGGGGTTCCGCCCGAAGAAGCGGGGGCTGCAGTAGCTGCCGAATCTTCGACTGGTACATGGACAACAGTTTGGACTGACGGACTTACCAGTCTTGATCGTTACAAAGGACGATGCTATCACATCGAGCCTGTTCCTGGGGAAGAGGGCCAATGGATCGCTTATGTAGCTTATCCATTAGACCTATTTGAAGAGGGTTCCGTTACTAACATGTTTACTTCCATTGTAGGTAACGTATTTGGTTTCAAAGCCCTACGTGCTCTACGTCTGGAGGATCTACGAATTCCCCCTACTTATTCAAAAACT…	not used for analysis	not used for analysis	37.876	-122.238	USA	California	UC Botanical Garden, Alameda, California, U.S.A.	JEPS	399357	NA		Pooideae	Melicodae	Meliceae	-	-	Glyceria	Glyceria_striata	Glyceria_striata	Glyceria_striata_UWBM_PR06169	Low	100+ phytoliths (Elongate dendritic + other) in sample		University of Washington Burke Museum (UWBM)	Protocol 1: wet oxidation
174	Graphephorum cernuum	(Trin.) Röser & Tkach	UWBM PR08288	Trisetum cernuum Trin.	Trisetum cernuum Trin.: Homotypic synonym of Graphephorum cernuum (Trin.) Röser & Tkach (POWO)	KM974753	KM974753	KM974753	ATGGAAAAATTCGAAGGGTATTCAGAAAAACATAAATCTCGTCAACAATACTTTGTCTACCCACTT CTCTTTCAGGAGTATATTTATGCATTTGCCCATGATTATGGATTAAATGATTCCGAACCTGTGGAAATTG TTAGTTGTAATAACAAGAAATTTAGTTCACTACTTGTGAAACGTTTAATTACTCGAATGTATCAGCAGAA TTTTTGGATTAACTCGGTTAATCACCCTAACCAAGATCGATTGTTGGATTACAAAATTGGTTTTTATTCT GAGTTTTATTCTCAGATTCTACCTGAGGGGTTTTCGATCGTTGTAGAAATCCCATTCTCGCTACAAGAAT TATCTTGTCCGAAAGAAAAAGAAATACCAAAGTTTCAGAATTTACGCT…	ATGGAACATATATATAAATATGCATGGGTAATCCCTCTTCTCCCACTTCC AGTTATTATGTCAATGGGATTTGGCCTTTTTTTTATTCCGACAGCAACAAAAAATCTTCGTCGCATATGG GCTTTTCCTAGTGTTTTACTCTTAAGTATAGCTATGGTATTCTCAGTTCAACTGTCTATTCAACAAATAA ATGGAAGTTCTATCTATCAATATCTATGGTCTTGGACCGTCAATAATGATTTTTCTTTAGAATTTGGATA CTTGATTGACCCGCTTACTTCTATTATGTTAATACTAATTACTACTGTAGGAATCCTGGTTCTTATTTAT AGTGACGGTTATATGTCTCACGATGAAGGGTATTTGAGATTTTTTGTTTATATAAGTTTTTTCA…	ATGTCACCACAAACAGAAACTAAAGCAAGTGTTGGATTTCAAGCTGGTGTTAAAGATTATAAATTGACTT ACTACACCCCGGAGTATGAAACCAAGGATACTGATATCTTGGCAGCATTCCGAGTAACTCCTCAACCTGG GGTTCCGCCGGAAGAAGCAGGGGCTGCAGTAGCTGCCGAATCTTCTACTGGTACATGGACAACTGTTTGG ACTGATGGACTTACCAGTCTTGATCGTTACAAAGGACGATGCTATCACATCGAGCCTGTTGCTGGGGAAG ACAACCAATGGATCTGTTATGTAGCTTATCCATTAGACCTATTTGAAGAGGGTTCCGTTACTAACATGTT TACTTCCATTGTGGGTAACGTATTTGGTTTCAAAGCCCTACGTG…	not used for analysis	not used for analysis	46.7621	-114.265	USA	Montana	South Fork Lolo Creek Trail, Bitterroot Mountains, Missoula, Montana, U.S.A.	MONTU	68643	July	1971	Pooideae	Poodae	Poeae	-	Aveninae	Graphephorum	Graphephorum_cernuum	Graphephorum_cernuum	Graphephorum_cernuum_UWBM_PR08288	Low	100+ phytoliths (Elongate dendritic + other) in sample		University of Washington Burke Museum (UWBM)	Protocol 1: wet oxidation
175	Graphephorum wolfii	(Vasey) Coult.	UWBM PR09258	Trisetum wolfii Vasey	Graphephorum wolfii	DQ786917	DQ786845	MG226485	ATGGAAAAATTCGAAGGGTATTCAGAAAAACATAAATCTCGTCAACAATACTTTGTCTACCCACTTCTCTTTCAGGAGTATATTTATGCATTTGCCCATGATTATGGATTAAATGATTCCGAACCTGTGGAAATTGTTAGTTGTAATAACAAGAAATTTAGTTCACTACTTGTGAAACGTTTAATTACTCGAATGTATCAGCAGAATTTTTGGATTAACTCGGTTAATCACCCTAACCAAGATCGATTGTTGGATTACAAAATTGGTTTTTATTCTGAGTTTTATTCTCAGATTCTACCTGAGGGGTTTTCGATCGTTGTAGAAATCCCATTCTCGCTACAAGAATTATCTTGTCCGAAAGAAAAAGAAATACCAAAGTTTCAGAATTTACGCTCTATT…	ATGTCNNTGGGATTTGGCCTTTTTTTTATTCCGACAGCAACAAAAAATCTTCGTCGCATATGGGCTTTTCCTAGTGTTTTACTCTTAAGTATAGCTATGGTATTCTCAGTTCAACTGTCTATTCAACAAATAAATGGAAGTTCTATCTATCAATATCTATGGTCTTGGACCGTCAATAATGATTTTTCTTTARAATTTGGATACTTGATTGACCCGCTTACTTCTATTATGTTAATACTAATTACTACTGTAGGAATCCTGGTTCTTATTTATAGTGACGGTTATATGTCTCACGATGAAGGGTATTTGAGATTTTTTGTTTATATAAGTTTTTTCAATACTTCAATGCTAGGATTGGTTACTAGCTCTAATTTGATACAAATTTATTTTTTTTGGGAA…	AGTGTTGGATTTCAAGCTGGTGTTAAAGATTATAAATTGACTTACTACACCCCGGAGTATGAAACCAAGGATACTGATATCTTGGCAGCATTCCGAGTAACTCCTCAACCTGGGGTTCCGCCGGAAGAAGCAGGGGCTGCAGTAGCTGCCGAATCTTCTACTGGTACATGGACAACTGTTTGGACTGATGGACTTACCAGTCTTGATCGTTACAAAGGACGATGCTATCACATCGAGCCTGTTGCTGGGGAAGACAACCAATGGATCTGTTATGTAGCTTATCCATTAGACCTATTTGAAGAGGGTTCCGTTACTAACATGTTTACTTCCATTGTGGGTAACGTATTTGGTTTCAAAGCCCTACGTGCTCTACGTTTGGAGGATCTACGAATTCCCCCT…	not used for analysis	not used for analysis	46.711	-114.601	USA	Montana	Granite Creek Road, Granite Creek Drainage, Bitterroot Mountains; ca. 3.4 air mi SW of Lolo Hot Springs, Missoula, Montana, U.S.A.	MONTU	105703	July	1986	Pooideae	Poodae	Poeae	-	Aveninae	Graphephorum	Graphephorum_wolfii	Graphephorum_wolfii	Graphephorum_wolfii_UWBM_PR09258	Low	100+ phytoliths (Elongate dendritic + other) in sample		University of Washington Burke Museum (UWBM)	Protocol 1: wet oxidation
176	Greeneochloa tweedyi	(Scribn.) P.M.Peterson, Soreng, Romasch. & Barberá	UWBM PR07075	Calamagrostis tweedyi (Scribn.) Scribn.	no genbank data	NA	NA	NA	NA	NA	NA	not used for analysis	not used for analysis	48.3911	-115.552	USA	Montana	Mineral, Montana, U.S.A.	MONTU	130277	July	1972	Pooideae	Poodae	Poeae	Agrostidodinae	Echinopogoninae	Greeneochloa	Greeneochloa_tweedyi	Greeneochloa_tweedyi	Greeneochloa_tweedyi_UWBM_PR07075	Low	100+ phytoliths (Elongate dendritic + other) in sample		University of Washington Burke Museum (UWBM)	Protocol 1: wet oxidation
177	Helictochloa pratensis	(L.) Romero Zarco	E004	Avena pratensis L.	Helictochloa pratensis	JN894523	NA	JN893219	TTGCATTTATTGCGATTCTTTCTCAACTACTATTCAAATTGGAATAGTTTTATTACTTCAATGAAATCTATTTTTCTTTTTAAAAAAGAAAATAAAAGACTATTTCGATTCCTATATAATTCTTATGTATCAGAATATGAATTTTTCTTGTTGTTTCTTCGTAAACAATCTTCTTGCTTACCATTAGCATCTTCTGGAACTTTTTTGGAACGAATCCACTTTTCTAGGAAGATGGAACATTTTGGGATAATGTACCCTGGTTTTTTTAGGAAAACCATATGGTTTTTTATGGATCCTCTTATGCATTATGTTCGATATCAAGGAAAGGCCTTTTTTGCATCAAAAGGTACTCTTTTTTTGAACAAAAAATGGAAATGGTACCATATCAATTTATGGCAA…	NA	AGTGTTGGATTTCAAGCTGGTGTTAAAGATTATAAATTGACTTACTACACCCCGGAGTATGAAACCAAGGATACTGATATCTTGGCAGCATTCCGAGTAACTCCTCAGCCTGGGGTTCCGCCGGAAGAAGCAGGGGCTGCAGTAGCTGCCGAATCTTCTACTGGTACATGGACAACTGTTTGGACTGATGGACTTACCAGTCTTGATCGTTACAAAGGACGATGCTATCACATCGAGCCTGTTGCTGGGGAAGACAACCAATGGATCTGTTATGTAGCTTATCCATTAGACCTATTTGAAGAGGGTTCCGTTACTAACATGTTTACTTCCATTGTGGGTAACGTATTTGGTTTCAAAGCTCTACGTGCTCTACGTCTGGAGGATCTACGAATTCCCCCT…	Wild	Hexaploid	43.2236	5.37357	France		Marseille. Au pied de Marseilleveyre vers Mazargues, la Seigneurie et les Baumettes, Bouches-du-Rhône, France.	WTU	137941	May	1947	Pooideae	Poodae	Poeae	Agrostidodinae	Helictochloinae	Helictochloa	Helictochloa_pratensis	Helictochloa_pratensis	Helictochloa_pratensis_E004	High	100+ phytoliths (Elongate dendritic + other) in sample	20	Vrije Universiteit Brussel (VUB)	Protocol 1: wet oxidation
178	Helictochloa versicolor	(Vill.) Romero Zarco	E007	Avena versicolor Vill.	Helictotrichon versicolor	LR606906	NA	KF602198	TGCTTCTTCTCTCTGATTCAAGTAGAAATACAAATGGAAAAATTCGAAGGGTATTCAGAAAAACAAAAATCTCGTCAACAATACTTTGTCTACCCACTACTCTTTCAGGAGTATATTTATGCATTTGCCCATGATTATGGATTAAATGATTCTGAACCTGTGGAAATTTTTTGTTGTAATAACAAAAAATTTAGTTCACTACTTGTGAAACGTTTAATTACTCGAATGTATCAGCAGAATTTTTGGATTAACTCGGTTAATCATCCTAACCAAGATCAATTATTGGATTACAAAATTGGTTTTTATTCTGAGTTTTATTCTCATATTCTATCTGAGGGATTTGCGATCGTTGTAGAAACCCCATTCTCGCTACGAGAATTACCTTGTCCGAAAGAAAAA…	NA	GAGACTAAAGCAAGTGTTGGATTTCAAGCTGGTGTTAAAGATTATAAATTGACTTACTACACCCCGGAGTATGAAACCAAGGATACTGATATCTTGGCAGCATTCCGAGTAACTCCTCAGCCTGGGGTTCCGCCGGAAGAAGCAGGGGCTGCAGTAGCTGCCGAATCTTCTACTGGTACATGGACAACTGTTTGGACTGATGGACTTACCAGTCTTGATCGTTACAAAGGACGATGCTATCACATCGAGCCTGTTGCTGGGGAAGACAACCAATGGATCTGTTATGTAGCTTATCCATTAGACCTATTTGAAGAGGGTTCCGTTACTAACATGTTTACTTCCATTGTGGGTAACGTATTTGGTTTCAAAGCTCTACGTGCTCTACGTCTGGAGGATCTA…	not used for analysis	not used for analysis	46.1126	7.49631	Switzerland		Evolène, Valaise, Switzerland.	WTU	326028	July	1959	Pooideae	Poodae	Poeae	Agrostidodinae	Helictochloinae	Helictochloa	Helictochloa_versicolor	Helictochloa_versicolor	Helictochloa_versicolor_E007	High	100+ phytoliths (Elongate dendritic + other) in sample		Vrije Universiteit Brussel (VUB)	Protocol 1: wet oxidation
179	Helictotrichon pubescens	(Huds.) Pilg.	E078		Helictotrichon pubescens	JN895846	NA	JN891447	ATTTATTGCGATTCTTTCTCAACTACTATTCAAATTGGAATAGTTTTATTACTTCAATGAAATCCATTTTTATTTTAAAAAAAGAAAATAAAAGACTATTTCGATTCCTATATAACTCTTATGTATCAGAATATGAATTTTTCTTGTTGTTTCTTCGTAAACAATCCTCTTGCTTACCATTAGCATCTTCTGGAACTTTTTTGGAGCGAATCCACTTTTCGAGGAAGATGGAACATTTTAGGATTAGGATAATGTACCCTGGTTTTTTTAGGAAAACCATATGGTTTTTTATGGATCCTCTTATGCATTATGTTCGATATCAAGGAAAGTCTATTTTTGCATCAAAAGGAACTCTTTTTTTCAACAAAAAATGGAAACGGTACCTTATCCATTTGTGGC…	NA	AGTGTTGGATTTCAAGCTGGTGTTAAAGATTATAAATTGACTTACTACACCCCGGAGTATGAAACCAAGGATACTGATATCTTGGCAGCATTCCGAGTAACTCCTCAGCCTGGGGTTCCCCCGGAAGAAGCAGGGGCTGCAGTAGCTGCCGAATCTTCTACTGGTACATGGACAACTGTTTGGACTGATGGACTTACCAGTCTTGATCGTTACAAAGGACGATGCTATCACATCGAGCCTGTTGCTGGGGAAGATAACCAATGGATCTGTTATGTAGCTTATCCATTAGACCTATTTGAAGAGGGTTCCGTTACTAACATGTTTACTTCCATTGTGGGTAACGTATTTGGTTTCAAAGCCCTACGTGCTCTACGTCTGGAGGATCTACGAATTCCCGTT…	not used for analysis	not used for analysis	46.8674	6.56654	Switzerland		Mauborget, Jura, Vaud, Switzerland.	WTU	324664	June	1958	Pooideae	Poodae	Poeae	-	Aveninae	Helictotrichon	Helictotrichon_pubescens	Helictotrichon_pubescens	Helictotrichon_pubescens_E078	Low	100+ phytoliths (Elongate dendritic + other) in sample		Vrije Universiteit Brussel (VUB)	Protocol 1: wet oxidation
180	Helictotrichon sedenense	(Clarion ex DC.) Holub	E102	Avena montana Vill.	Helictotrichon sedenense	MF999108	MF998795	MF998468	ATGGAAAAATTCGAAGGGTATTCAGAAAAACATAAATCTCGTCAACAATACTTTGTCTACCCACTTCTCTTTCAGGAGTATATTTATGCATTTGCCCATGATTATGGATTAAATGATTCCGAACCTGTGGAAATTGTTAGTTGTAATAACAAGAAATTTAGTTCACTACTTGTGAAACGTTTAATTACTCGAATGTATCAGCAGAATTTTTGGATTAACTCGGTTAATCATCCTAACCAAGATCGATTGTTGGATTACAAAATTGGTTTTTATTCTGAGTTTTATTCTCAGATTCTACCTGAGGGGTTTTCGATCGTTGTAGAAATCCCATTCTCGCTACGAGAATTATCTTGTCCGAAAGAAAAAGAAATACCAAAGTTTCAGAATTTACGCTCTATT…	GTAGGGGATTTTGGTCTATTATTAGGAATTTTAGGTTTTTTTTGGATAACGGGTAGTTTAGAGTTTAGGGATTTGTTCAAAATAGCTAATAACTGGATTCCTAATAATGGAATTAATTCTTTACTTATTACTTTGTGTGCTTTTTTATTATTCCTTGGTGCAGTTGCGAAATCCGCACAATTCCCTCTTCACGTATGGTTACCCGATGCTATGGAAGGACCCACTCCCATTTCAGCTCTTATACACGCAGCAACTATGGTTGCTGCGGGTATTTTTCTTCTAGCTCGACTTCTTCCTCTTTTCATATCTCTACCTTTGATAATGAGTTTAATTTCTTTAGTAGGTACAATAACACTCTTCTTAGGAGCTACTTTAGCTCTTGCTCAGAGAGATATTAAA…	GAAACTAAAGCAAGTGTTGGATTTCAAGCTGGTGTTAAAGATTATAAATTGACTTACTACACCCCGGAGTATGAAACCAAGGATACTGATATCTTGGCAGCATTCCGAGTAACTCCTCAACCTGGGGTTCCGCCGGAAGAAGCAGGGGCTGCAGTAGCTGCCGAATCTTCTACTGGTACATGGACAACTGTTTGGACTGATGGACTTACCAGTCTTGATCGTTACAAAGGACGATGCTATCACATCGAGCCTGTTGCTGGGGAAGACAACCAATGGATCTGTTATGTAGCTTATCCATTAGACCTATTTGAAGAGGGTTCCGTTACTAACATGTTTACTTCCATTGTGGGTAACGTATTTGGTTTCAAAGCCCTACGTGCTCTACGTCTGGAGGATCTA…	Wild	Tetraploid	42.4241	2.1497	France		Vallee d'Eyne, rocailles herbeuses au Col de Nuria, Pyrénées-Orientales, France.	WTU	168618	July	1935	Pooideae	Poodae	Poeae	-	Aveninae	Helictotrichon	Helictotrichon_sedenense	Helictotrichon_sedenense	Helictotrichon_sedenense_E102	High	100+ phytoliths (Elongate dendritic + other) in sample	21	Vrije Universiteit Brussel (VUB)	Protocol 1: wet oxidation
181	Holcus lanatus	L.	NA		Holcus lanatus	KY432781	KY432781	KY432781	ATGGAAAAATTCGAAGGGTATTCAGAAAAACACAAATCTCGTCAACAATACTTTGTCTACCCACTACTCTTTCAGGAGTATATTTATGCATTTGCCCATGATTGTGGATTAAATGATTCCGAACCTGTGGAAATTGTTAGTTGTAATAACAAGAAATTTAGTTCACTACTTGTGAAACGTTTAATTATTCGAATGTATCAGCAGAATTTTTGGATTAATTCGGTTAATCATTCTAACCAAGATCAATTGTTGGATTACAAAATTGGTTTTTATTCTGAGTTTTATTCTCAGATTCTATCTGAGGGATTTGCGATCGTTGTAGAAACCCCATTCTCACTACGAGAATTACCTTGTCCGAAAGAAAAAGAAATATCCAAGTTTCAGAATTTACGCTCTATT…	ATGGAACATACATATCAATATGCATGGGTAATCCCTCTTCTCCCACTTCCAGTTATTATGTCAATGGGGTTTGGCCTTTTTTTTATTCCGACAGCAACAAAAAATCTTCGTCGCATATGGGCTTTTCCTAGTGTTTTATTCTTAAGTATAGCTATGCTATTCTCGATTCAACTGTCTATTCAACAAATAAATGGAAGTTCTATCTATCAATATCTATGGTCTTGGACCGTCAATAATGATTTTTCTTTAGAATTTGGATACTTGATTGACCCGCTTACTTCTATTATGTTAATACTAATTACTACTGTAGGAATCCTAGTTCTTATTTATAGCGATGGTTATATGTCTCACGATGAAGGATATTTGAGATTTTTTGTTTATATAAGTTTTTTCACTACT…	ATGTCACCACAAACAGAAACTAAAGCAAGTGTTGGATTTCAAGCTGGTGTTAAAGATTATAAATTGACTTACTACACCCCGGAGTATGAAACCAAGGATACTGATATCTTGGCAGCATTTCGAGTAACTCCTCAGCCTGGGGTTCCGCCGGAAGAAGCAGGGGCTGCAGTAGCTGCCGAATCTTCTACTGGTACATGGACAACTGTTTGGACTGATGGACTTACCAGTCTTGATCGTTACAAAGGACGATGCTATCACATCGAGCCTGTTGCTGGGGAAGACAACCAATGGATCTGTTATGTAGCTTATCCATTAGACCTATTTGAAGAAGGTTCCGTTACTAACATGTTTACTTCCATTGTGGGTAACGTATTTGGTTTCAAAGCCCTACGTGCTCTA…	not used for analysis	not used for analysis	NA	NA	United Kingdom	N.A	United Kingdom	NA	NA	NA	NA	Pooideae	Poodae	Poeae	-	Holcinae	Holcus	Holcus_lanatus	Holcus_lanatus	Holcus_lanatus_NA	Low	Unknown		Parry and Smithson (1966)	See Parry and Smithson (1966)
182	Holcus lanatus	L.	B139		Holcus lanatus	KY432781	KY432781	KY432781	ATGGAAAAATTCGAAGGGTATTCAGAAAAACACAAATCTCGTCAACAATACTTTGTCTACCCACTACTCTTTCAGGAGTATATTTATGCATTTGCCCATGATTGTGGATTAAATGATTCCGAACCTGTGGAAATTGTTAGTTGTAATAACAAGAAATTTAGTTCACTACTTGTGAAACGTTTAATTATTCGAATGTATCAGCAGAATTTTTGGATTAATTCGGTTAATCATTCTAACCAAGATCAATTGTTGGATTACAAAATTGGTTTTTATTCTGAGTTTTATTCTCAGATTCTATCTGAGGGATTTGCGATCGTTGTAGAAACCCCATTCTCACTACGAGAATTACCTTGTCCGAAAGAAAAAGAAATATCCAAGTTTCAGAATTTACGCTCTATT…	ATGGAACATACATATCAATATGCATGGGTAATCCCTCTTCTCCCACTTCCAGTTATTATGTCAATGGGGTTTGGCCTTTTTTTTATTCCGACAGCAACAAAAAATCTTCGTCGCATATGGGCTTTTCCTAGTGTTTTATTCTTAAGTATAGCTATGCTATTCTCGATTCAACTGTCTATTCAACAAATAAATGGAAGTTCTATCTATCAATATCTATGGTCTTGGACCGTCAATAATGATTTTTCTTTAGAATTTGGATACTTGATTGACCCGCTTACTTCTATTATGTTAATACTAATTACTACTGTAGGAATCCTAGTTCTTATTTATAGCGATGGTTATATGTCTCACGATGAAGGATATTTGAGATTTTTTGTTTATATAAGTTTTTTCACTACT…	ATGTCACCACAAACAGAAACTAAAGCAAGTGTTGGATTTCAAGCTGGTGTTAAAGATTATAAATTGACTTACTACACCCCGGAGTATGAAACCAAGGATACTGATATCTTGGCAGCATTTCGAGTAACTCCTCAGCCTGGGGTTCCGCCGGAAGAAGCAGGGGCTGCAGTAGCTGCCGAATCTTCTACTGGTACATGGACAACTGTTTGGACTGATGGACTTACCAGTCTTGATCGTTACAAAGGACGATGCTATCACATCGAGCCTGTTGCTGGGGAAGACAACCAATGGATCTGTTATGTAGCTTATCCATTAGACCTATTTGAAGAAGGTTCCGTTACTAACATGTTTACTTCCATTGTGGGTAACGTATTTGGTTTCAAAGCCCTACGTGCTCTA…	not used for analysis	not used for analysis	50.2828	4.4882	Belgium	NA	Montigny, Belgium.	RBINS	NA	June	1994	Pooideae	Poodae	Poeae	-	Holcinae	Holcus	Holcus_lanatus	Holcus_lanatus	Holcus_lanatus_B139	Low	100+ phytoliths (Elongate dendritic + other) in sample		Vrije Universiteit Brussel (VUB)	Protocol 2: combination of dry and wet oxidation
183	Holcus lanatus	L.	B142		Holcus lanatus	KY432781	KY432781	KY432781	ATGGAAAAATTCGAAGGGTATTCAGAAAAACACAAATCTCGTCAACAATACTTTGTCTACCCACTACTCTTTCAGGAGTATATTTATGCATTTGCCCATGATTGTGGATTAAATGATTCCGAACCTGTGGAAATTGTTAGTTGTAATAACAAGAAATTTAGTTCACTACTTGTGAAACGTTTAATTATTCGAATGTATCAGCAGAATTTTTGGATTAATTCGGTTAATCATTCTAACCAAGATCAATTGTTGGATTACAAAATTGGTTTTTATTCTGAGTTTTATTCTCAGATTCTATCTGAGGGATTTGCGATCGTTGTAGAAACCCCATTCTCACTACGAGAATTACCTTGTCCGAAAGAAAAAGAAATATCCAAGTTTCAGAATTTACGCTCTATT…	ATGGAACATACATATCAATATGCATGGGTAATCCCTCTTCTCCCACTTCCAGTTATTATGTCAATGGGGTTTGGCCTTTTTTTTATTCCGACAGCAACAAAAAATCTTCGTCGCATATGGGCTTTTCCTAGTGTTTTATTCTTAAGTATAGCTATGCTATTCTCGATTCAACTGTCTATTCAACAAATAAATGGAAGTTCTATCTATCAATATCTATGGTCTTGGACCGTCAATAATGATTTTTCTTTAGAATTTGGATACTTGATTGACCCGCTTACTTCTATTATGTTAATACTAATTACTACTGTAGGAATCCTAGTTCTTATTTATAGCGATGGTTATATGTCTCACGATGAAGGATATTTGAGATTTTTTGTTTATATAAGTTTTTTCACTACT…	ATGTCACCACAAACAGAAACTAAAGCAAGTGTTGGATTTCAAGCTGGTGTTAAAGATTATAAATTGACTTACTACACCCCGGAGTATGAAACCAAGGATACTGATATCTTGGCAGCATTTCGAGTAACTCCTCAGCCTGGGGTTCCGCCGGAAGAAGCAGGGGCTGCAGTAGCTGCCGAATCTTCTACTGGTACATGGACAACTGTTTGGACTGATGGACTTACCAGTCTTGATCGTTACAAAGGACGATGCTATCACATCGAGCCTGTTGCTGGGGAAGACAACCAATGGATCTGTTATGTAGCTTATCCATTAGACCTATTTGAAGAAGGTTCCGTTACTAACATGTTTACTTCCATTGTGGGTAACGTATTTGGTTTCAAAGCCCTACGTGCTCTA…	not used for analysis	not used for analysis	50.6659	4.5671	Belgium	NA	Ottignies, Belgium.	RBINS	NA	June	1975	Pooideae	Poodae	Poeae	-	Holcinae	Holcus	Holcus_lanatus	Holcus_lanatus	Holcus_lanatus_B142	Absent	100+ phytoliths (Elongate dendritic + other) in sample		Vrije Universiteit Brussel (VUB)	Protocol 2: combination of dry and wet oxidation
184	Hordelymus europaeus	(L.) Jess. ex Harz	E093		Hordelymus europaeus	AM234596	EU376152	EU376154	ATGGAAAAATTCGAAGGGTATTCAGAAAAACATAAATCTCGTCAACAATACTTTGTCTACCCACTACTCTTTCAGGAGTATATTTATGCATTTGCGCATGATTATGGATTAAATGGTTCTGAACCTGTGGAAATAGTTAGTTGTAATAACAAGAAATTTAGTTCACTACTTGTGAAACGTTTAATTATTCGAATGTATCAGCAGAATTTTTTGGATAAGTCGGTTAATCATCCTAACCAAGATCGATTGTTGGATTACAAAAATTATTTTTATTCTGAGTTTTATTCTCAGATTCTATCTGAGGGGTTTGCGATCGTTGTAGAAATCCCATTCTCGCTACGAGAATTATCTTGTCCGAAAGAAAAAGAAATACCAAAGTTTCAGAATTTACGCTCTATT…	ATATATTTACTTACATTTGATGGATATTTGCGTGTTCATTTTCAAAATTACAGTAGCACTAAAGAGAGTTCCTTGTATTCAATATCCTTATGGGGAAAAAGGATACCCAAAGGAGTGAATAGGGATTTCATTTTATCAACAACGAAGAGTGGAGTTTCTTTTTTTTCACAAAATATACCAAAAATTCAAGGTAATACAAGAAATAGGATAGGATCCTTTACTACGTCTTTTGGGGCTAAAAACACTTTTGCCTATCCGCATGAAACGGGAAATACTATGTTATTTCCTCTTCTTATATTACTGCTTTTCACTTTGTTCATTGGATTCATAGGAATCTCTTTTGATAATGGAGGAATGGATAATGGAATAGCAGAGTTAACCATATTATCAAAGTGGTTA…	ATGTCACCACAAACAGAAACTAAAGCAGGTGTTGGATTTCAAGCTGGTGTTAAAGATTATAAATTGACTTACTACACCCCAGAGTATGAAACTAAGGATACTGATATCTTGGCAGCATTCCGAGTAAGTCCTCAGCCTGGGGTTCCGCCCGAAGAAGCAGGGGCTGCAGTAGCTGCCGAATCTTCTACTGGTACATGGACAACTGTTTGGACTGATGGACTTACCAGTCTTGATCGTTACAAAGGACGATGCTATCACATCGAGCCTGTTCCTGGGGAAGAGGAGCAATGGATCTGTTATGTAGCTTATCCATTAGACCTATTTGAAGAGGGTTCCGTTACTAACATGTTTACTTCCATTGTGGGTAACGTATTTGGTTTCAAAGCCCTACGTGCTCTA…	Wild	Tetraploid	56.8692	16.6941	Sweden		Öland, Borgholm, Sweden.	WTU	193135	July	1895	Pooideae	Triticodae	Triticeae	-	-	Hordelymus	Hordelymus_europaeus	Hordelymus_europaeus	Hordelymus_europaeus_E093	High	100+ phytoliths (Elongate dendritic + other) in sample	20	Vrije Universiteit Brussel (VUB)	Protocol 1: wet oxidation
185	Hordeum brachyantherum	Nevski	UWBM PR09214		Hordeum brachyantherum (matK and rbcL) UNVERIFIED: Hordeum brachyantherum (ndhF)	MH888122	NA	MH888176	ATGGAAAAATTCGAAGGGTATTCANAAAAACATAAATCTCGTCAACAATACTTTGTCTACCCACTTCTCTTTCAGGAGTATATTTATGCATTTGCTCATGATTATGGATTAAACGGTTCTGAACCTGTGGAAATAGTTAGTTGTAATAACAAGAAATTTAGTTCACTACTTGTGAAACGTTTAATTATTCGAATGTATCAGCAGAATTTTTTGGATAACTCGGTTAATCATCCTAACCAAGATCGATTATTGGATTACAAAAATTATTTTTATTCTGAGTTTTATTCTCAGATTCTATCTGAGGGGTTTGCGATTGTTGTGGAAATCCCATTCTCGCTACGGGAATTATCTTGTCCGAAAGAAAAAGAAATACCAAAGTTTCAGAATTTACGCTCTATT…	NA	GATTATAAATTGACTTACTACACCCCAGAGTATGAAACTAAGGATACTGATATCTTGGCAGCATTCCGAGTAAGTCCTCAGCCTGGGGTTCCGCCCGAAGAAGCAGGGGCTGCAGTAGCTGCCGAATCTTCTACTGGTACATGGACAACTGTTTGGACTGATGGACTTACCAGTCTTGATCGTTACAAAGGACGATGCTATCACATCGAGCCTGTTGCTGGGGAAGACAGCCAATGGATCTGTTATGTAGCTTATCCATTAGACCTATTTGAGGAGGGTTCCGTTACTAACATGTTTACTTCCATTGTGGGTAACGTATTTGGGTTCAAAGCCCTACGTGCTCTACGTTTGGAGGATCTACGAATTCCCCCTACTTATTCAAAAACTTTCCAAGGCCCG…	not used for analysis	not used for analysis	45.3276	-112.2	USA	Montana	Ruby Peak, Ruby Mountains; Below Peak, East of Dillon, Madison, Montana, U.S.A.	MONTU	92157	August	1982	Pooideae	Triticodae	Triticeae	-	-	Hordeum	Hordeum_brachyantherum	Hordeum_brachyantherum	Hordeum_brachyantherum_UWBM_PR09214	High	100+ phytoliths (Elongate dendritic + other) in sample		University of Washington Burke Museum (UWBM)	Protocol 1: wet oxidation
186	Hordeum bulbosum	L.	E034		Hordeum bulbosum	KY636105	KY636105	KY636105	TTAGACCTTCTTATCGATAGTATCTACCGGCTCGAACTCG AATTTGATCGCCTTCCATACTTCACAAGCTGCGGCTAGTTCAGGACTCCATTTGCAAGCTGCTCGGATAA TTTCATTACCTTCGCGAGCAAGATCACGCCCTTCGTTACGAGCTTGTACACAGGCTTCTAAAGCCACTCG ATTAGCTGCTGCACCAGGTGCATTCCCCCAAGGATGTCCTAAAGTTCCTCCACCAAATTGTAATACAGAA TCGTCCCCAAAGATTTCGGTCAGAGCTGGCATATGCCAAACATGAATACCACCTGAAGCTACCGGTATAA CACCTGGCATGGATACCCAGTCCTGAGTGAAAAAGATACCGCGAGCACGATCTTTTTCAATAAAATCATC GCG…	ATGGAAAAATTCGAAGGGTATTCAGAAAAACAGAAATCTCGTCAACAATACTTTGTCTACCCACTT CTCTTTCAGGAGTATATTTATGCATTTGCTCATGATTATGGATTAAACGGTTCTGAACCTGTGGAAATTG TTAGTTGGAATAACAAGAAATTTAGTTCACTACTTGTGAAACGTTTAATTATTCGAATGTATCAGCAGAA TTTTTTGGATAACTCGGTTAATCATCCTAACCAAGATCGATTATTGGATTACAAAAATTATTTTTATTCT GAGTTTTATTCTCAGATTCTATCTGAGGGGTTTGCGATTGTTGTGGAAATCCCATTCTCGCTACGGGAAT TATCTTGTCCGAAAGAAAAAGAAATACCAAAGTTTCAGAATTTACGCT…	ATGTCACCACAAACAGAAACTAAAGCAGGTGTTGGATTTCAAGCTGGTGTTAAAGATTATAAATTGACTT ACTACACCCCAGAGTATGAAACTAAGGATACTGATATCTTGGCAGCATTCCGAGTAAGTCCTCAGCCTGG GGTTCCGCCCGAAGAAGCAGGGGCTGCAGTAGCTGCCGAATCTTCTACTGGTACATGGACAACTGTTTGG ACTGATGGACTTACCAGTCTTGATCGTTACAAAGGACGATGCTATCACATCGAGCCTGTTGCTGGGGAAG ACAGCCAATGGATCTGTTATGTAGCTTATCCATTAGACCTATTTGAGGAGGGTTCCGTTACTAACATGTT TACTTCCATTGTGGGTAACGTATTTGGGTTCAAAGCCCTACGTG…	not used for analysis	not used for analysis	39.3448	-111.523	USA	Utah	Major's Flat Nursery, east of Ephraim, Sanpete, Utah, U.S.A.	WTU	141190	June	1948	Pooideae	Triticodae	Triticeae	-	-	Hordeum	Hordeum_bulbosum	Hordeum_bulbosum	Hordeum_bulbosum_E034	Low	100+ phytoliths (Elongate dendritic + other) in sample		Vrije Universiteit Brussel (VUB)	Protocol 1: wet oxidation
187	Hordeum bulbosum	L.	E090		Hordeum bulbosum	KY636105	KY636105	KY636105	TTAGACCTTCTTATCGATAGTATCTACCGGCTCGAACTCG AATTTGATCGCCTTCCATACTTCACAAGCTGCGGCTAGTTCAGGACTCCATTTGCAAGCTGCTCGGATAA TTTCATTACCTTCGCGAGCAAGATCACGCCCTTCGTTACGAGCTTGTACACAGGCTTCTAAAGCCACTCG ATTAGCTGCTGCACCAGGTGCATTCCCCCAAGGATGTCCTAAAGTTCCTCCACCAAATTGTAATACAGAA TCGTCCCCAAAGATTTCGGTCAGAGCTGGCATATGCCAAACATGAATACCACCTGAAGCTACCGGTATAA CACCTGGCATGGATACCCAGTCCTGAGTGAAAAAGATACCGCGAGCACGATCTTTTTCAATAAAATCATC GCG…	ATGGAAAAATTCGAAGGGTATTCAGAAAAACAGAAATCTCGTCAACAATACTTTGTCTACCCACTT CTCTTTCAGGAGTATATTTATGCATTTGCTCATGATTATGGATTAAACGGTTCTGAACCTGTGGAAATTG TTAGTTGGAATAACAAGAAATTTAGTTCACTACTTGTGAAACGTTTAATTATTCGAATGTATCAGCAGAA TTTTTTGGATAACTCGGTTAATCATCCTAACCAAGATCGATTATTGGATTACAAAAATTATTTTTATTCT GAGTTTTATTCTCAGATTCTATCTGAGGGGTTTGCGATTGTTGTGGAAATCCCATTCTCGCTACGGGAAT TATCTTGTCCGAAAGAAAAAGAAATACCAAAGTTTCAGAATTTACGCT…	ATGTCACCACAAACAGAAACTAAAGCAGGTGTTGGATTTCAAGCTGGTGTTAAAGATTATAAATTGACTT ACTACACCCCAGAGTATGAAACTAAGGATACTGATATCTTGGCAGCATTCCGAGTAAGTCCTCAGCCTGG GGTTCCGCCCGAAGAAGCAGGGGCTGCAGTAGCTGCCGAATCTTCTACTGGTACATGGACAACTGTTTGG ACTGATGGACTTACCAGTCTTGATCGTTACAAAGGACGATGCTATCACATCGAGCCTGTTGCTGGGGAAG ACAGCCAATGGATCTGTTATGTAGCTTATCCATTAGACCTATTTGAGGAGGGTTCCGTTACTAACATGTT TACTTCCATTGTGGGTAACGTATTTGGGTTCAAAGCCCTACGTG…	not used for analysis	not used for analysis	37.8333	58.6667	Turkmenistan		Закасп. обл., Асхабад у., горы Копет-даг, ущелье Чули, исток р. (Мур: Trans-Caspian region, Ashgabat county, Kopet Dag mountains, Chuli gorge, source of the Murgab River.)	WTU	58646	April	1912	Pooideae	Triticodae	Triticeae	-	-	Hordeum	Hordeum_bulbosum	Hordeum_bulbosum	Hordeum_bulbosum_E090	Low	100+ phytoliths (Elongate dendritic + other) in sample		Vrije Universiteit Brussel (VUB)	Protocol 1: wet oxidation
188	Hordeum bulbosum	L.	G024		Hordeum bulbosum	KY636105	KY636105	KY636105	TTAGACCTTCTTATCGATAGTATCTACCGGCTCGAACTCG AATTTGATCGCCTTCCATACTTCACAAGCTGCGGCTAGTTCAGGACTCCATTTGCAAGCTGCTCGGATAA TTTCATTACCTTCGCGAGCAAGATCACGCCCTTCGTTACGAGCTTGTACACAGGCTTCTAAAGCCACTCG ATTAGCTGCTGCACCAGGTGCATTCCCCCAAGGATGTCCTAAAGTTCCTCCACCAAATTGTAATACAGAA TCGTCCCCAAAGATTTCGGTCAGAGCTGGCATATGCCAAACATGAATACCACCTGAAGCTACCGGTATAA CACCTGGCATGGATACCCAGTCCTGAGTGAAAAAGATACCGCGAGCACGATCTTTTTCAATAAAATCATC GCG…	ATGGAAAAATTCGAAGGGTATTCAGAAAAACAGAAATCTCGTCAACAATACTTTGTCTACCCACTT CTCTTTCAGGAGTATATTTATGCATTTGCTCATGATTATGGATTAAACGGTTCTGAACCTGTGGAAATTG TTAGTTGGAATAACAAGAAATTTAGTTCACTACTTGTGAAACGTTTAATTATTCGAATGTATCAGCAGAA TTTTTTGGATAACTCGGTTAATCATCCTAACCAAGATCGATTATTGGATTACAAAAATTATTTTTATTCT GAGTTTTATTCTCAGATTCTATCTGAGGGGTTTGCGATTGTTGTGGAAATCCCATTCTCGCTACGGGAAT TATCTTGTCCGAAAGAAAAAGAAATACCAAAGTTTCAGAATTTACGCT…	ATGTCACCACAAACAGAAACTAAAGCAGGTGTTGGATTTCAAGCTGGTGTTAAAGATTATAAATTGACTT ACTACACCCCAGAGTATGAAACTAAGGATACTGATATCTTGGCAGCATTCCGAGTAAGTCCTCAGCCTGG GGTTCCGCCCGAAGAAGCAGGGGCTGCAGTAGCTGCCGAATCTTCTACTGGTACATGGACAACTGTTTGG ACTGATGGACTTACCAGTCTTGATCGTTACAAAGGACGATGCTATCACATCGAGCCTGTTGCTGGGGAAG ACAGCCAATGGATCTGTTATGTAGCTTATCCATTAGACCTATTTGAGGAGGGTTCCGTTACTAACATGTT TACTTCCATTGTGGGTAACGTATTTGGGTTCAAAGCCCTACGTG…	not used for analysis	not used for analysis	41.2642	46.6339	Georgia		Iori Plateau, Vashlovani National Park; Mount Shavi Mta, East Georgia, Dedoplistskaro District, Georgia.	NY	00883950	May	2006	Pooideae	Triticodae	Triticeae	-	-	Hordeum	Hordeum_bulbosum	Hordeum_bulbosum	Hordeum_bulbosum_G024	Low	100+ phytoliths (Elongate dendritic + other) in sample		Vrije Universiteit Brussel (VUB)	Protocol 1: wet oxidation
189	Hordeum bulbosum	L.	G025		Hordeum bulbosum	KY636105	KY636105	KY636105	TTAGACCTTCTTATCGATAGTATCTACCGGCTCGAACTCG AATTTGATCGCCTTCCATACTTCACAAGCTGCGGCTAGTTCAGGACTCCATTTGCAAGCTGCTCGGATAA TTTCATTACCTTCGCGAGCAAGATCACGCCCTTCGTTACGAGCTTGTACACAGGCTTCTAAAGCCACTCG ATTAGCTGCTGCACCAGGTGCATTCCCCCAAGGATGTCCTAAAGTTCCTCCACCAAATTGTAATACAGAA TCGTCCCCAAAGATTTCGGTCAGAGCTGGCATATGCCAAACATGAATACCACCTGAAGCTACCGGTATAA CACCTGGCATGGATACCCAGTCCTGAGTGAAAAAGATACCGCGAGCACGATCTTTTTCAATAAAATCATC GCG…	ATGGAAAAATTCGAAGGGTATTCAGAAAAACAGAAATCTCGTCAACAATACTTTGTCTACCCACTT CTCTTTCAGGAGTATATTTATGCATTTGCTCATGATTATGGATTAAACGGTTCTGAACCTGTGGAAATTG TTAGTTGGAATAACAAGAAATTTAGTTCACTACTTGTGAAACGTTTAATTATTCGAATGTATCAGCAGAA TTTTTTGGATAACTCGGTTAATCATCCTAACCAAGATCGATTATTGGATTACAAAAATTATTTTTATTCT GAGTTTTATTCTCAGATTCTATCTGAGGGGTTTGCGATTGTTGTGGAAATCCCATTCTCGCTACGGGAAT TATCTTGTCCGAAAGAAAAAGAAATACCAAAGTTTCAGAATTTACGCT…	ATGTCACCACAAACAGAAACTAAAGCAGGTGTTGGATTTCAAGCTGGTGTTAAAGATTATAAATTGACTT ACTACACCCCAGAGTATGAAACTAAGGATACTGATATCTTGGCAGCATTCCGAGTAAGTCCTCAGCCTGG GGTTCCGCCCGAAGAAGCAGGGGCTGCAGTAGCTGCCGAATCTTCTACTGGTACATGGACAACTGTTTGG ACTGATGGACTTACCAGTCTTGATCGTTACAAAGGACGATGCTATCACATCGAGCCTGTTGCTGGGGAAG ACAGCCAATGGATCTGTTATGTAGCTTATCCATTAGACCTATTTGAGGAGGGTTCCGTTACTAACATGTT TACTTCCATTGTGGGTAACGTATTTGGGTTCAAAGCCCTACGTG…	not used for analysis	not used for analysis	36.1408	-5.4562	Spain		Algeciras, Andalusia, Spain.	NY	NA	June	1889	Pooideae	Triticodae	Triticeae	-	-	Hordeum	Hordeum_bulbosum	Hordeum_bulbosum	Hordeum_bulbosum_G025	High	100+ phytoliths (Elongate dendritic + other) in sample		Vrije Universiteit Brussel (VUB)	Protocol 1: wet oxidation
190	Hordeum comosum	J.Presl	E037		Hordeum comosum	AB078097	HQ619404	AY137441	ATGGAAAAATTCGAAGGGTATTCAGAAAAACATAAATCTCGTCAACAATACTTTGTCTACCCACTTCTCTTTCAGGAGTATATTTATGCATTTGCTCATGATTATGGATTAAACGGTTCTGAACCTGTGGAAATAGTTAGTTGTAATAACAAGAAATTTAGTTCACTACTTGTGAAACGTTTAATTATTCGAATGTATCAGCAGAATTTTTTGGATAACTCGGTTAATCATCCTAACCAAGATCGATTATTGGATTACAAAAATTATTTTTATTCTGAGTTTTATTCTCAGATTCTATCTGAGGGGTTTGCGATTGTTGTGGAAATCCCATTCTCGCTACGGGAATTATCTTGTCCGAAAGAAAAAGAAATACCAAAGTTTCAGAATTTACGCTCTATT…	TATTTACTTACATTTGGTGGGTATTTGCGTGTTCATTTTCAAAATTACAGTAGCACTAAAGAGAGTTCCTTGTATTCAATATCCTTATGGGGAAAAAGGATACCCAAAGGAGTGAATAGGGATTCCGTTTTATCAACAACGAAGAGTAGAGTTTCTTTTTTTTCACAAAATATACCCAAAATTCAAGGTAATACAAGAAATAGGATAGGATCCTTTACTACGTCTTTTGGGGCTAAAAACACTTTTGCCTATCCGCATGAAACGGGAAATACTATGTTATTTCCTCTTCTTATATTACTACTTTTCACTTTGTTCATTGGATTCATAGGAATCTCTTTTGATAATGGAGGAATGGATAATGGAATAGCAGAGTTAACCATATTATCAAAGTGGTTAACT…	ATGTCACCACAAACAGAAACTAAAGCAGGTGTTGGATTTCAAGCTGGTGTTAAAGATTATAAATTGACTTACTACACCCCAGAGTATGAAACTAAGGATACTGATATCTTGGCAGCATTCCGAGTAAGTCCTCAGCCTGGGGTTCCGCCCGAAGAAGCAGGGGCTGCAGTAGCTGCCGAATCTTCTACTGGTACATGGACAACTGTTTGGACTGATGGACTTACCAGTCTTGATCGTTACAAAGGACGATGCTATCACATCGAGCCTGTTGCTGGGGAAGACAACCAATGGATCTGTTATGTAGCTTATCCATTAGACCTATTTGAGGAGGGTTCCGTTACTAACATGTTTACTTCCATTGTGGGTAACGTATTTGGGTTCAAAGCCCTACGTGCTCTA…	not used for analysis	not used for analysis	-45.443	-67.3373	Argentina		Dept. Escalante. Cañadón Pilar, Estancia Los Manantiales, 60 km north of Comodoro Rivadavia road to Trelew, Chubut, Argentina.	WTU	118994	December	1938	Pooideae	Triticodae	Triticeae	-	-	Hordeum	Hordeum_comosum	Hordeum_comosum	Hordeum_comosum_E037	High	100+ phytoliths (Elongate dendritic + other) in sample		Vrije Universiteit Brussel (VUB)	Protocol 1: wet oxidation
191	Hordeum marinum	L.	E070		Hordeum marinum	KY636106	KY636106	KY636106	ATGGAAAAATTCGAAGGGTATTCAGAAAAACATAAATCTCGTCAACAATACTTTGTCTACCCACTTCTCTTTCAGGAGTATATTTATGCATTTGCTCATGATTATGGATTAAACGGTTCTGAACCTGTGGAAATAGTTAGTTGTAATAACAAGAAATTTAGTTCACTACTTGTGAAACGTTTAATTATTCGAATGTATCAGCAGAATTTTTTGGATAACTCGGTTAATCATCCTAACCAAGATCGATTATTGGATTACAAAAATTATTTTTATTCTGAGTTTTATTCTCAGATTCTATCTGAGGGGTTTGCGATTGTTGTGGAAATCCCATTCTCGCTACGGGAATTATCTTGTCCGAAAGAAAAAGAAATACCAAAGTTTCAGAATTTACGCTCTATT…	ATGGAACATACATATCAATATGCATGGGTAATCCCTCTTCTCCCACTTCCAGTTATTATGTCAATGGGATTTGGCCTTATTCTTATTCCGACAGCAACAAAAAATCTTCGTCGCATATGGGCTTTTCCTAGTGTTTTACTCTTAAGTATAGCTATGGTATTCTCAGTTCAACTGTCTATTCAACAAATAAATGGAAGTTCTATCTATCAATATCTATGGTCTTGGACCGTCAATAATGATTTTTCTTTAGAATTTGGATACTTGATTGACCCACTTACTTCTATTATGTTAATACTAATTACTACTGTAGGAATCCTGGTTCTTATTTATAGTGATGGTTATATGTCTCACGATGAAGGATATTTGAGATTTTTTGTTTATATAAGTTTTTTCAATACT…	ATGTCACCACAAACAGAAACTAAAGCAAGTGTTGGATTTAAAGCTGGTGTTAAAGATTATAAATTGACTTACTACACCCCAGAGTATGAAACTAAGGATACTGATATCTTGGCAGCATTCCGAGTAAGTCCTCAGCCTGGGGTTCCGCCCGAAGAAGCAGGGGCTGCAGTAGCTGCCGAATCTTCTACTGGTACATGGACAACTGTTTGGACTGATGGACTTACCAGTCTTGATCGTTACAAAGGACGATGCTATCACATCGAGCCTGTTCCTGGGGAAGAAAGCCAATGGATCTGTTATGTAGCTTATCCATTAGACCTATTTGAGGAGGGTTCCGTTACTAACATGTTTACTTCCATTGTGGGTAACGTATTTGGGTTCAAAGCCCTACGTGCTCTA…	not used for analysis	not used for analysis	48.1092	-122.78	USA	Washington	Port Townsend, Washington at Kah Tai Lagoon Nature Park at entrance to the park near the restrooms underneath a large pine tree, Jefferson, Washington, U.S.A	WTU	415845	July	2017	Pooideae	Triticodae	Triticeae	-	-	Hordeum	Hordeum_marinum	Hordeum_marinum	Hordeum_marinum_E070	High	100+ phytoliths (Elongate dendritic + other) in sample		Vrije Universiteit Brussel (VUB)	Protocol 1: wet oxidation
192	Hordeum marinum	L.	G029		Hordeum marinum	KY636106	KY636106	KY636106	ATGGAAAAATTCGAAGGGTATTCAGAAAAACATAAATCTCGTCAACAATACTTTGTCTACCCACTTCTCTTTCAGGAGTATATTTATGCATTTGCTCATGATTATGGATTAAACGGTTCTGAACCTGTGGAAATAGTTAGTTGTAATAACAAGAAATTTAGTTCACTACTTGTGAAACGTTTAATTATTCGAATGTATCAGCAGAATTTTTTGGATAACTCGGTTAATCATCCTAACCAAGATCGATTATTGGATTACAAAAATTATTTTTATTCTGAGTTTTATTCTCAGATTCTATCTGAGGGGTTTGCGATTGTTGTGGAAATCCCATTCTCGCTACGGGAATTATCTTGTCCGAAAGAAAAAGAAATACCAAAGTTTCAGAATTTACGCTCTATT…	ATGGAACATACATATCAATATGCATGGGTAATCCCTCTTCTCCCACTTCCAGTTATTATGTCAATGGGATTTGGCCTTATTCTTATTCCGACAGCAACAAAAAATCTTCGTCGCATATGGGCTTTTCCTAGTGTTTTACTCTTAAGTATAGCTATGGTATTCTCAGTTCAACTGTCTATTCAACAAATAAATGGAAGTTCTATCTATCAATATCTATGGTCTTGGACCGTCAATAATGATTTTTCTTTAGAATTTGGATACTTGATTGACCCACTTACTTCTATTATGTTAATACTAATTACTACTGTAGGAATCCTGGTTCTTATTTATAGTGATGGTTATATGTCTCACGATGAAGGATATTTGAGATTTTTTGTTTATATAAGTTTTTTCAATACT…	ATGTCACCACAAACAGAAACTAAAGCAAGTGTTGGATTTAAAGCTGGTGTTAAAGATTATAAATTGACTTACTACACCCCAGAGTATGAAACTAAGGATACTGATATCTTGGCAGCATTCCGAGTAAGTCCTCAGCCTGGGGTTCCGCCCGAAGAAGCAGGGGCTGCAGTAGCTGCCGAATCTTCTACTGGTACATGGACAACTGTTTGGACTGATGGACTTACCAGTCTTGATCGTTACAAAGGACGATGCTATCACATCGAGCCTGTTCCTGGGGAAGAAAGCCAATGGATCTGTTATGTAGCTTATCCATTAGACCTATTTGAGGAGGGTTCCGTTACTAACATGTTTACTTCCATTGTGGGTAACGTATTTGGGTTCAAAGCCCTACGTGCTCTA…	not used for analysis	not used for analysis	46.4165	-117.018	USA	Idaho	Lewiston, Nez Perce County, Idaho, U.S.A.	NY	1729661	May	unknown	Pooideae	Triticodae	Triticeae	-	-	Hordeum	Hordeum_marinum	Hordeum_marinum	Hordeum_marinum_G029	Low	100+ phytoliths (Elongate dendritic + other) in sample		Vrije Universiteit Brussel (VUB)	Protocol 1: wet oxidation
193	Hordeum marinum	L.	G030		Hordeum marinum	KY636106	KY636106	KY636106	ATGGAAAAATTCGAAGGGTATTCAGAAAAACATAAATCTCGTCAACAATACTTTGTCTACCCACTTCTCTTTCAGGAGTATATTTATGCATTTGCTCATGATTATGGATTAAACGGTTCTGAACCTGTGGAAATAGTTAGTTGTAATAACAAGAAATTTAGTTCACTACTTGTGAAACGTTTAATTATTCGAATGTATCAGCAGAATTTTTTGGATAACTCGGTTAATCATCCTAACCAAGATCGATTATTGGATTACAAAAATTATTTTTATTCTGAGTTTTATTCTCAGATTCTATCTGAGGGGTTTGCGATTGTTGTGGAAATCCCATTCTCGCTACGGGAATTATCTTGTCCGAAAGAAAAAGAAATACCAAAGTTTCAGAATTTACGCTCTATT…	ATGGAACATACATATCAATATGCATGGGTAATCCCTCTTCTCCCACTTCCAGTTATTATGTCAATGGGATTTGGCCTTATTCTTATTCCGACAGCAACAAAAAATCTTCGTCGCATATGGGCTTTTCCTAGTGTTTTACTCTTAAGTATAGCTATGGTATTCTCAGTTCAACTGTCTATTCAACAAATAAATGGAAGTTCTATCTATCAATATCTATGGTCTTGGACCGTCAATAATGATTTTTCTTTAGAATTTGGATACTTGATTGACCCACTTACTTCTATTATGTTAATACTAATTACTACTGTAGGAATCCTGGTTCTTATTTATAGTGATGGTTATATGTCTCACGATGAAGGATATTTGAGATTTTTTGTTTATATAAGTTTTTTCAATACT…	ATGTCACCACAAACAGAAACTAAAGCAAGTGTTGGATTTAAAGCTGGTGTTAAAGATTATAAATTGACTTACTACACCCCAGAGTATGAAACTAAGGATACTGATATCTTGGCAGCATTCCGAGTAAGTCCTCAGCCTGGGGTTCCGCCCGAAGAAGCAGGGGCTGCAGTAGCTGCCGAATCTTCTACTGGTACATGGACAACTGTTTGGACTGATGGACTTACCAGTCTTGATCGTTACAAAGGACGATGCTATCACATCGAGCCTGTTCCTGGGGAAGAAAGCCAATGGATCTGTTATGTAGCTTATCCATTAGACCTATTTGAGGAGGGTTCCGTTACTAACATGTTTACTTCCATTGTGGGTAACGTATTTGGGTTCAAAGCCCTACGTGCTCTA…	Wild	Diploid	39.9511	34.0481	Turkey		Kırıkkale, Delice, Sahçalı Köyü çevresi, bataklık alan (marsh area near Sahçalı Village, Delice, Kırıkkale, Turkey).	NY	04312377	June	1990	Pooideae	Triticodae	Triticeae	-	-	Hordeum	Hordeum_marinum	Hordeum_marinum	Hordeum_marinum_G030	High	100+ phytoliths (Elongate dendritic + other) in sample	20	Vrije Universiteit Brussel (VUB)	Protocol 1: wet oxidation
194	Hordeum murinum	L.	NA		Hordeum murinum	KY636107	KY636107	KY636107	ATGGAAAAATTCGAAGGGTATTCAGAAAAACATAAATCTCGTCAACAATACTTTGTCTACCCACTTCTCTTTCAGGAGTATATTTATGCATTTGCTCATGATTATGGATTAAACGGTTCTGAACCTGTGGAAATAGTTAGTTGTAATAACAAGAAATTTAGTTCACTACTTGTGAAACGTTTAATTATTCGAATGTATCAGCAGAATTTTTTGGATAACTCGGTTAATCATCCTAACCAAGATCGATTATTGGATTACAAAAATTATTTTTATTCTGAGTTTTATTCTCAGATTCTATCTGAGGGGTTTGCTATTGTTGTGGAAATCCCATTCTCGCTACGGGAATTATCTTGTCCGAAAGAAAAAGAAATACCAAAGTTTCAGAATTTACGCTCTATT…	ATGGAACATACATATCAATATGCATGGGTAATCCCTCTTCTCCCACTTCCAGTTATTATGTCAATGGGATTTGGCCTTATTCTTATTCCGACAGCAACAAAAAATCTTCGTCGCATATGGGCTTTTCCTAGTGTTTTACTCTTAAGTATAGCTATGGTATTCTCAGTTCAACTGTCTATTCAACAAATAAATGGAAGTTCTATCTATCAATATCTATGGTCTTGGACTGTCAATAATGATTTTTCTTTAGAATTTGGATACTTGATTGACCCACTTACTTCTATTATGTTAATACTAATTACTACTGTAGGAATCCTGGTTCTTATTTATAGTGATGGTTATATGTCTCACGATGAAGGATATTTGAGATTTTTTGTTTATATAAGTTTTTTCAATACT…	ATGTCACCACAAACAGAAACTAAAGCAGGTGTTGGATTTAAAGCTGGTGTTAAAGATTATAAATTGACTTACTACACCCCAGAGTATGAAACTAAGGATACTGATATCTTGGCAGCATTCCGAGTAAGTCCTCAGCCTGGGGTTCCGCCCGAAGAAGCAGGGGCTGCAGTAGCTGCCGAATCTTCTACTGGTACATGGACAACTGTTTGGACTGATGGACTTACCAGTCTTGATCGTTACAAAGGACGATGCTATCACATCGAGCCTGTTCCTGGGGAAGACAGCCAATGGATCTGTTATGTAGCTTATCCATTAGACCTATTTGAGGAGGGTTCCGTTACTAACATGTTTACTTCCATTGTGGGTAACGTATTTGGGTTCAAAGCCCTACGTGCTCTA…	not used for analysis	not used for analysis	NA	NA	United Kingdom	N.A	United Kingdom	NA	NA	NA	NA	Pooideae	Triticodae	Triticeae	-	-	Hordeum	Hordeum_murinum	Hordeum_murinum	Hordeum_murinum_NA	High	Unknown		Parry and Smithson (1966)	See Parry and Smithson (1966)
195	Hordeum murinum ssp. murinum		E043		Hordeum murinum subsp. murinum	AB078123	NA	HE963513	ATGGAAAAATTCGAAGGGTATTCAGAAAAACATAAATCTCGTCAACAATACTTTGTCTACCCACTTCTCTTTCAGGAGTATATTTATGCATTTGCTCATGATTATGGATTAAACGGTTCTGAACCTGTGGAAATAGTTAGTTGTAATAACAAGAAATTTAGTTCACTACTTGTGAAACGTTTAATTATTCGAATGTATCAGCAGAATTTTTTGGATAACTCGGTTAATCATCCTAACCAAGATCGATTATTGGATTACAAAAATTATTTTTATTCTGAGTTTTATTCTCAGATTCTATCTGAGGGGTTTGCTATTGTTGTGGAAATCCCATTCTCGCTACGGGAATTATCTTGTCCGAAAGAAAAAGAAATACCAAAGTTTCAGAATTTACGCTCTATT…	NA	ACTACACCCCAGAGTATGAAACTAAGGATACTGATATCTTGGCAGCATTCCGAGTAAGTCCTCAGCCTGGGGTTCCGCCCGAAGAAGCAGGGGCTGCAGTAGCTGCCGAATCTTCTACTGGTACATGGACAACTGTTTGGACTGATGGACTTACCAGTCTTGATCGTTACAAAGGACGATGCTATCACATCGAGCCTGTTCCTGGGGAAGACAGCCAATGGATCTGTTATGTAGCTTATCCATTAGACCTATTTGAGGAGGGTTCCGTTACTAACATGTTTACTTCCATTGTGGGTAACGTATTTGGGTTCAAAGCCCTACGTGCTCTACGTTTGGAGGATCTACGAATTCCCCCTACTTATTCAAAAACTTTCCAAGGCCCGCCTCATGGTATCCAAG…	not used for analysis	not used for analysis	48.5454	-122.854	USA	Washington	San Juan Islands National Wildlife Refuge and Wilderness Area. Flower Island, east of Lopez Island, San Juan, U.S.A.	WTU	396974	September	2008	Pooideae	Triticodae	Triticeae	-	-	Hordeum	Hordeum_murinum	Hordeum_murinum_ssp._murinum	Hordeum_murinum_ssp._murinum_E043	Low	100+ phytoliths (Elongate dendritic + other) in sample		Vrije Universiteit Brussel (VUB)	Protocol 1: wet oxidation
196	Hordeum murinum	L.	E068		Hordeum murinum	KY636107	KY636107	KY636107	ATGGAAAAATTCGAAGGGTATTCAGAAAAACATAAATCTCGTCAACAATACTTTGTCTACCCACTTCTCTTTCAGGAGTATATTTATGCATTTGCTCATGATTATGGATTAAACGGTTCTGAACCTGTGGAAATAGTTAGTTGTAATAACAAGAAATTTAGTTCACTACTTGTGAAACGTTTAATTATTCGAATGTATCAGCAGAATTTTTTGGATAACTCGGTTAATCATCCTAACCAAGATCGATTATTGGATTACAAAAATTATTTTTATTCTGAGTTTTATTCTCAGATTCTATCTGAGGGGTTTGCTATTGTTGTGGAAATCCCATTCTCGCTACGGGAATTATCTTGTCCGAAAGAAAAAGAAATACCAAAGTTTCAGAATTTACGCTCTATT…	ATGGAACATACATATCAATATGCATGGGTAATCCCTCTTCTCCCACTTCCAGTTATTATGTCAATGGGATTTGGCCTTATTCTTATTCCGACAGCAACAAAAAATCTTCGTCGCATATGGGCTTTTCCTAGTGTTTTACTCTTAAGTATAGCTATGGTATTCTCAGTTCAACTGTCTATTCAACAAATAAATGGAAGTTCTATCTATCAATATCTATGGTCTTGGACTGTCAATAATGATTTTTCTTTAGAATTTGGATACTTGATTGACCCACTTACTTCTATTATGTTAATACTAATTACTACTGTAGGAATCCTGGTTCTTATTTATAGTGATGGTTATATGTCTCACGATGAAGGATATTTGAGATTTTTTGTTTATATAAGTTTTTTCAATACT…	ATGTCACCACAAACAGAAACTAAAGCAGGTGTTGGATTTAAAGCTGGTGTTAAAGATTATAAATTGACTTACTACACCCCAGAGTATGAAACTAAGGATACTGATATCTTGGCAGCATTCCGAGTAAGTCCTCAGCCTGGGGTTCCGCCCGAAGAAGCAGGGGCTGCAGTAGCTGCCGAATCTTCTACTGGTACATGGACAACTGTTTGGACTGATGGACTTACCAGTCTTGATCGTTACAAAGGACGATGCTATCACATCGAGCCTGTTCCTGGGGAAGACAGCCAATGGATCTGTTATGTAGCTTATCCATTAGACCTATTTGAGGAGGGTTCCGTTACTAACATGTTTACTTCCATTGTGGGTAACGTATTTGGGTTCAAAGCCCTACGTGCTCTA…	Wild	Several	52.0875	5.07528	the Netherlands		Side of river Grift, Utrecht, the Netherlands.	WTU	158340	June	1953	Pooideae	Triticodae	Triticeae	-	-	Hordeum	Hordeum_murinum	Hordeum_murinum	Hordeum_murinum_E068	High	100+ phytoliths (Elongate dendritic + other) in sample	20	Vrije Universiteit Brussel (VUB)	Protocol 1: wet oxidation
197	Hordeum murinum		G027		Hordeum murinum	KY636107	KY636107	KY636107	ATGGAAAAATTCGAAGGGTATTCAGAAAAACATAAATCTCGTCAACAATACTTTGTCTACCCACTTCTCTTTCAGGAGTATATTTATGCATTTGCTCATGATTATGGATTAAACGGTTCTGAACCTGTGGAAATAGTTAGTTGTAATAACAAGAAATTTAGTTCACTACTTGTGAAACGTTTAATTATTCGAATGTATCAGCAGAATTTTTTGGATAACTCGGTTAATCATCCTAACCAAGATCGATTATTGGATTACAAAAATTATTTTTATTCTGAGTTTTATTCTCAGATTCTATCTGAGGGGTTTGCTATTGTTGTGGAAATCCCATTCTCGCTACGGGAATTATCTTGTCCGAAAGAAAAAGAAATACCAAAGTTTCAGAATTTACGCTCTATT…	ATGGAACATACATATCAATATGCATGGGTAATCCCTCTTCTCCCACTTCCAGTTATTATGTCAATGGGATTTGGCCTTATTCTTATTCCGACAGCAACAAAAAATCTTCGTCGCATATGGGCTTTTCCTAGTGTTTTACTCTTAAGTATAGCTATGGTATTCTCAGTTCAACTGTCTATTCAACAAATAAATGGAAGTTCTATCTATCAATATCTATGGTCTTGGACTGTCAATAATGATTTTTCTTTAGAATTTGGATACTTGATTGACCCACTTACTTCTATTATGTTAATACTAATTACTACTGTAGGAATCCTGGTTCTTATTTATAGTGATGGTTATATGTCTCACGATGAAGGATATTTGAGATTTTTTGTTTATATAAGTTTTTTCAATACT…	ATGTCACCACAAACAGAAACTAAAGCAGGTGTTGGATTTAAAGCTGGTGTTAAAGATTATAAATTGACTTACTACACCCCAGAGTATGAAACTAAGGATACTGATATCTTGGCAGCATTCCGAGTAAGTCCTCAGCCTGGGGTTCCGCCCGAAGAAGCAGGGGCTGCAGTAGCTGCCGAATCTTCTACTGGTACATGGACAACTGTTTGGACTGATGGACTTACCAGTCTTGATCGTTACAAAGGACGATGCTATCACATCGAGCCTGTTCCTGGGGAAGACAGCCAATGGATCTGTTATGTAGCTTATCCATTAGACCTATTTGAGGAGGGTTCCGTTACTAACATGTTTACTTCCATTGTGGGTAACGTATTTGGGTTCAAAGCCCTACGTGCTCTA…	not used for analysis	not used for analysis	33.3079	-111.053	USA	Arizona	Oak Flat campground, Tonto National Forest, Pinal County, Arizona, U.S.A.	NY	03106964	April	2017	Pooideae	Triticodae	Triticeae	-	-	Hordeum	Hordeum_murinum	Hordeum_murinum	Hordeum_murinum_G027	High	100+ phytoliths (Elongate dendritic + other) in sample		Vrije Universiteit Brussel (VUB)	Protocol 1: wet oxidation
198	Hordeum murinum	L.	B148		Hordeum murinum	KY636107	KY636107	KY636107	ATGGAAAAATTCGAAGGGTATTCAGAAAAACATAAATCTCGTCAACAATACTTTGTCTACCCACTTCTCTTTCAGGAGTATATTTATGCATTTGCTCATGATTATGGATTAAACGGTTCTGAACCTGTGGAAATAGTTAGTTGTAATAACAAGAAATTTAGTTCACTACTTGTGAAACGTTTAATTATTCGAATGTATCAGCAGAATTTTTTGGATAACTCGGTTAATCATCCTAACCAAGATCGATTATTGGATTACAAAAATTATTTTTATTCTGAGTTTTATTCTCAGATTCTATCTGAGGGGTTTGCTATTGTTGTGGAAATCCCATTCTCGCTACGGGAATTATCTTGTCCGAAAGAAAAAGAAATACCAAAGTTTCAGAATTTACGCTCTATT…	ATGGAACATACATATCAATATGCATGGGTAATCCCTCTTCTCCCACTTCCAGTTATTATGTCAATGGGATTTGGCCTTATTCTTATTCCGACAGCAACAAAAAATCTTCGTCGCATATGGGCTTTTCCTAGTGTTTTACTCTTAAGTATAGCTATGGTATTCTCAGTTCAACTGTCTATTCAACAAATAAATGGAAGTTCTATCTATCAATATCTATGGTCTTGGACTGTCAATAATGATTTTTCTTTAGAATTTGGATACTTGATTGACCCACTTACTTCTATTATGTTAATACTAATTACTACTGTAGGAATCCTGGTTCTTATTTATAGTGATGGTTATATGTCTCACGATGAAGGATATTTGAGATTTTTTGTTTATATAAGTTTTTTCAATACT…	ATGTCACCACAAACAGAAACTAAAGCAGGTGTTGGATTTAAAGCTGGTGTTAAAGATTATAAATTGACTTACTACACCCCAGAGTATGAAACTAAGGATACTGATATCTTGGCAGCATTCCGAGTAAGTCCTCAGCCTGGGGTTCCGCCCGAAGAAGCAGGGGCTGCAGTAGCTGCCGAATCTTCTACTGGTACATGGACAACTGTTTGGACTGATGGACTTACCAGTCTTGATCGTTACAAAGGACGATGCTATCACATCGAGCCTGTTCCTGGGGAAGACAGCCAATGGATCTGTTATGTAGCTTATCCATTAGACCTATTTGAGGAGGGTTCCGTTACTAACATGTTTACTTCCATTGTGGGTAACGTATTTGGGTTCAAAGCCCTACGTGCTCTA…	not used for analysis	not used for analysis	50.6659	4.5671	Belgium	NA	Ottignies, Belgium.	RBINS	NA	June	1980	Pooideae	Triticodae	Triticeae	-	-	Hordeum	Hordeum_murinum	Hordeum_murinum	Hordeum_murinum_B148	Low	100+ phytoliths (Elongate dendritic + other) in sample		Vrije Universiteit Brussel (VUB)	Protocol 2: combination of dry and wet oxidation
199	Hordeum murinum ssp. glaucum	(Steud.) Tzvelev	G028		Hordeum murinum subsp. glaucum	AB078120	DQ247890	AY137437	ATGGAAAAATTCGAAGGGTATTCAGAAAAACATAAATCTCGTCAACAATACTTTGTCTACCCACTTCTCTTTCAGGAGTATATTTATGCATTTGCTCATGATTATGGATTAAACGGTTCTGAACCTGTGGAAATAGTTAGTTGTAATAACAAGAAATTTAGTTCACTACTTGTGAAACGTTTAATTATTCGAATGTATCAGCAGAATTTTTTGGATAACTCGGTTAATCATCCTAACCAAGATCGATTATTGGATTACAAAAATTATTTTTATTCTGAGTTTTATTCTCAGATTCTATCTGAGGGGTTTGCTATTGTTGTGGAAATCCCATTCTCGCTACGGGAATTATCTTGTCCGAAAGAAAAAGAAATACCAAAGTTTCAGAATTTACGCTCTATT…	ATATATTTACTTACATTTGGTGGGTATTTGCGTGTTCATTTTCAAAATTACAGTAGCACTAAAGAGAGTTCCTTGTATTCAATATCCTTATGGGGAAAAAGGATACCCAAAGGAGTGAATAGGGATTTCGTTTTATCAACAACGAAGAGTGGAATTTCTTTTTTTTCACAAAATATACCCCAAATTCAAGGTAATACAAGAAATAGGGTAGGATCCTTTACTACGTCTTTTGGGGCTAAAAACACTTTTGCCTATCCGCATGAAACGGGAAATACTATGTTATTTCCTCTTCTTATATTACTACTTTTCACTTTGTTCATTGGATTCATAGGAATCTCTTTTGATAATGGAGGAATGGATAATGGAATAGCAGAGTTAACCATATTATCAAAGTGGTTA…	ATGTCACCACAAACAGAAACTAAAGCAGGTGTTGGATTTAAAGCTGGTGTTAAAGATTATAAATTGACTTACTACACCCCAGAGTATGAAACTAAGGATACTGATATCTTGGCAGCATTCCGAGTAAGTCCTCAGCCTGGGGTTCCGCCCGAAGAAGCAGGGGCTGCAGTAGCTGCCGAATCTTCTACTGGTACATGGACAACTGTTTGGACTGATGGACTTACCAGTCTTGATCGTTACAAAGGACGATGCTATCACATCGAGCCTGTTCCTGGGGAAGACAGCCAATGGATCTGTTATGTAGCTTATCCATTAGACCTATTTGAGGAGGGTTCCGTTACTAACATGTTTACTTCCATTGTGGGTAACGTATTTGGGTTCAAAGCCCTACGTGCTCTA…	Wild	Diploid	33.6844	73.0479	Pakistan		Rawalpindi, Punjab, Pakistan.	NY	4312385	unknown	1949	Pooideae	Triticodae	Triticeae	-	-	Hordeum	Hordeum_murinum	Hordeum_murinum_ssp._glaucum	Hordeum_murinum_ssp._glaucum_G028	High	100+ phytoliths (Elongate dendritic + other) in sample	20	Vrije Universiteit Brussel (VUB)	Protocol 1: wet oxidation
200	Hordeum pusillum	Nutt.	UWBM PR07082		Hordeum pusillum	OR119874	OR119874	OR119874	ATGGAAAAATTCGAAGGGTATTCAGAAAAACATAAATCTCGTCAACAATACTTTGTCTACCCACTTCTCT TTCAGGAGTATATTTATGCATTTGCTCATGATTATGGATTAAACGGTTCTGAACCTGTGGAAATAGTTAG TTGTAATAACAAGAAATTTAGTTCACTACTTGTGAAACGTTTAATTATTCGAATGTATCAGCAGAATTTT TTGGATAACTCGGTTAATCATCCTAACCAAGATCGATTATTGGATTACAAAAATTATTTTTATTCTGAGT TTTATTCTCAGATTCTATCTGAGGGGTTTGCGATTGTTGTGGAAATCCCATTCTCGCTACGGGAATTATC TTGTCCGAAAGAAAAAGAAATACCAAAGTTTCAGAATTTACGCT…	ATGGAACATACATATCAATATGCATGGGTAATCCCTCTTCTCCCACTTCC AGTTATTATGTCAATGGGATTTGGCCTTATTCTTATTCCGACAGCAACAAAAAATCTTCGTCGCATATGG GCTTTTCCTAGTGTTTTACTCTTAAGTATAGCTATGGTATTCTCAGTTCAACTGTCTATTCAACAAATAA ATGGAAGTTCTATCTATCAATATCTATGGTCTTGGACCGTCAATAATGATTTTTCTTTAGAATTTGGATA CTTGATTGACCCACTTACTTCTATTATGTTAATACTAATTACTACTGTAGGAATCCTGGTTCTTATTTAT AGTGATGGTTATATGTCTCACGATGAAGGATATTTGAGATTTTTTGTTTATATAAGTTTTTTCA…	ATGTCACCACAAACAGAAACTAAAGCAGGTG TTGGATTTCAAGCTGGTGTTAAAGATTATAAATTGACTTACTACACCCCAGAGTATGAAACTAAGGATAC TGATATCTTGGCAGCATTCCGAGTAAGTCCTCAGCCTGGGGTTCCGCCCGAAGAAGCAGGGGCTGCAGTA GCTGCCGAATCTTCTACTGGTACATGGACAACTGTTTGGACTGATGGACTTACCAGTCTTGATCGTTACA AAGGACGATGCTATCACATCGAGCCTGTTGCTGGGGAAGACAACCAATGGATCTGTTATGTAGCTTATCC ATTAGACCTATTTGAGGAGGGTTCCGTTACTAACATGTTTACTTCCATTGTGGGTAACGTATTTGGGTTC AAAGCCCTACGT…	not used for analysis	not used for analysis	47.5708	-111.153	USA	Montana	Volta Dam; 12 mi E of Great Falls, Cascade, Montana, U.S.A.	MONTU	25180	June	1935	Pooideae	Triticodae	Triticeae	-	-	Hordeum	Hordeum_pusillum	Hordeum_pusillum	Hordeum_pusillum_UWBM_PR07082	Low	100+ phytoliths (Elongate dendritic + other) in sample		University of Washington Burke Museum (UWBM)	Protocol 1: wet oxidation
201	Hordeum secalinum	Schreb.	G031		Hordeum secalinum	AB078135	NA	AY601672	ATGGAAAAATTCGAAGGGTATTCAGAAAAACATAAATCTCGTCAACAATACTTTGTCTACCCACTTCTCTTTCAGGAGTATATTTATGCATTTGCTCATGATTATGGATTAAACGGTTCTGAACCTGTGGAAATAGTTAGTTGTAATAACAAGAAATTTAGTTCACTACTTGTGAAACGTTTAATTATTCGAATGTATCAGCAGAATTTTTTGGATAACTCGGTTAATCATCCTAACCAAGATCGATTATTGGATTACAAAAATTATTTTTATTCTGAGTTTTATTCTCAGATTCTATCTGAGGGGTTTGCGATTGTTGTGGAAATCCCATTCTCGCTACGGGAATTATCTTGTCCGAAAGAAAAAGAAATACCAAAGTTTCAGAATTTACGCTCTATT…	NA	ATGTCACCACAAACAGAAACTAAAGCAAGTGTTGGATTTAAAGCTGGTGTTAAAGATTATAAATTGACTTACTACACCCCAGAGTATGAAACTAAGGATACTGATATCTTGGCAGCATTCCGAGTAAGTCCTCAGCCTGGGGTTCCGCCCGAAGAAGCAGGGGCTGCAGTAGCTGCNGAATCTTCTACTGGTACATGGACAACTGTTTGGACTGATGGACTTACCAGTCTTGATCGTTACAAAGGACGATGCTATCACATCGAGCCTGTTCCTGGGGAAGACAGCCAATGGATCTGTTATGTAGCTTATCCATTAGACCTATTTGAGGAGGGTTCCGTTACTAACATGTTTACTTCCATTGTGGGTAACGTATTTGGGTTCAAAGCCCTACGTGCTCTA…	not used for analysis	not used for analysis	54.8521	10.5171	Denmark		Ærø, near Marstal (T.B.U. Distr. 33), Denmark.	NY	NA	June	1965	Pooideae	Triticodae	Triticeae	-	-	Hordeum	Hordeum_secalinum	Hordeum_secalinum	Hordeum_secalinum_G031	Low	100+ phytoliths (Elongate dendritic + other) in sample		Vrije Universiteit Brussel (VUB)	Protocol 1: wet oxidation
202	Hordeum secalinum	Schreb.	G032		Hordeum secalinum	AB078135	NA	AY601672	ATGGAAAAATTCGAAGGGTATTCAGAAAAACATAAATCTCGTCAACAATACTTTGTCTACCCACTTCTCTTTCAGGAGTATATTTATGCATTTGCTCATGATTATGGATTAAACGGTTCTGAACCTGTGGAAATAGTTAGTTGTAATAACAAGAAATTTAGTTCACTACTTGTGAAACGTTTAATTATTCGAATGTATCAGCAGAATTTTTTGGATAACTCGGTTAATCATCCTAACCAAGATCGATTATTGGATTACAAAAATTATTTTTATTCTGAGTTTTATTCTCAGATTCTATCTGAGGGGTTTGCGATTGTTGTGGAAATCCCATTCTCGCTACGGGAATTATCTTGTCCGAAAGAAAAAGAAATACCAAAGTTTCAGAATTTACGCTCTATT…	NA	ATGTCACCACAAACAGAAACTAAAGCAAGTGTTGGATTTAAAGCTGGTGTTAAAGATTATAAATTGACTTACTACACCCCAGAGTATGAAACTAAGGATACTGATATCTTGGCAGCATTCCGAGTAAGTCCTCAGCCTGGGGTTCCGCCCGAAGAAGCAGGGGCTGCAGTAGCTGCNGAATCTTCTACTGGTACATGGACAACTGTTTGGACTGATGGACTTACCAGTCTTGATCGTTACAAAGGACGATGCTATCACATCGAGCCTGTTCCTGGGGAAGACAGCCAATGGATCTGTTATGTAGCTTATCCATTAGACCTATTTGAGGAGGGTTCCGTTACTAACATGTTTACTTCCATTGTGGGTAACGTATTTGGGTTCAAAGCCCTACGTGCTCTA…	not used for analysis	not used for analysis	53.4667	7.0667	Germany		On a dike at the Pilsumer Watt near Hausen, Ostfriesland, Niedersachsen, Germany.	NY	NA	June	1974	Pooideae	Triticodae	Triticeae	-	-	Hordeum	Hordeum_secalinum	Hordeum_secalinum	Hordeum_secalinum_G032	Low	100+ phytoliths (Elongate dendritic + other) in sample		Vrije Universiteit Brussel (VUB)	Protocol 1: wet oxidation
203	Hordeum secalinum	Schreb.	K012		Hordeum secalinum	AB078135	NA	AY601672	ATGGAAAAATTCGAAGGGTATTCAGAAAAACATAAATCTCGTCAACAATACTTTGTCTACCCACTTCTCTTTCAGGAGTATATTTATGCATTTGCTCATGATTATGGATTAAACGGTTCTGAACCTGTGGAAATAGTTAGTTGTAATAACAAGAAATTTAGTTCACTACTTGTGAAACGTTTAATTATTCGAATGTATCAGCAGAATTTTTTGGATAACTCGGTTAATCATCCTAACCAAGATCGATTATTGGATTACAAAAATTATTTTTATTCTGAGTTTTATTCTCAGATTCTATCTGAGGGGTTTGCGATTGTTGTGGAAATCCCATTCTCGCTACGGGAATTATCTTGTCCGAAAGAAAAAGAAATACCAAAGTTTCAGAATTTACGCTCTATT…	NA	ATGTCACCACAAACAGAAACTAAAGCAAGTGTTGGATTTAAAGCTGGTGTTAAAGATTATAAATTGACTTACTACACCCCAGAGTATGAAACTAAGGATACTGATATCTTGGCAGCATTCCGAGTAAGTCCTCAGCCTGGGGTTCCGCCCGAAGAAGCAGGGGCTGCAGTAGCTGCNGAATCTTCTACTGGTACATGGACAACTGTTTGGACTGATGGACTTACCAGTCTTGATCGTTACAAAGGACGATGCTATCACATCGAGCCTGTTCCTGGGGAAGACAGCCAATGGATCTGTTATGTAGCTTATCCATTAGACCTATTTGAGGAGGGTTCCGTTACTAACATGTTTACTTCCATTGTGGGTAACGTATTTGGGTTCAAAGCCCTACGTGCTCTA…	Wild	Tetraploid	NA	NA	unknown		NA	YU	NA	unknown	unknown	Pooideae	Triticodae	Triticeae	-	-	Hordeum	Hordeum_secalinum	Hordeum_secalinum	Hordeum_secalinum_K012	High	100+ phytoliths (Elongate dendritic + other) in sample	20	Vrije Universiteit Brussel (VUB)	Protocol 1: wet oxidation
204	Hordeum vulgare ssp. vulgare	L.	NA	Hordeum sativum Jess.	Hordeum vulgare subsp. vulgare	NC_008590	NC_008590	NC_008590	ATGGAAAAATTCGAAGGGTATTCAGAAAAACAGAAATCTCGTCAACAATACTTTGTCTACCCACTTCTCTTTCAGGAGTATATTTATGCATTTGCTCATGATTATGGATTAAACGGTTCTGAACCTGTGGAAATAGTTAGTTGGAATAACAAGAAATTTAGTTCACTACTTGTGAAACGTTTAATTATTCGAATGTATCAGCAGAATTTTTTGGATAACTCGGTTAATCATCCTAATCAAGATCGATTATTGGATTACAAAATTTTTTTTTATTCTGAGTTTTATTCTCAGATTCTATCTGAGGGGTTTGCGATTGTTGTGGAAATCCCATTCTCGCTACGGGAATTATCTTGTCCGAAAGAAAAAGAAATACCAAAGTTTCAGAATTTACGCTCTATT…	ATGGAACATACATATCAATATGCATGGGTAATCCCTCTTCTCCCACTTCCAGTTATTATGTCAATGGGATTTGGCCTTATTCTTATTCCGACAGCAACAAAAAATCTTCGTCGCATATGGGCTTTTCCTAGTGTTTTACTCTTAAGTATAGCTATGGTATTCTCAGTTCAACTGTCTATTCAACAAATAAATGGAAGTTCTATCTATCAATATCTATGGTCTTGGACCGTCAATAATGATTTTTCTTTAGAATTTGGATACTTGATTGACCCACTTACTTCTATTATGTTAATACTAATTACTACTGTAGGAATCCTGGTTCTTATTTATAGTGATGGTTATATGTCTCACGATGAAGGATATTTGAGATTTTTTGTTTATATAAGTTTTTTCAATACT…	ATGTCACCACAAACAGAAACTAAAGCAGGTGTTGGATTTCAAGCTGGTGTTAAAGATTATAAATTGACTTACTACACCCCAGAGTATGAAACTAAGGATACTGATATCTTGGCAGCATTCCGAGTAAGTCCTCAGCCTGGGGTTCCGCCCGAAGAAGCAGGGGCTGCAGTAGCTGCCGAATCTTCTACTGGTACATGGACAACTGTTTGGACTGATGGACTTACCAGTCTTGATCGTTACAAAGGACGATGCTATCACATCGAGCCTGTTGCTGGGGAAGACAGCCAATGGATCTGTTATGTAGCTTATCCATTAGACCTATTTGAGGAGGGTTCCGTTACTAACATGTTTACTTCCATTGTGGGTAACGTATTTGGGTTCAAAGCCCTACGTGCTCTA…	not used for analysis	not used for analysis	NA	NA	United Kingdom	N.A	United Kingdom	NA	NA	NA	NA	Pooideae	Triticodae	Triticeae	-	-	Hordeum	Hordeum_vulgare	Hordeum_vulgare_ssp._vulgare	Hordeum_vulgare_ssp._vulgare_NA	High	Unknown		Parry and Smithson (1966)	See Parry and Smithson (1966)
205	Hordeum vulgare ssp. vulgare	L.	E049	Hordeum vulgare L.	Hordeum vulgare subsp. vulgare	NC_008590	NC_008590	NC_008590	ATGGAAAAATTCGAAGGGTATTCAGAAAAACAGAAATCTCGTCAACAATACTTTGTCTACCCACTTCTCTTTCAGGAGTATATTTATGCATTTGCTCATGATTATGGATTAAACGGTTCTGAACCTGTGGAAATAGTTAGTTGGAATAACAAGAAATTTAGTTCACTACTTGTGAAACGTTTAATTATTCGAATGTATCAGCAGAATTTTTTGGATAACTCGGTTAATCATCCTAATCAAGATCGATTATTGGATTACAAAATTTTTTTTTATTCTGAGTTTTATTCTCAGATTCTATCTGAGGGGTTTGCGATTGTTGTGGAAATCCCATTCTCGCTACGGGAATTATCTTGTCCGAAAGAAAAAGAAATACCAAAGTTTCAGAATTTACGCTCTATT…	ATGGAACATACATATCAATATGCATGGGTAATCCCTCTTCTCCCACTTCCAGTTATTATGTCAATGGGATTTGGCCTTATTCTTATTCCGACAGCAACAAAAAATCTTCGTCGCATATGGGCTTTTCCTAGTGTTTTACTCTTAAGTATAGCTATGGTATTCTCAGTTCAACTGTCTATTCAACAAATAAATGGAAGTTCTATCTATCAATATCTATGGTCTTGGACCGTCAATAATGATTTTTCTTTAGAATTTGGATACTTGATTGACCCACTTACTTCTATTATGTTAATACTAATTACTACTGTAGGAATCCTGGTTCTTATTTATAGTGATGGTTATATGTCTCACGATGAAGGATATTTGAGATTTTTTGTTTATATAAGTTTTTTCAATACT…	ATGTCACCACAAACAGAAACTAAAGCAGGTGTTGGATTTCAAGCTGGTGTTAAAGATTATAAATTGACTTACTACACCCCAGAGTATGAAACTAAGGATACTGATATCTTGGCAGCATTCCGAGTAAGTCCTCAGCCTGGGGTTCCGCCCGAAGAAGCAGGGGCTGCAGTAGCTGCCGAATCTTCTACTGGTACATGGACAACTGTTTGGACTGATGGACTTACCAGTCTTGATCGTTACAAAGGACGATGCTATCACATCGAGCCTGTTGCTGGGGAAGACAGCCAATGGATCTGTTATGTAGCTTATCCATTAGACCTATTTGAGGAGGGTTCCGTTACTAACATGTTTACTTCCATTGTGGGTAACGTATTTGGGTTCAAAGCCCTACGTGCTCTA…	not used for analysis	not used for analysis	46.7779	6.6355	Switzerland		Sous-Bois, Yverdon, Vaud, Switzerland.	WTU	328041	June	1957	Pooideae	Triticodae	Triticeae	-	-	Hordeum	Hordeum_vulgare	Hordeum_vulgare_ssp._vulgare	Hordeum_vulgare_ssp._vulgare_E049	Low	100+ phytoliths (Elongate dendritic + other) in sample		Vrije Universiteit Brussel (VUB)	Protocol 1: wet oxidation
206	Hordeum vulgare ssp. vulgare	L.	E067	Hordeum vulgare L. ssp. vulgare	Hordeum vulgare subsp. vulgare	NC_008590	NC_008590	NC_008590	ATGGAAAAATTCGAAGGGTATTCAGAAAAACAGAAATCTCGTCAACAATACTTTGTCTACCCACTTCTCTTTCAGGAGTATATTTATGCATTTGCTCATGATTATGGATTAAACGGTTCTGAACCTGTGGAAATAGTTAGTTGGAATAACAAGAAATTTAGTTCACTACTTGTGAAACGTTTAATTATTCGAATGTATCAGCAGAATTTTTTGGATAACTCGGTTAATCATCCTAATCAAGATCGATTATTGGATTACAAAATTTTTTTTTATTCTGAGTTTTATTCTCAGATTCTATCTGAGGGGTTTGCGATTGTTGTGGAAATCCCATTCTCGCTACGGGAATTATCTTGTCCGAAAGAAAAAGAAATACCAAAGTTTCAGAATTTACGCTCTATT…	ATGGAACATACATATCAATATGCATGGGTAATCCCTCTTCTCCCACTTCCAGTTATTATGTCAATGGGATTTGGCCTTATTCTTATTCCGACAGCAACAAAAAATCTTCGTCGCATATGGGCTTTTCCTAGTGTTTTACTCTTAAGTATAGCTATGGTATTCTCAGTTCAACTGTCTATTCAACAAATAAATGGAAGTTCTATCTATCAATATCTATGGTCTTGGACCGTCAATAATGATTTTTCTTTAGAATTTGGATACTTGATTGACCCACTTACTTCTATTATGTTAATACTAATTACTACTGTAGGAATCCTGGTTCTTATTTATAGTGATGGTTATATGTCTCACGATGAAGGATATTTGAGATTTTTTGTTTATATAAGTTTTTTCAATACT…	ATGTCACCACAAACAGAAACTAAAGCAGGTGTTGGATTTCAAGCTGGTGTTAAAGATTATAAATTGACTTACTACACCCCAGAGTATGAAACTAAGGATACTGATATCTTGGCAGCATTCCGAGTAAGTCCTCAGCCTGGGGTTCCGCCCGAAGAAGCAGGGGCTGCAGTAGCTGCCGAATCTTCTACTGGTACATGGACAACTGTTTGGACTGATGGACTTACCAGTCTTGATCGTTACAAAGGACGATGCTATCACATCGAGCCTGTTGCTGGGGAAGACAGCCAATGGATCTGTTATGTAGCTTATCCATTAGACCTATTTGAGGAGGGTTCCGTTACTAACATGTTTACTTCCATTGTGGGTAACGTATTTGGGTTCAAAGCCCTACGTGCTCTA…	Domesticated	Diploid	49.4167	14.6667	Czechia		Tabor, Bohemia, Czechia.	WTU	62459	July	1909	Pooideae	Triticodae	Triticeae	-	-	Hordeum	Hordeum_vulgare	Hordeum_vulgare_ssp._vulgare	Hordeum_vulgare_ssp._vulgare_E067	High	100+ phytoliths (Elongate dendritic + other) in sample	22	Vrije Universiteit Brussel (VUB)	Protocol 1: wet oxidation
207	Hordeum vulgare ssp. vulgare	L.	E071	Hordeum distichum L.	Hordeum vulgare subsp. vulgare	NC_008590	NC_008590	NC_008590	ATGGAAAAATTCGAAGGGTATTCAGAAAAACAGAAATCTCGTCAACAATACTTTGTCTACCCACTTCTCTTTCAGGAGTATATTTATGCATTTGCTCATGATTATGGATTAAACGGTTCTGAACCTGTGGAAATAGTTAGTTGGAATAACAAGAAATTTAGTTCACTACTTGTGAAACGTTTAATTATTCGAATGTATCAGCAGAATTTTTTGGATAACTCGGTTAATCATCCTAATCAAGATCGATTATTGGATTACAAAATTTTTTTTTATTCTGAGTTTTATTCTCAGATTCTATCTGAGGGGTTTGCGATTGTTGTGGAAATCCCATTCTCGCTACGGGAATTATCTTGTCCGAAAGAAAAAGAAATACCAAAGTTTCAGAATTTACGCTCTATT…	ATGGAACATACATATCAATATGCATGGGTAATCCCTCTTCTCCCACTTCCAGTTATTATGTCAATGGGATTTGGCCTTATTCTTATTCCGACAGCAACAAAAAATCTTCGTCGCATATGGGCTTTTCCTAGTGTTTTACTCTTAAGTATAGCTATGGTATTCTCAGTTCAACTGTCTATTCAACAAATAAATGGAAGTTCTATCTATCAATATCTATGGTCTTGGACCGTCAATAATGATTTTTCTTTAGAATTTGGATACTTGATTGACCCACTTACTTCTATTATGTTAATACTAATTACTACTGTAGGAATCCTGGTTCTTATTTATAGTGATGGTTATATGTCTCACGATGAAGGATATTTGAGATTTTTTGTTTATATAAGTTTTTTCAATACT…	ATGTCACCACAAACAGAAACTAAAGCAGGTGTTGGATTTCAAGCTGGTGTTAAAGATTATAAATTGACTTACTACACCCCAGAGTATGAAACTAAGGATACTGATATCTTGGCAGCATTCCGAGTAAGTCCTCAGCCTGGGGTTCCGCCCGAAGAAGCAGGGGCTGCAGTAGCTGCCGAATCTTCTACTGGTACATGGACAACTGTTTGGACTGATGGACTTACCAGTCTTGATCGTTACAAAGGACGATGCTATCACATCGAGCCTGTTGCTGGGGAAGACAGCCAATGGATCTGTTATGTAGCTTATCCATTAGACCTATTTGAGGAGGGTTCCGTTACTAACATGTTTACTTCCATTGTGGGTAACGTATTTGGGTTCAAAGCCCTACGTGCTCTA…	not used for analysis	not used for analysis	46.9814	-123.601	USA	Washington	Montesano, Grays Harbor, Washinton, U.S.A.	WTU	222325	unknown	1917	Pooideae	Triticodae	Triticeae	-	-	Hordeum	Hordeum_vulgare	Hordeum_vulgare_ssp._vulgare	Hordeum_vulgare_ssp._vulgare_E071	Low	100+ phytoliths (Elongate dendritic + other) in sample		Vrije Universiteit Brussel (VUB)	Protocol 1: wet oxidation
208	Hordeum vulgare ssp. vulgare	L.	E085	Hordeum vulgare L.	Hordeum vulgare subsp. vulgare	NC_008590	NC_008590	NC_008590	ATGGAAAAATTCGAAGGGTATTCAGAAAAACAGAAATCTCGTCAACAATACTTTGTCTACCCACTTCTCTTTCAGGAGTATATTTATGCATTTGCTCATGATTATGGATTAAACGGTTCTGAACCTGTGGAAATAGTTAGTTGGAATAACAAGAAATTTAGTTCACTACTTGTGAAACGTTTAATTATTCGAATGTATCAGCAGAATTTTTTGGATAACTCGGTTAATCATCCTAATCAAGATCGATTATTGGATTACAAAATTTTTTTTTATTCTGAGTTTTATTCTCAGATTCTATCTGAGGGGTTTGCGATTGTTGTGGAAATCCCATTCTCGCTACGGGAATTATCTTGTCCGAAAGAAAAAGAAATACCAAAGTTTCAGAATTTACGCTCTATT…	ATGGAACATACATATCAATATGCATGGGTAATCCCTCTTCTCCCACTTCCAGTTATTATGTCAATGGGATTTGGCCTTATTCTTATTCCGACAGCAACAAAAAATCTTCGTCGCATATGGGCTTTTCCTAGTGTTTTACTCTTAAGTATAGCTATGGTATTCTCAGTTCAACTGTCTATTCAACAAATAAATGGAAGTTCTATCTATCAATATCTATGGTCTTGGACCGTCAATAATGATTTTTCTTTAGAATTTGGATACTTGATTGACCCACTTACTTCTATTATGTTAATACTAATTACTACTGTAGGAATCCTGGTTCTTATTTATAGTGATGGTTATATGTCTCACGATGAAGGATATTTGAGATTTTTTGTTTATATAAGTTTTTTCAATACT…	ATGTCACCACAAACAGAAACTAAAGCAGGTGTTGGATTTCAAGCTGGTGTTAAAGATTATAAATTGACTTACTACACCCCAGAGTATGAAACTAAGGATACTGATATCTTGGCAGCATTCCGAGTAAGTCCTCAGCCTGGGGTTCCGCCCGAAGAAGCAGGGGCTGCAGTAGCTGCCGAATCTTCTACTGGTACATGGACAACTGTTTGGACTGATGGACTTACCAGTCTTGATCGTTACAAAGGACGATGCTATCACATCGAGCCTGTTGCTGGGGAAGACAGCCAATGGATCTGTTATGTAGCTTATCCATTAGACCTATTTGAGGAGGGTTCCGTTACTAACATGTTTACTTCCATTGTGGGTAACGTATTTGGGTTCAAAGCCCTACGTGCTCTA…	not used for analysis	not used for analysis	43.3975	-95.1392	USA	Iowa	Field west of Campus, cultivated, Iowa lakeside laboratory, Lake Okoboji.	WTU	19911	June	1923	Pooideae	Triticodae	Triticeae	-	-	Hordeum	Hordeum_vulgare	Hordeum_vulgare_ssp._vulgare	Hordeum_vulgare_ssp._vulgare_E085	High	100+ phytoliths (Elongate dendritic + other) in sample		Vrije Universiteit Brussel (VUB)	Protocol 1: wet oxidation
209	Hordeum vulgare ssp. vulgare	L.	E091		Hordeum vulgare subsp. vulgare	NC_008590	NC_008590	NC_008590	ATGGAAAAATTCGAAGGGTATTCAGAAAAACAGAAATCTCGTCAACAATACTTTGTCTACCCACTTCTCTTTCAGGAGTATATTTATGCATTTGCTCATGATTATGGATTAAACGGTTCTGAACCTGTGGAAATAGTTAGTTGGAATAACAAGAAATTTAGTTCACTACTTGTGAAACGTTTAATTATTCGAATGTATCAGCAGAATTTTTTGGATAACTCGGTTAATCATCCTAATCAAGATCGATTATTGGATTACAAAATTTTTTTTTATTCTGAGTTTTATTCTCAGATTCTATCTGAGGGGTTTGCGATTGTTGTGGAAATCCCATTCTCGCTACGGGAATTATCTTGTCCGAAAGAAAAAGAAATACCAAAGTTTCAGAATTTACGCTCTATT…	ATGGAACATACATATCAATATGCATGGGTAATCCCTCTTCTCCCACTTCCAGTTATTATGTCAATGGGATTTGGCCTTATTCTTATTCCGACAGCAACAAAAAATCTTCGTCGCATATGGGCTTTTCCTAGTGTTTTACTCTTAAGTATAGCTATGGTATTCTCAGTTCAACTGTCTATTCAACAAATAAATGGAAGTTCTATCTATCAATATCTATGGTCTTGGACCGTCAATAATGATTTTTCTTTAGAATTTGGATACTTGATTGACCCACTTACTTCTATTATGTTAATACTAATTACTACTGTAGGAATCCTGGTTCTTATTTATAGTGATGGTTATATGTCTCACGATGAAGGATATTTGAGATTTTTTGTTTATATAAGTTTTTTCAATACT…	ATGTCACCACAAACAGAAACTAAAGCAGGTGTTGGATTTCAAGCTGGTGTTAAAGATTATAAATTGACTTACTACACCCCAGAGTATGAAACTAAGGATACTGATATCTTGGCAGCATTCCGAGTAAGTCCTCAGCCTGGGGTTCCGCCCGAAGAAGCAGGGGCTGCAGTAGCTGCCGAATCTTCTACTGGTACATGGACAACTGTTTGGACTGATGGACTTACCAGTCTTGATCGTTACAAAGGACGATGCTATCACATCGAGCCTGTTGCTGGGGAAGACAGCCAATGGATCTGTTATGTAGCTTATCCATTAGACCTATTTGAGGAGGGTTCCGTTACTAACATGTTTACTTCCATTGTGGGTAACGTATTTGGGTTCAAAGCCCTACGTGCTCTA…	Domesticated	Diploid	47.6821	-121.933	USA	Washington	Disturbed fields, floodplain of Snoqualmie River, 1.6 air km NE of Sikes Lake, King, Washington, U.S.A.	WTU	418891	June	2018	Pooideae	Triticodae	Triticeae	-	-	Hordeum	Hordeum_vulgare	Hordeum_vulgare_ssp._vulgare	Hordeum_vulgare_ssp._vulgare_E091	High	100+ phytoliths (Elongate dendritic + other) in sample	21	Vrije Universiteit Brussel (VUB)	Protocol 1: wet oxidation
210	Hordeum vulgare ssp. vulgare		G034		Hordeum vulgare subsp. vulgare	NC_008590	NC_008590	NC_008590	ATGGAAAAATTCGAAGGGTATTCAGAAAAACAGAAATCTCGTCAACAATACTTTGTCTACCCACTTCTCTTTCAGGAGTATATTTATGCATTTGCTCATGATTATGGATTAAACGGTTCTGAACCTGTGGAAATAGTTAGTTGGAATAACAAGAAATTTAGTTCACTACTTGTGAAACGTTTAATTATTCGAATGTATCAGCAGAATTTTTTGGATAACTCGGTTAATCATCCTAATCAAGATCGATTATTGGATTACAAAATTTTTTTTTATTCTGAGTTTTATTCTCAGATTCTATCTGAGGGGTTTGCGATTGTTGTGGAAATCCCATTCTCGCTACGGGAATTATCTTGTCCGAAAGAAAAAGAAATACCAAAGTTTCAGAATTTACGCTCTATT…	ATGGAACATACATATCAATATGCATGGGTAATCCCTCTTCTCCCACTTCCAGTTATTATGTCAATGGGATTTGGCCTTATTCTTATTCCGACAGCAACAAAAAATCTTCGTCGCATATGGGCTTTTCCTAGTGTTTTACTCTTAAGTATAGCTATGGTATTCTCAGTTCAACTGTCTATTCAACAAATAAATGGAAGTTCTATCTATCAATATCTATGGTCTTGGACCGTCAATAATGATTTTTCTTTAGAATTTGGATACTTGATTGACCCACTTACTTCTATTATGTTAATACTAATTACTACTGTAGGAATCCTGGTTCTTATTTATAGTGATGGTTATATGTCTCACGATGAAGGATATTTGAGATTTTTTGTTTATATAAGTTTTTTCAATACT…	ATGTCACCACAAACAGAAACTAAAGCAGGTGTTGGATTTCAAGCTGGTGTTAAAGATTATAAATTGACTTACTACACCCCAGAGTATGAAACTAAGGATACTGATATCTTGGCAGCATTCCGAGTAAGTCCTCAGCCTGGGGTTCCGCCCGAAGAAGCAGGGGCTGCAGTAGCTGCCGAATCTTCTACTGGTACATGGACAACTGTTTGGACTGATGGACTTACCAGTCTTGATCGTTACAAAGGACGATGCTATCACATCGAGCCTGTTGCTGGGGAAGACAGCCAATGGATCTGTTATGTAGCTTATCCATTAGACCTATTTGAGGAGGGTTCCGTTACTAACATGTTTACTTCCATTGTGGGTAACGTATTTGGGTTCAAAGCCCTACGTGCTCTA…	not used for analysis	not used for analysis	40.3276	-76.0122	USA	Pennsylvania	Sinking Spring, Lower Heidelberg Township, Berks County, Pennsylvania, U.S.A.	NY	1730165	June	1969	Pooideae	Triticodae	Triticeae	-	-	Hordeum	Hordeum_vulgare	Hordeum_vulgare_ssp._vulgare	Hordeum_vulgare_ssp._vulgare_G034	High	100+ phytoliths (Elongate dendritic + other) in sample		Vrije Universiteit Brussel (VUB)	Protocol 1: wet oxidation
211	Hordeum vulgare ssp. vulgare		G035		Hordeum vulgare subsp. vulgare	NC_008590	NC_008590	NC_008590	ATGGAAAAATTCGAAGGGTATTCAGAAAAACAGAAATCTCGTCAACAATACTTTGTCTACCCACTTCTCTTTCAGGAGTATATTTATGCATTTGCTCATGATTATGGATTAAACGGTTCTGAACCTGTGGAAATAGTTAGTTGGAATAACAAGAAATTTAGTTCACTACTTGTGAAACGTTTAATTATTCGAATGTATCAGCAGAATTTTTTGGATAACTCGGTTAATCATCCTAATCAAGATCGATTATTGGATTACAAAATTTTTTTTTATTCTGAGTTTTATTCTCAGATTCTATCTGAGGGGTTTGCGATTGTTGTGGAAATCCCATTCTCGCTACGGGAATTATCTTGTCCGAAAGAAAAAGAAATACCAAAGTTTCAGAATTTACGCTCTATT…	ATGGAACATACATATCAATATGCATGGGTAATCCCTCTTCTCCCACTTCCAGTTATTATGTCAATGGGATTTGGCCTTATTCTTATTCCGACAGCAACAAAAAATCTTCGTCGCATATGGGCTTTTCCTAGTGTTTTACTCTTAAGTATAGCTATGGTATTCTCAGTTCAACTGTCTATTCAACAAATAAATGGAAGTTCTATCTATCAATATCTATGGTCTTGGACCGTCAATAATGATTTTTCTTTAGAATTTGGATACTTGATTGACCCACTTACTTCTATTATGTTAATACTAATTACTACTGTAGGAATCCTGGTTCTTATTTATAGTGATGGTTATATGTCTCACGATGAAGGATATTTGAGATTTTTTGTTTATATAAGTTTTTTCAATACT…	ATGTCACCACAAACAGAAACTAAAGCAGGTGTTGGATTTCAAGCTGGTGTTAAAGATTATAAATTGACTTACTACACCCCAGAGTATGAAACTAAGGATACTGATATCTTGGCAGCATTCCGAGTAAGTCCTCAGCCTGGGGTTCCGCCCGAAGAAGCAGGGGCTGCAGTAGCTGCCGAATCTTCTACTGGTACATGGACAACTGTTTGGACTGATGGACTTACCAGTCTTGATCGTTACAAAGGACGATGCTATCACATCGAGCCTGTTGCTGGGGAAGACAGCCAATGGATCTGTTATGTAGCTTATCCATTAGACCTATTTGAGGAGGGTTCCGTTACTAACATGTTTACTTCCATTGTGGGTAACGTATTTGGGTTCAAAGCCCTACGTGCTCTA…	not used for analysis	not used for analysis	32.479	-91.7654	USA	Louisiana	Right-of-way of U.S. Highway 80, west side of Crew Lake, West of Rayville, Richland Parish, Louisiana, U.S.A.	NY	1730166	April	1993	Pooideae	Triticodae	Triticeae	-	-	Hordeum	Hordeum_vulgare	Hordeum_vulgare_ssp._vulgare	Hordeum_vulgare_ssp._vulgare_G035	Low	100+ phytoliths (Elongate dendritic + other) in sample		Vrije Universiteit Brussel (VUB)	Protocol 1: wet oxidation
212	Hordeum vulgare ssp. vulgare	L.	G045		Hordeum vulgare subsp. vulgare	NC_008590	NC_008590	NC_008590	ATGGAAAAATTCGAAGGGTATTCAGAAAAACAGAAATCTCGTCAACAATACTTTGTCTACCCACTTCTCTTTCAGGAGTATATTTATGCATTTGCTCATGATTATGGATTAAACGGTTCTGAACCTGTGGAAATAGTTAGTTGGAATAACAAGAAATTTAGTTCACTACTTGTGAAACGTTTAATTATTCGAATGTATCAGCAGAATTTTTTGGATAACTCGGTTAATCATCCTAATCAAGATCGATTATTGGATTACAAAATTTTTTTTTATTCTGAGTTTTATTCTCAGATTCTATCTGAGGGGTTTGCGATTGTTGTGGAAATCCCATTCTCGCTACGGGAATTATCTTGTCCGAAAGAAAAAGAAATACCAAAGTTTCAGAATTTACGCTCTATT…	ATGGAACATACATATCAATATGCATGGGTAATCCCTCTTCTCCCACTTCCAGTTATTATGTCAATGGGATTTGGCCTTATTCTTATTCCGACAGCAACAAAAAATCTTCGTCGCATATGGGCTTTTCCTAGTGTTTTACTCTTAAGTATAGCTATGGTATTCTCAGTTCAACTGTCTATTCAACAAATAAATGGAAGTTCTATCTATCAATATCTATGGTCTTGGACCGTCAATAATGATTTTTCTTTAGAATTTGGATACTTGATTGACCCACTTACTTCTATTATGTTAATACTAATTACTACTGTAGGAATCCTGGTTCTTATTTATAGTGATGGTTATATGTCTCACGATGAAGGATATTTGAGATTTTTTGTTTATATAAGTTTTTTCAATACT…	ATGTCACCACAAACAGAAACTAAAGCAGGTGTTGGATTTCAAGCTGGTGTTAAAGATTATAAATTGACTTACTACACCCCAGAGTATGAAACTAAGGATACTGATATCTTGGCAGCATTCCGAGTAAGTCCTCAGCCTGGGGTTCCGCCCGAAGAAGCAGGGGCTGCAGTAGCTGCCGAATCTTCTACTGGTACATGGACAACTGTTTGGACTGATGGACTTACCAGTCTTGATCGTTACAAAGGACGATGCTATCACATCGAGCCTGTTGCTGGGGAAGACAGCCAATGGATCTGTTATGTAGCTTATCCATTAGACCTATTTGAGGAGGGTTCCGTTACTAACATGTTTACTTCCATTGTGGGTAACGTATTTGGGTTCAAAGCCCTACGTGCTCTA…	not used for analysis	not used for analysis	39.0738	63.5786	Turkmenistan		Near the village of Bityk, close to the Farab railway station, Chardzhou Oblast, Turkmen SSR (modern-day Turkmenabat, Turkmenistan).	NY	04312352	May	1911	Pooideae	Triticodae	Triticeae	-	-	Hordeum	Hordeum_vulgare	Hordeum_vulgare_ssp._vulgare	Hordeum_vulgare_ssp._vulgare_G045	High	100+ phytoliths (Elongate dendritic + other) in sample		Vrije Universiteit Brussel (VUB)	Protocol 1: wet oxidation
213	Hordeum vulgare ssp. vulgare		G047		Hordeum vulgare subsp. vulgare	NC_008590	NC_008590	NC_008590	ATGGAAAAATTCGAAGGGTATTCAGAAAAACAGAAATCTCGTCAACAATACTTTGTCTACCCACTTCTCTTTCAGGAGTATATTTATGCATTTGCTCATGATTATGGATTAAACGGTTCTGAACCTGTGGAAATAGTTAGTTGGAATAACAAGAAATTTAGTTCACTACTTGTGAAACGTTTAATTATTCGAATGTATCAGCAGAATTTTTTGGATAACTCGGTTAATCATCCTAATCAAGATCGATTATTGGATTACAAAATTTTTTTTTATTCTGAGTTTTATTCTCAGATTCTATCTGAGGGGTTTGCGATTGTTGTGGAAATCCCATTCTCGCTACGGGAATTATCTTGTCCGAAAGAAAAAGAAATACCAAAGTTTCAGAATTTACGCTCTATT…	ATGGAACATACATATCAATATGCATGGGTAATCCCTCTTCTCCCACTTCCAGTTATTATGTCAATGGGATTTGGCCTTATTCTTATTCCGACAGCAACAAAAAATCTTCGTCGCATATGGGCTTTTCCTAGTGTTTTACTCTTAAGTATAGCTATGGTATTCTCAGTTCAACTGTCTATTCAACAAATAAATGGAAGTTCTATCTATCAATATCTATGGTCTTGGACCGTCAATAATGATTTTTCTTTAGAATTTGGATACTTGATTGACCCACTTACTTCTATTATGTTAATACTAATTACTACTGTAGGAATCCTGGTTCTTATTTATAGTGATGGTTATATGTCTCACGATGAAGGATATTTGAGATTTTTTGTTTATATAAGTTTTTTCAATACT…	ATGTCACCACAAACAGAAACTAAAGCAGGTGTTGGATTTCAAGCTGGTGTTAAAGATTATAAATTGACTTACTACACCCCAGAGTATGAAACTAAGGATACTGATATCTTGGCAGCATTCCGAGTAAGTCCTCAGCCTGGGGTTCCGCCCGAAGAAGCAGGGGCTGCAGTAGCTGCCGAATCTTCTACTGGTACATGGACAACTGTTTGGACTGATGGACTTACCAGTCTTGATCGTTACAAAGGACGATGCTATCACATCGAGCCTGTTGCTGGGGAAGACAGCCAATGGATCTGTTATGTAGCTTATCCATTAGACCTATTTGAGGAGGGTTCCGTTACTAACATGTTTACTTCCATTGTGGGTAACGTATTTGGGTTCAAAGCCCTACGTGCTCTA…	Domesticated	Diploid	33.2767	77.2244	India		Shingo La, Zanskar, Kashmir, Western Himalayas, India.	NY	04312414	October	1931	Pooideae	Triticodae	Triticeae	-	-	Hordeum	Hordeum_vulgare	Hordeum_vulgare_ssp._vulgare	Hordeum_vulgare_ssp._vulgare_G047	High	100+ phytoliths (Elongate dendritic + other) in sample	21	Vrije Universiteit Brussel (VUB)	Protocol 1: wet oxidation
214	Hordeum vulgare ssp. vulgare	L.	B211	Hordeum hexastichon (L.)	Hordeum vulgare subsp. vulgare	NC_008590	NC_008590	NC_008590	ATGGAAAAATTCGAAGGGTATTCAGAAAAACAGAAATCTCGTCAACAATACTTTGTCTACCCACTTCTCTTTCAGGAGTATATTTATGCATTTGCTCATGATTATGGATTAAACGGTTCTGAACCTGTGGAAATAGTTAGTTGGAATAACAAGAAATTTAGTTCACTACTTGTGAAACGTTTAATTATTCGAATGTATCAGCAGAATTTTTTGGATAACTCGGTTAATCATCCTAATCAAGATCGATTATTGGATTACAAAATTTTTTTTTATTCTGAGTTTTATTCTCAGATTCTATCTGAGGGGTTTGCGATTGTTGTGGAAATCCCATTCTCGCTACGGGAATTATCTTGTCCGAAAGAAAAAGAAATACCAAAGTTTCAGAATTTACGCTCTATT…	ATGGAACATACATATCAATATGCATGGGTAATCCCTCTTCTCCCACTTCCAGTTATTATGTCAATGGGATTTGGCCTTATTCTTATTCCGACAGCAACAAAAAATCTTCGTCGCATATGGGCTTTTCCTAGTGTTTTACTCTTAAGTATAGCTATGGTATTCTCAGTTCAACTGTCTATTCAACAAATAAATGGAAGTTCTATCTATCAATATCTATGGTCTTGGACCGTCAATAATGATTTTTCTTTAGAATTTGGATACTTGATTGACCCACTTACTTCTATTATGTTAATACTAATTACTACTGTAGGAATCCTGGTTCTTATTTATAGTGATGGTTATATGTCTCACGATGAAGGATATTTGAGATTTTTTGTTTATATAAGTTTTTTCAATACT…	ATGTCACCACAAACAGAAACTAAAGCAGGTGTTGGATTTCAAGCTGGTGTTAAAGATTATAAATTGACTTACTACACCCCAGAGTATGAAACTAAGGATACTGATATCTTGGCAGCATTCCGAGTAAGTCCTCAGCCTGGGGTTCCGCCCGAAGAAGCAGGGGCTGCAGTAGCTGCCGAATCTTCTACTGGTACATGGACAACTGTTTGGACTGATGGACTTACCAGTCTTGATCGTTACAAAGGACGATGCTATCACATCGAGCCTGTTGCTGGGGAAGACAGCCAATGGATCTGTTATGTAGCTTATCCATTAGACCTATTTGAGGAGGGTTCCGTTACTAACATGTTTACTTCCATTGTGGGTAACGTATTTGGGTTCAAAGCCCTACGTGCTCTA…	not used for analysis	not used for analysis	50.6683	4.6147	Belgium	NA	Louvain-la-Neuve, Belgium.	RBINS	NA	June	1975	Pooideae	Triticodae	Triticeae	-	-	Hordeum	Hordeum_vulgare	Hordeum_vulgare_ssp._vulgare	Hordeum_vulgare_ssp._vulgare_B211	Low	100+ phytoliths (Elongate dendritic + other) in sample		Vrije Universiteit Brussel (VUB)	Protocol 2: combination of dry and wet oxidation
215	Hordeum vulgare ssp. distichon	(L.) Körn.	E040	Hordeum distichon L.	Hordeum vulgare var. distichon	MW531731	MW531731	MW531731	ATGGAAAAATTCGAAGGGTATTCAGAAAAACAGAAATCTCGTCAACAATACTTTGTCTACCCACTTCTCTTTCAGGAGTATATTTATGCATTTGCTCATGATTATGGATTAAACGGTTCTGAACCTGTGGAAATAGTTAGTTGGAATAACAAGAAATTTAGTTCACTACTTGTGAAACGTTTAATTATTCGAATGTATCAGCAGAATTTTTTGGATAACTCGGTTAATCATCCTAATCAAGATCGATTATTGGATTACAAAATTTTTTTTTATTCTGAGTTTTATTCTCAGATTCTATCTGAGGGGTTTGCGATTGTTGTGGAAATCCCATTCTCGCTACGGGAATTATCTTGTCCGAAAGAAAAAGAAATACCAAAGTTTCAGAATTTACGCTCTATT…	ATGGAACATACATATCAATATGCATGGGTAATCCCTCTTCTCCCACTTCCAGTTATTATGTCAATGGGATTTGGCCTTATTCTTATTCCGACAGCAACAAAAAATCTTCGTCGCATATGGGCTTTTCCTAGTGTTTTACTCTTAAGTATAGCTATGGTATTCTCAGTTCAACTGTCTATTCAACAAATAAATGGAAGTTCTATCTATCAATATCTATGGTCTTGGACCGTCAATAATGATTTTTCTTTAGAATTTGGATACTTGATTGACCCACTTACTTCTATTATGTTAATACTAATTACTACTGTAGGAATCCTGGTTCTTATTTATAGTGATGGTTATATGTCTCACGATGAAGGATATTTGAGATTTTTTGTTTATATAAGTTTTTTCAATACT…	ATGTCACCACAAACAGAAACTAAAGCAGGTGTTGGATTTCAAGCTGGTGTTAAAGATTATAAATTGACTTACTACACCCCAGAGTATGAAACTAAGGATACTGATATCTTGGCAGCATTCCGAGTAAGTCCTCAGCCTGGGGTTCCGCCCGAAGAAGCAGGGGCTGCAGTAGCTGCCGAATCTTCTACTGGTACATGGACAACTGTTTGGACTGATGGACTTACCAGTCTTGATCGTTACAAAGGACGATGCTATCACATCGAGCCTGTTGCTGGGGAAGACAGCCAATGGATCTGTTATGTAGCTTATCCATTAGACCTATTTGAGGAGGGTTCCGTTACTAACATGTTTACTTCCATTGTGGGTAACGTATTTGGGTTCAAAGCCCTACGTGCTCTA…	not used for analysis	not used for analysis	48.1191	-122.167	USA	Washington	North of Marysville, Snohomish, Washington, U.S.A.	WTU	327978	June	1993	Pooideae	Triticodae	Triticeae	-	-	Hordeum	Hordeum_vulgare	Hordeum_vulgare_ssp._distichon	Hordeum_vulgare_ssp._distichon_E040	High	100+ phytoliths (Elongate dendritic + other) in sample		Vrije Universiteit Brussel (VUB)	Protocol 1: wet oxidation
216	Hordeum vulgare ssp. distichon	(L.) Körn.	E046	Hordeum vulgare L.	Hordeum vulgare var. distichon	MW531731	MW531731	MW531731	ATGGAAAAATTCGAAGGGTATTCAGAAAAACAGAAATCTCGTCAACAATACTTTGTCTACCCACTTCTCTTTCAGGAGTATATTTATGCATTTGCTCATGATTATGGATTAAACGGTTCTGAACCTGTGGAAATAGTTAGTTGGAATAACAAGAAATTTAGTTCACTACTTGTGAAACGTTTAATTATTCGAATGTATCAGCAGAATTTTTTGGATAACTCGGTTAATCATCCTAATCAAGATCGATTATTGGATTACAAAATTTTTTTTTATTCTGAGTTTTATTCTCAGATTCTATCTGAGGGGTTTGCGATTGTTGTGGAAATCCCATTCTCGCTACGGGAATTATCTTGTCCGAAAGAAAAAGAAATACCAAAGTTTCAGAATTTACGCTCTATT…	ATGGAACATACATATCAATATGCATGGGTAATCCCTCTTCTCCCACTTCCAGTTATTATGTCAATGGGATTTGGCCTTATTCTTATTCCGACAGCAACAAAAAATCTTCGTCGCATATGGGCTTTTCCTAGTGTTTTACTCTTAAGTATAGCTATGGTATTCTCAGTTCAACTGTCTATTCAACAAATAAATGGAAGTTCTATCTATCAATATCTATGGTCTTGGACCGTCAATAATGATTTTTCTTTAGAATTTGGATACTTGATTGACCCACTTACTTCTATTATGTTAATACTAATTACTACTGTAGGAATCCTGGTTCTTATTTATAGTGATGGTTATATGTCTCACGATGAAGGATATTTGAGATTTTTTGTTTATATAAGTTTTTTCAATACT…	ATGTCACCACAAACAGAAACTAAAGCAGGTGTTGGATTTCAAGCTGGTGTTAAAGATTATAAATTGACTTACTACACCCCAGAGTATGAAACTAAGGATACTGATATCTTGGCAGCATTCCGAGTAAGTCCTCAGCCTGGGGTTCCGCCCGAAGAAGCAGGGGCTGCAGTAGCTGCCGAATCTTCTACTGGTACATGGACAACTGTTTGGACTGATGGACTTACCAGTCTTGATCGTTACAAAGGACGATGCTATCACATCGAGCCTGTTGCTGGGGAAGACAGCCAATGGATCTGTTATGTAGCTTATCCATTAGACCTATTTGAGGAGGGTTCCGTTACTAACATGTTTACTTCCATTGTGGGTAACGTATTTGGGTTCAAAGCCCTACGTGCTCTA…	Domesticated	Diploid	45.7154	-121.471	USA	Washington	ca. 2 miles east of Bingen, along railroad tracks by State Highway 14, Klickitat County, Washington, U.S.A.	WTU	319530	June	1991	Pooideae	Triticodae	Triticeae	-	-	Hordeum	Hordeum_vulgare	Hordeum_vulgare_ssp._distichon	Hordeum_vulgare_ssp._distichon_E046	High	100+ phytoliths (Elongate dendritic + other) in sample	24	Vrije Universiteit Brussel (VUB)	Protocol 1: wet oxidation
217	Hordeum vulgare ssp. distichon	(L.) Körn.	E069	Hordeum vulgare L. ssp. vulgare	Hordeum vulgare var. distichon	MW531731	MW531731	MW531731	ATGGAAAAATTCGAAGGGTATTCAGAAAAACAGAAATCTCGTCAACAATACTTTGTCTACCCACTTCTCTTTCAGGAGTATATTTATGCATTTGCTCATGATTATGGATTAAACGGTTCTGAACCTGTGGAAATAGTTAGTTGGAATAACAAGAAATTTAGTTCACTACTTGTGAAACGTTTAATTATTCGAATGTATCAGCAGAATTTTTTGGATAACTCGGTTAATCATCCTAATCAAGATCGATTATTGGATTACAAAATTTTTTTTTATTCTGAGTTTTATTCTCAGATTCTATCTGAGGGGTTTGCGATTGTTGTGGAAATCCCATTCTCGCTACGGGAATTATCTTGTCCGAAAGAAAAAGAAATACCAAAGTTTCAGAATTTACGCTCTATT…	ATGGAACATACATATCAATATGCATGGGTAATCCCTCTTCTCCCACTTCCAGTTATTATGTCAATGGGATTTGGCCTTATTCTTATTCCGACAGCAACAAAAAATCTTCGTCGCATATGGGCTTTTCCTAGTGTTTTACTCTTAAGTATAGCTATGGTATTCTCAGTTCAACTGTCTATTCAACAAATAAATGGAAGTTCTATCTATCAATATCTATGGTCTTGGACCGTCAATAATGATTTTTCTTTAGAATTTGGATACTTGATTGACCCACTTACTTCTATTATGTTAATACTAATTACTACTGTAGGAATCCTGGTTCTTATTTATAGTGATGGTTATATGTCTCACGATGAAGGATATTTGAGATTTTTTGTTTATATAAGTTTTTTCAATACT…	ATGTCACCACAAACAGAAACTAAAGCAGGTGTTGGATTTCAAGCTGGTGTTAAAGATTATAAATTGACTTACTACACCCCAGAGTATGAAACTAAGGATACTGATATCTTGGCAGCATTCCGAGTAAGTCCTCAGCCTGGGGTTCCGCCCGAAGAAGCAGGGGCTGCAGTAGCTGCCGAATCTTCTACTGGTACATGGACAACTGTTTGGACTGATGGACTTACCAGTCTTGATCGTTACAAAGGACGATGCTATCACATCGAGCCTGTTGCTGGGGAAGACAGCCAATGGATCTGTTATGTAGCTTATCCATTAGACCTATTTGAGGAGGGTTCCGTTACTAACATGTTTACTTCCATTGTGGGTAACGTATTTGGGTTCAAAGCCCTACGTGCTCTA…	not used for analysis	not used for analysis	48.1992	-122.324	USA	Washington	Stillaguamish Floodplain, Silvana, Snohomish, Washington, U.S.A.	WTU	407440	August	2012	Pooideae	Triticodae	Triticeae	-	-	Hordeum	Hordeum_vulgare	Hordeum_vulgare_ssp._distichon	Hordeum_vulgare_ssp._distichon_E069	High	100+ phytoliths (Elongate dendritic + other) in sample		Vrije Universiteit Brussel (VUB)	Protocol 1: wet oxidation
218	Hordeum vulgare ssp. distichon	(L.) Körn.	E092		Hordeum vulgare var. distichon	MW531731	MW531731	MW531731	ATGGAAAAATTCGAAGGGTATTCAGAAAAACAGAAATCTCGTCAACAATACTTTGTCTACCCACTTCTCTTTCAGGAGTATATTTATGCATTTGCTCATGATTATGGATTAAACGGTTCTGAACCTGTGGAAATAGTTAGTTGGAATAACAAGAAATTTAGTTCACTACTTGTGAAACGTTTAATTATTCGAATGTATCAGCAGAATTTTTTGGATAACTCGGTTAATCATCCTAATCAAGATCGATTATTGGATTACAAAATTTTTTTTTATTCTGAGTTTTATTCTCAGATTCTATCTGAGGGGTTTGCGATTGTTGTGGAAATCCCATTCTCGCTACGGGAATTATCTTGTCCGAAAGAAAAAGAAATACCAAAGTTTCAGAATTTACGCTCTATT…	ATGGAACATACATATCAATATGCATGGGTAATCCCTCTTCTCCCACTTCCAGTTATTATGTCAATGGGATTTGGCCTTATTCTTATTCCGACAGCAACAAAAAATCTTCGTCGCATATGGGCTTTTCCTAGTGTTTTACTCTTAAGTATAGCTATGGTATTCTCAGTTCAACTGTCTATTCAACAAATAAATGGAAGTTCTATCTATCAATATCTATGGTCTTGGACCGTCAATAATGATTTTTCTTTAGAATTTGGATACTTGATTGACCCACTTACTTCTATTATGTTAATACTAATTACTACTGTAGGAATCCTGGTTCTTATTTATAGTGATGGTTATATGTCTCACGATGAAGGATATTTGAGATTTTTTGTTTATATAAGTTTTTTCAATACT…	ATGTCACCACAAACAGAAACTAAAGCAGGTGTTGGATTTCAAGCTGGTGTTAAAGATTATAAATTGACTTACTACACCCCAGAGTATGAAACTAAGGATACTGATATCTTGGCAGCATTCCGAGTAAGTCCTCAGCCTGGGGTTCCGCCCGAAGAAGCAGGGGCTGCAGTAGCTGCCGAATCTTCTACTGGTACATGGACAACTGTTTGGACTGATGGACTTACCAGTCTTGATCGTTACAAAGGACGATGCTATCACATCGAGCCTGTTGCTGGGGAAGACAGCCAATGGATCTGTTATGTAGCTTATCCATTAGACCTATTTGAGGAGGGTTCCGTTACTAACATGTTTACTTCCATTGTGGGTAACGTATTTGGGTTCAAAGCCCTACGTGCTCTA…	not used for analysis	not used for analysis	44.5407	-123.37	USA	Oregon	Road crossing Oak Creek to Philomath highway across from Country Club way, Benton, Oregon, U.S.A.	WTU	155450	May	1953	Pooideae	Triticodae	Triticeae	-	-	Hordeum	Hordeum_vulgare	Hordeum_vulgare_ssp._distichon	Hordeum_vulgare_ssp._distichon_E092	High	100+ phytoliths (Elongate dendritic + other) in sample		Vrije Universiteit Brussel (VUB)	Protocol 1: wet oxidation
220	Hordeum vulgare ssp. distichon	(L.) Körn.	G026	Hordeum distichon L.	Hordeum vulgare var. distichon	MW531731	MW531731	MW531731	ATGGAAAAATTCGAAGGGTATTCAGAAAAACAGAAATCTCGTCAACAATACTTTGTCTACCCACTTCTCTTTCAGGAGTATATTTATGCATTTGCTCATGATTATGGATTAAACGGTTCTGAACCTGTGGAAATAGTTAGTTGGAATAACAAGAAATTTAGTTCACTACTTGTGAAACGTTTAATTATTCGAATGTATCAGCAGAATTTTTTGGATAACTCGGTTAATCATCCTAATCAAGATCGATTATTGGATTACAAAATTTTTTTTTATTCTGAGTTTTATTCTCAGATTCTATCTGAGGGGTTTGCGATTGTTGTGGAAATCCCATTCTCGCTACGGGAATTATCTTGTCCGAAAGAAAAAGAAATACCAAAGTTTCAGAATTTACGCTCTATT…	ATGGAACATACATATCAATATGCATGGGTAATCCCTCTTCTCCCACTTCCAGTTATTATGTCAATGGGATTTGGCCTTATTCTTATTCCGACAGCAACAAAAAATCTTCGTCGCATATGGGCTTTTCCTAGTGTTTTACTCTTAAGTATAGCTATGGTATTCTCAGTTCAACTGTCTATTCAACAAATAAATGGAAGTTCTATCTATCAATATCTATGGTCTTGGACCGTCAATAATGATTTTTCTTTAGAATTTGGATACTTGATTGACCCACTTACTTCTATTATGTTAATACTAATTACTACTGTAGGAATCCTGGTTCTTATTTATAGTGATGGTTATATGTCTCACGATGAAGGATATTTGAGATTTTTTGTTTATATAAGTTTTTTCAATACT…	ATGTCACCACAAACAGAAACTAAAGCAGGTGTTGGATTTCAAGCTGGTGTTAAAGATTATAAATTGACTTACTACACCCCAGAGTATGAAACTAAGGATACTGATATCTTGGCAGCATTCCGAGTAAGTCCTCAGCCTGGGGTTCCGCCCGAAGAAGCAGGGGCTGCAGTAGCTGCCGAATCTTCTACTGGTACATGGACAACTGTTTGGACTGATGGACTTACCAGTCTTGATCGTTACAAAGGACGATGCTATCACATCGAGCCTGTTGCTGGGGAAGACAGCCAATGGATCTGTTATGTAGCTTATCCATTAGACCTATTTGAGGAGGGTTCCGTTACTAACATGTTTACTTCCATTGTGGGTAACGTATTTGGGTTCAAAGCCCTACGTGCTCTA…	not used for analysis	not used for analysis	NA	NA	unknown		NA	NY	1730196	unknown	unknown	Pooideae	Triticodae	Triticeae	-	-	Hordeum	Hordeum_vulgare	Hordeum_vulgare_ssp._distichon	Hordeum_vulgare_ssp._distichon_G026	High	100+ phytoliths (Elongate dendritic + other) in sample		Vrije Universiteit Brussel (VUB)	Protocol 1: wet oxidation
221	Hordeum vulgare ssp. distichon	(L.) Körn.	G044		Hordeum vulgare var. distichon	MW531731	MW531731	MW531731	ATGGAAAAATTCGAAGGGTATTCAGAAAAACAGAAATCTCGTCAACAATACTTTGTCTACCCACTTCTCTTTCAGGAGTATATTTATGCATTTGCTCATGATTATGGATTAAACGGTTCTGAACCTGTGGAAATAGTTAGTTGGAATAACAAGAAATTTAGTTCACTACTTGTGAAACGTTTAATTATTCGAATGTATCAGCAGAATTTTTTGGATAACTCGGTTAATCATCCTAATCAAGATCGATTATTGGATTACAAAATTTTTTTTTATTCTGAGTTTTATTCTCAGATTCTATCTGAGGGGTTTGCGATTGTTGTGGAAATCCCATTCTCGCTACGGGAATTATCTTGTCCGAAAGAAAAAGAAATACCAAAGTTTCAGAATTTACGCTCTATT…	ATGGAACATACATATCAATATGCATGGGTAATCCCTCTTCTCCCACTTCCAGTTATTATGTCAATGGGATTTGGCCTTATTCTTATTCCGACAGCAACAAAAAATCTTCGTCGCATATGGGCTTTTCCTAGTGTTTTACTCTTAAGTATAGCTATGGTATTCTCAGTTCAACTGTCTATTCAACAAATAAATGGAAGTTCTATCTATCAATATCTATGGTCTTGGACCGTCAATAATGATTTTTCTTTAGAATTTGGATACTTGATTGACCCACTTACTTCTATTATGTTAATACTAATTACTACTGTAGGAATCCTGGTTCTTATTTATAGTGATGGTTATATGTCTCACGATGAAGGATATTTGAGATTTTTTGTTTATATAAGTTTTTTCAATACT…	ATGTCACCACAAACAGAAACTAAAGCAGGTGTTGGATTTCAAGCTGGTGTTAAAGATTATAAATTGACTTACTACACCCCAGAGTATGAAACTAAGGATACTGATATCTTGGCAGCATTCCGAGTAAGTCCTCAGCCTGGGGTTCCGCCCGAAGAAGCAGGGGCTGCAGTAGCTGCCGAATCTTCTACTGGTACATGGACAACTGTTTGGACTGATGGACTTACCAGTCTTGATCGTTACAAAGGACGATGCTATCACATCGAGCCTGTTGCTGGGGAAGACAGCCAATGGATCTGTTATGTAGCTTATCCATTAGACCTATTTGAGGAGGGTTCCGTTACTAACATGTTTACTTCCATTGTGGGTAACGTATTTGGGTTCAAAGCCCTACGTGCTCTA…	Domesticated	Diploid	59.9675	30.3056	Russia		Ex horto bot. Petropolitano ("From the Botanical Garden of St. Petersburg, Russia.)	NY	4312353	unknown	unknown	Pooideae	Triticodae	Triticeae	-	-	Hordeum	Hordeum_vulgare	Hordeum_vulgare_ssp._distichon	Hordeum_vulgare_ssp._distichon_G044	High	100+ phytoliths (Elongate dendritic + other) in sample	23	Vrije Universiteit Brussel (VUB)	Protocol 1: wet oxidation
222	Hordeum vulgare ssp. spontaneum	(K.Koch) Asch. & Graebn.	G033		Hordeum vulgare subsp. spontaneum	KC912689	KC912689	KC912689	ATGGAAAAATTCGAAGGGTATTCAGAAAAACAGAAATCTCGTCAACAATACTTTGTCTACCCACTT CTCTTTCAGGAGTATATTTATGCATTTGCTCATGATTATGGATTAAACGGTTCTGAACCTGTGGAAATAG TTAGTTGGAATAACAAGAAATTTAGTTCACTACTTGTGAAACGTTTAATTATTCGAATGTATCAGCAGAA TTTTTTGGATAACTCGGTTAATCATCCTAATCAAGATCGATTATTGGATTACAAAATTTTTTTTTATTCT GAGTTTTATTCTCAGATTCTATCTGAGGGGTTTGCGATTGTTGTGGAAATCCCATTCTCGCTACGGGAAT TATCTTGTCCGAAAGAAAAAGAAATACCAAAGTTTCAGAATTTACGCT…	ATGGAACATACATATCAATATGCATGGGTAATCCCTCTTCTCCCACTTCC AGTTATTATGTCAATGGGATTTGGCCTTATTCTTATTCCGACAGCAACAAAAAATCTTCGTCGCATATGG GCTTTTCCTAGTGTTTTACTCTTAAGTATAGCTATGGTATTCTCAGTTCAACTGTCTATTCAACAAATAA ATGGAAGTTCTATCTATCAATATCTATGGTCTTGGACCGTCAATAATGATTTTTCTTTAGAATTTGGATA CTTGATTGACCCACTTACTTCTATTATGTTAATACTAATTACTACTGTAGGAATCCTGGTTCTTATTTAT AGTGATGGTTATATGTCTCACGATGAAGGATATTTGAGATTTTTTGTTTATATAAGTTTTTTCA…	ATGTCACCACAAACAGAAACTAAAGCAGGTGTTGGATTTCAAGCTGGTGTTAAAGATTATAAATTGACTT ACTACACCCCAGAGTATGAAACTAAGGATACTGATATCTTGGCAGCATTCCGAGTAAGTCCTCAGCCTGG GGTTCCGCCCGAAGAAGCAGGGGCTGCAGTAGCTGCCGAATCTTCTACTGGTACATGGACAACTGTTTGG ACTGATGGACTTACCAGTCTTGATCGTTACAAAGGACGATGCTATCACATCGAGCCTGTTGCTGGGGAAG ACAGCCAATGGATCTGTTATGTAGCTTATCCATTAGACCTATTTGAGGAGGGTTCCGTTACTAACATGTT TACTTCCATTGTGGGTAACGTATTTGGGTTCAAAGCCCTACGTG…	not used for analysis	not used for analysis	40.4093	49.8671	Azerbaijan		Botanical Garden (Hortus Botanicus) in Baku, Azerbaijan.	NY	NA	May	1956	Pooideae	Triticodae	Triticeae	-	-	Hordeum	Hordeum_vulgare	Hordeum_vulgare_ssp._spontaneum	Hordeum_vulgare_ssp._spontaneum_G033	High	100+ phytoliths (Elongate dendritic + other) in sample		Vrije Universiteit Brussel (VUB)	Protocol 1: wet oxidation
223	Hordeum vulgare ssp. spontaneum	(K.Koch) Asch. & Graebn.	G046		Hordeum vulgare subsp. spontaneum	KC912689	KC912689	KC912689	ATGGAAAAATTCGAAGGGTATTCAGAAAAACAGAAATCTCGTCAACAATACTTTGTCTACCCACTT CTCTTTCAGGAGTATATTTATGCATTTGCTCATGATTATGGATTAAACGGTTCTGAACCTGTGGAAATAG TTAGTTGGAATAACAAGAAATTTAGTTCACTACTTGTGAAACGTTTAATTATTCGAATGTATCAGCAGAA TTTTTTGGATAACTCGGTTAATCATCCTAATCAAGATCGATTATTGGATTACAAAATTTTTTTTTATTCT GAGTTTTATTCTCAGATTCTATCTGAGGGGTTTGCGATTGTTGTGGAAATCCCATTCTCGCTACGGGAAT TATCTTGTCCGAAAGAAAAAGAAATACCAAAGTTTCAGAATTTACGCT…	ATGGAACATACATATCAATATGCATGGGTAATCCCTCTTCTCCCACTTCC AGTTATTATGTCAATGGGATTTGGCCTTATTCTTATTCCGACAGCAACAAAAAATCTTCGTCGCATATGG GCTTTTCCTAGTGTTTTACTCTTAAGTATAGCTATGGTATTCTCAGTTCAACTGTCTATTCAACAAATAA ATGGAAGTTCTATCTATCAATATCTATGGTCTTGGACCGTCAATAATGATTTTTCTTTAGAATTTGGATA CTTGATTGACCCACTTACTTCTATTATGTTAATACTAATTACTACTGTAGGAATCCTGGTTCTTATTTAT AGTGATGGTTATATGTCTCACGATGAAGGATATTTGAGATTTTTTGTTTATATAAGTTTTTTCA…	ATGTCACCACAAACAGAAACTAAAGCAGGTGTTGGATTTCAAGCTGGTGTTAAAGATTATAAATTGACTT ACTACACCCCAGAGTATGAAACTAAGGATACTGATATCTTGGCAGCATTCCGAGTAAGTCCTCAGCCTGG GGTTCCGCCCGAAGAAGCAGGGGCTGCAGTAGCTGCCGAATCTTCTACTGGTACATGGACAACTGTTTGG ACTGATGGACTTACCAGTCTTGATCGTTACAAAGGACGATGCTATCACATCGAGCCTGTTGCTGGGGAAG ACAGCCAATGGATCTGTTATGTAGCTTATCCATTAGACCTATTTGAGGAGGGTTCCGTTACTAACATGTT TACTTCCATTGTGGGTAACGTATTTGGGTTCAAAGCCCTACGTG…	Wild	Diploid	31.6538	35.1233	Israel		Kfar Etzion, Judean Mountains, Israel.	NY	04312403	May	1935	Pooideae	Triticodae	Triticeae	-	-	Hordeum	Hordeum_vulgare	Hordeum_vulgare_ssp._spontaneum	Hordeum_vulgare_ssp._spontaneum_G046	High	100+ phytoliths (Elongate dendritic + other) in sample	20	Vrije Universiteit Brussel (VUB)	Protocol 1: wet oxidation
224	Koeleria macrantha	(Ledeb.) Schult.	UWBM PR07078		Koeleria macrantha	MH888100	MH888126	MH888152	ATGGAAAAATTCGAAGGGTATTCAGAAAAACATAAATCTCGTCAACAATACTTTGTCTACCCACTTCTCTTTCAGGAGTATATTTATGCATTTGCCCATGATTATGGATTAAATGATTCCGAACCTGTGGAAATTGTTAGTTGTAATAACAAGAAATTTAGTTCACTACTTGTGAAACGTTTAATTACTCGAATGTATCAGCAGAATTTTTGGATTAACTCGGTTAATCATCCTAACCAAGATCGATTGTTGGATTACAAAATTAGTTTTTATTCTGAGTTTTATTCTCAGATTCTACCTGAGGGGTTTTCGATTGTTGTAGAAATCCCATTCTCGCTACGAGAATTATCTTGTCCGAAAGAAAAAGAAATACCAAAGTTTCAGAATTTACGCTCTATT…	CTGCAGGATTAACTGCCTTTTATATGTTTCGGATATATTTACTTACATTTGATGGGTATTTGCGCGTTCA TTTTCAAATTATAGTAGCACTAAGGAGGGTCCCTTGTATTCAATATCCTTGTGGGGAAAAAGGATACCCA AAGGAGTGAATAGGGGTTTCATTTTATCAACAACAAAGAATGGGGTTTCTTTTTTTTCACAAAATATACC AAAAATGCAAGGTAATACAACAAATAGGATAGGATGCTTTAGTACGTCCCTTGGGGCTAAAAAAACTTTT GCCTATCCGCATGAAACGGGAAATACTATGTTATTTCCTCTTCTTATATTACTGCTTTTTACTTTGTTCA TTGGATTCATAGGAATCTCGTTTGATAATGGAGCGACGGATAAT…	AGATTATAAATTGACTTACTACACCCGGAGTATGAAACCAAGGATACTGATATCTTGGCAGCATTCCGAG TAACTCCTCAACCTGGGGTTCCGCCGGAAGAAGCAGGGGCTGCAGTAGCTGCCGAATCTTCTACTGGTAC ATGGACAACTGTTTGGACTGATGGACTTACCAGTCTTGATCGTTACAAAGGACGATGCTATCACATCGAG CCTGTTGCTGGGGAAGACAGCCAATGGATCTGTTATGTAGCTTATCCATTAGACCTATTTGAAGAGGGTT CCGTTACTAACATGTTTACTTCCATTGTGGGTAACGTATTTGGTTTCAAAGCCCTACGTGCTCTACGTTT GGAGGATCTACGAATTCCCCCTGCTTATACAAAAACTTTCCAAG…	not used for analysis	not used for analysis	46.5733	-114.094	USA	Montana	Bass Creek; 4 air miles SW of Florence, Ravalli, Montana, U.S.A.	MONTU	136460	July	1997	Pooideae	Poodae	Poeae	-	Aveninae	Koeleria	Koeleria_macrantha	Koeleria_macrantha	Koeleria_macrantha_UWBM_PR07078	Low	100+ phytoliths (Elongate dendritic + other) in sample		University of Washington Burke Museum (UWBM)	Protocol 1: wet oxidation
225	Koeleria spicata	(L.) Barberá, Quintanar, Soreng & P.M.Peterson	UWBM PR09178	Trisetum spicatum (L.) K.Richt.	Trisetum spicatum (L.) K.Richt.: Homotypic synonym of Koeleria spicata (L.) Barberá, Quintanar, Soreng & P.M.Peterson	MZ171336	MZ171336	MZ171336	ATGGAAAAATTCGAAGGGTATTCAGAAAAACATAAATCTCGTCAACAATACTTTGTCTACCCACTTCTCTTTCAGGAGTATATTTATGCATTTGCCCATGATTATGGATTAAATGATTCCGAACCTGTGGAAATTGTTAGTTGTAATAACAAGAAATTTAGTTCACTACTTGTGAAACGTTTAATTACTCGAATGTATCAGCAGAATTTTTGGATTAACTCGGTTAATCATCCTAACCAAGATCGATTGTTGGATTACAAAATTAGTTTTTATTCTGAGTTTTATTCTCAGATTCTACCTGAGGGGTTTTCGATTGTTGTAGAAATCCCATTCTCGCTACGAGAATTATCTTGTCCGAAAGAAATACCAAAGTTTCAGAATTTACGCTCTATTCATTCA…	ATGGAACATATATATCAATATGCATGGGTAATCCCTCTTCTCCCACTTCCAGTTATTATGTCAATGGGATTTGGCCTTTTTTTTATTCCGACAGCAACAAAAAATCTTCGTCGCATATGGGCTTTTCCTAGTGTTTTACTCTTAAGTATAGCTATGGTATTCTCAGTTCAACTGTCTATTCAACAAATAAATGGAAGTTCTATCTATCAATATCTATGGTCTTGGACCGTCAATAATGATTTTTCTTTAGAATTTGGATACTTGATTGACCCGCTTACTTCTATTATGTTAATACTAATTACTACTGTAGGAATCCTCGTTCTTATTTATAGTGACGGTTATATGTCTCACGATGAAGGGTATTTGAGATTTTTTGTTTATATAAGTTTTTTCAATACT…	ATGTCACCACAAACAGAAACTAAAGCAAGTGTTGGATTTCAAGCTGGTGTTAAAGATTATAAATTGACTTACTACACTCCGGAGTATGAAACCAAGGATACTGATATCTTGGCAGCATTCCGAGTAACTCCTCAACCTGGGGTTCCGCCGGAAGAAGCAGGGGCTGCAGTAGCTGCCGAATCTTCTACTGGTACATGGACAACTGTTTGGACTGATGGACTTACCAGTCTTGATCGTTACAAAGGACGATGCTATCACATCGAGCCTGTTGCTGGGGAAGACAGCCAATGGATCTGTTATGTAGCTTATCCATTAGACCTATTTGAAGAGGGTTCCGTTACTAACATGTTTACTTCCATTGTGGGTAACGTATTTGGTTTCAAAGCCCTACGTGCTCTA…	not used for analysis	not used for analysis	45.4142	-110.066	USA	Montana	Iron Mountain, East Boulder Plateau, Beartooth Mountains; Mining area of Iron Mountain, Sweet Grass, Montana, U.S.A.	MONTU	126455	July	1981	Pooideae	Poodae	Poeae	-	Aveninae	Koeleria	Koeleria_spicata	Koeleria_spicata	Koeleria_spicata_UWBM_PR09178	Low	100+ phytoliths (Elongate dendritic + other) in sample		University of Washington Burke Museum (UWBM)	Protocol 1: wet oxidation
226	Leymus cinereus	(Scribn. & Merr.) Á.Löve	UWBM PR07085	Elymus cinereus var. cinereus Scribn. & Merr.	Leymus cinereus	KP210638	AF056179	GU140019	ATGGAAAAATTCGAAGGGTATTCCGAAAAACATAAATCTCGTCAACAATACTTTGTCTACCCACTACTCTTTCAGGAATATATTTATGCATTTGCGCATGATTATGGATTAAATGGTTCTGAACCTGTGGAAATAGTTAGTTGTAATAACAAGAAATTTAGTTCACTACTTGTGAAACGTTTAATTATTCGAATGTATCAGCAGAATTTTTGGGATAAGTCGGTTAATCATCCTAACCAAGATCGATTGTTGGATTACAAAAATTATTTTTATTCTGAGTTTTATTCTCAGATTCTATCTGAGGGGTTTGCGATCGTTGTAGAAATCCCATTCTCGCTACGAGAATTATCTTGTCCGAAAGAAAAAGAAATACCAAAGTTTCAGAATTTACGCTCTATT…	ATATATTTACTTACATTTGGTGGGTATTTGCGTGTTCATTTTCAAAATTACAGTAGCACTAAAGAGAGTTCCTTGTATTCAATATCCTTATGGGGAAAAAGGATACCCAAAGGAGTGAATAGGGATTTCGTTTTATCAACAACGAAAAGTGGAGTTTCTTTTTTTTCACAAAATATACCCAAAATTCAAGGTAATACAAGAAATAGGATAGGATCCTTTACTACGTCTTTTGGGGCTAAAAACACTTTTGCCTATCCGCATGAAACGGGAAATACTATGTTATTTCCTCTTCTTATATTACTACTTTTCACTTTGTTCATTGGATTCATAGGAATCTCTTTTGATAATGGAGGAATGGATAATGGAATAGCAGAGTTAACCATATTATCAAAGTGGTTA…	ATGTCACCACAAACAGAAACTAAAGCAGGTGTTGGATTTCAAGCTGGTGTTAAAGATTATAAATTGACTTACTACACCCCAGAGTATGAAACTAAGGATACTGATATCTTGGCAGCATTCCGAGTAAGTCCTCAGCCTGGGGTTCCGCCCGAAGAAGCAGGGGCTGCAGTAGCTGCCGAATCTTCTACTGGTACATGGACAACTGTTTGGACTGATGGACTTACCAGTCTTGATCGTTACAAAGGACGATGCTATCACATCGAGCCTGTTCCTGGGGAAGACAGCCAATGGATCTGTTATGTAGCTTATCCATTAGACCTATTTGAAGAGGGTTCCGTTACTAACATGTTTACTTCCATTGTGGGTAACGTATTTGGTTTCAAAGCCCTACGTGCTCTA…	not used for analysis	not used for analysis	46.4026	-112.733	USA	Montana	Grant Kohrs Ranch National Historic Site, Deerlodge; on US Hwy 10, Powell, Montana, U.S.A.	MONTU	94083	August	1983	Pooideae	Triticodae	Triticeae	-	-	Leymus	Leymus_cinereus	Leymus_cinereus	Leymus_cinereus_UWBM_PR07085	High	100+ phytoliths (Elongate dendritic + other) in sample		University of Washington Burke Museum (UWBM)	Protocol 1: wet oxidation
227	Lolium arundinaceum	(Schreb.) Darbysh.	E081	Festuca arundinacea Schreb.	Festuca arundinacea Schreb.: Homotypic synonym of Lolium arundinaceum (Schreb.) Darbysh. (POWO)	NC_011713	NC_011713	NC_011713	ATGGAAAAATTCGAAGGGTATTCAGAAAAACACAAATCTCGTCAACAATACTTTGTCTACCCACTA CTCTTTCAGGAGTATATTTATGCATTTGCCCATGATTATGGATTAAATGATTTCGAACCTGTGGAAATTT GTAGTTGTAATAACAAGAAATTTAGTTCACTACTTGTGAAACGTTTAATTATTCGAATGTATCAGCAGAG TTTTTGGATGAACTCGGTTAATCATCCTAACCAGGATCGATTGTTGGATTACAAAATTGGTTTTTATTCT GAGTTTTATTCTCAGATTCTATCTGAGGGATTTGCGATCGTTGTAGAAACTCCATTCTCGCTACGAGAAT TACCTTGCCCGAAAGAAAAAGAGATACCCAAGTTTCAGAATTTACACT…	ATGGAACATACATATCAATATGCATGGGTAATCCCTCTTCTCCCACT TCCAGTTATTATGTCAATGGGGTTTGGCCTTTTTTTTATTCCGACAGCAACAAGAAATCTTCGTCGCATA TGGGCTTTTCCTAGTGTTTTATTCTTAAGTATAGCTATGGTATTCTCCATTCAACTGTCTATTCAACAAA TAAATGGAAGTTCTATCTATCAGTACCTATGGTCTTGGACCGTCAATAATGATTTTTCCTTAGAATTTGG ATACTTGATTGACCCACTTACTTCTATTATGTTAATACTAATTACTACTGTAGGAATCCTGGTTCTTATT TATAGTGATGGTTATATGTCTCACGATGAAGGATATTTGAGATTTTTTGTTTATATAAGTTTTTTCA…	ATGTCACCACAAACAGAAACTAAAGCAAGTGTTGGATTTCAAGACGGTGTAAAAGATTATAAATTGACTT ACTACAACCCGGAGTATGAAACCAAAGATACTGATATCTTGGCAGCATTCCGAGTAACTCCTCAGCCTGG GGTTCCGCCGGAAGAAGCAGGGGCTGTAGTAGCTGCCGAATCTTCTACTGGTACATGGACAACTGTTTGG ACTGATGGACTTACCAGTCTTGATCGTTACAAAGGACGATGCTATCATATCGAGCCTGTTGCTGGGGAAG ACAACCAATGGATCTGTTATGTAGCTTATCCATTAGACCTATTTGAAGAGGGTTCCGTTACTAACATGTT TACTTCTATTGTGGGTAACGTATTTGGTTTCAAAGCCCTACGTG…	not used for analysis	not used for analysis	47.6064	-122.331	USA	Washington	Seattle, Dahl Playfield, King, Washington, U.S.A.	WTU	328255	June	1988	Pooideae	Poodae	Poeae	Loliodinae	Loliinae	Lolium	Lolium_arundinaceum	Lolium_arundinaceum	Lolium_arundinaceum_E081	Low	100+ phytoliths (Elongate dendritic + other) in sample		Vrije Universiteit Brussel (VUB)	Protocol 1: wet oxidation
228	Lolium multiflorum	Lam.	E077		Lolium multiflorum	JX871942	JX871942	JX871942	ATGGAAAAATTCGAAGGGTATTCAGAAAAACACAAATCTCGTCAACAATACTTTGTCTACCCACTA CTCTTTCAGGAGTATATTTATGCATTTGCCCATGATTATGGATTAAATGATTTCGAACCTGTGGAAATAT TTAGTTGTAATAACAAGAAATTTAGTTCACTACTTGTGAAACGTTTAATTATTCGAATGTATCAGCAGAG TTTTTGGATGAACTCGGTTAATCATCCTAACCAGGATCGATTGTTGGATTACAAAATTGGTTTTTATTCT GAGTTTTATTCTCAGATTCTATCTGAGGGATTTGCGATCGTTGTAGAAACTCCATTCTCGCTACGAGAAT TACCTTGCCCGAAAGAAAAAGAGATACCCAAGTTTCAGAATTTACACT…	ATGGAACATACATATCAATATGCATGGGTAATCCCTCTTCTCCCACTTCCAGTTAT TATGTCAATGGGGTTTGGCCTTTTTTTTATTCCGACAGCAACAAGAAATCTTCGTCGCATATGGGCTTTT CCTAGTGTTTTATTCTTAAGTATAGCTATGGTATTCTCCATTCAATTGTCTATTCAACAAATAAATGGAA GTTCTATCTATCAGTACCTATGGTCTTGGACCGTCAATAATGATTTTTCCTTAGAATTTGGATACTTGAT TGACCCACTTACTTCTATTATGTTAATACTAATTACTACTGTAGGAATCCTGGTTCTTATTTATAGTGAT GGTTATATGTCTCACGATGAAGGATATTTGAGATTTTTTGTTTATATAAGTTTTTTCA…	ATGTCACCACAAACAGAAACTAAAGCAAGTGTTGGATTTCAAGCTGGTGTTAAAGATTATAAATTGACTT ACTACACCCCGGAGTATGAAACCAAGGATACTGATATCTTGGCAGCATTCCGAGTAACTCCTCAGCCTGG GGTTCCGCCGGAAGAAGCAGGGGCTGCAGTAGCTGCCGAATCTTCTACTGGTACATGGACAACTGTTTGG ACTGATGGACTTACCAGTCTTGATCGTTACAAAGGACGATGCTATCATATCGAGCCTGTTGCTGGGGAAG ACAACCAATGGATCTGTTATGTAGCTTATCCATTAGACCTATTTGAAGAAGGTTCCGTTACTAACATGTT TACTTCTATTGTGGGTAACGTATTTGGTTTCAAAGCCCTACGTG…	Wild	Diploid	48.1014	-122.343	USA	Washington	Tulare Way, Snohomish, Washington, U.S.A.	WTU	402291	May	1998	Pooideae	Poodae	Poeae	Loliodinae	Loliinae	Lolium	Lolium_multiflorum	Lolium_multiflorum	Lolium_multiflorum_E077	High	100+ phytoliths (Elongate dendritic + other) in sample	9	Vrije Universiteit Brussel (VUB)	Protocol 1: wet oxidation
229	Lolium perenne	L.	NA		Lolium perenne	AM777385	AM777385	AM777385	ATGGAAAAATTCGAAGGGTATTCAGAAAAACACAAATCTCGTCAACAATACTTTGTCTACCCACTA CTCTTTCAGGAGTATATTTATGCATTTGCCCATGATTATGGATTAAATGATTTCGAACCTGTGGAAATAT TTAGTTGTAATAACAAGAAATTTAGTTCACTACTTGTGAAACGTTTAATTATTCGAATGTATCAGCAGAG TTTTTGGATGAACTCGGTTAATCATCCTAACCAGGATCGATTGTTGGATTACAAAATTGGTTTTTATTCT GAGTTTTATTCTCAGATTCTATCTGAGGGATTTGCGATCGTTGTAGAAACTCCATTCTCGCTACGAGAAT TACCTTGCCCGAAAGAAAAAGAGATACCCAAGTTTCAGAATTTACACT…	ATGGAACATACATATCAATATGCATGGGTAATCCCTCTTCTCCCACTTCCAGTTAT TATGTCAATGGGGTTTGGCCTTTTTTTTATTCCGACAGCAACAAGAAATCTTCGTCGCATATGGGCTTTT CCTAGTGTTTTATTCTTAAGTATAGCTATGGTATTCTCCATTCAACTGTCTATTCAACAAATAAATGGAA GTTCTATCTATCAGTACCTATGGTCTTGGACCGTCAATAATGATTTTTCCTTAGAATTTGGATACTTGAT TGACCCACTTACTTCTATTATGTTAATACTAATTACTACTGTAGGAATCCTGGTTCTTATTTATAGTGAT GGTTATATGTCTCACGATGAAGGATATTTGAGATTTTTTGTTTATATAAGTTTTTTCA…	ATGTCACCACAAACAGAAACTAAAGCAAGTGTTGGATTTCAAGCTGGTGTTAAAGATTATAAATTGACTT ACTACACCCCGGAGTATGAAACCAAGGATACTGATATCTTGGCAGCATTCCGAGTAACTCCTCAGCCTGG GGTTCCGCCGGAAGAAGCAGGGGCTGCAGTAGCTGCCGAATCTTCTACTGGTACATGGACAACTGTTTGG ACTGATGGACTTACCAGTCTTGATCGTTACAAAGGACGATGCTATCATATCGAGCCTGTTGCTGGGGAAG ACAACCAATGGATCTGTTATGTAGCTTATCCATTAGACCTATTTGAAGAGGGTTCCGTTACTAACATGTT TACTTCTATTGTGGGTAACGTATTTGGTTTCAAAGCCCTACGTG…	not used for analysis	not used for analysis	NA	NA	United Kingdom	N.A	United Kingdom	NA	NA	NA	NA	Pooideae	Poodae	Poeae	Loliodinae	Loliinae	Lolium	Lolium_perenne	Lolium_perenne	Lolium_perenne_NA	Low	Unknown		Parry and Smithson (1966)	See Parry and Smithson (1966)
230	Lolium perenne	L.	E076		Lolium perenne	AM777385	AM777385	AM777385	ATGGAAAAATTCGAAGGGTATTCAGAAAAACACAAATCTCGTCAACAATACTTTGTCTACCCACTA CTCTTTCAGGAGTATATTTATGCATTTGCCCATGATTATGGATTAAATGATTTCGAACCTGTGGAAATAT TTAGTTGTAATAACAAGAAATTTAGTTCACTACTTGTGAAACGTTTAATTATTCGAATGTATCAGCAGAG TTTTTGGATGAACTCGGTTAATCATCCTAACCAGGATCGATTGTTGGATTACAAAATTGGTTTTTATTCT GAGTTTTATTCTCAGATTCTATCTGAGGGATTTGCGATCGTTGTAGAAACTCCATTCTCGCTACGAGAAT TACCTTGCCCGAAAGAAAAAGAGATACCCAAGTTTCAGAATTTACACT…	ATGGAACATACATATCAATATGCATGGGTAATCCCTCTTCTCCCACTTCCAGTTAT TATGTCAATGGGGTTTGGCCTTTTTTTTATTCCGACAGCAACAAGAAATCTTCGTCGCATATGGGCTTTT CCTAGTGTTTTATTCTTAAGTATAGCTATGGTATTCTCCATTCAACTGTCTATTCAACAAATAAATGGAA GTTCTATCTATCAGTACCTATGGTCTTGGACCGTCAATAATGATTTTTCCTTAGAATTTGGATACTTGAT TGACCCACTTACTTCTATTATGTTAATACTAATTACTACTGTAGGAATCCTGGTTCTTATTTATAGTGAT GGTTATATGTCTCACGATGAAGGATATTTGAGATTTTTTGTTTATATAAGTTTTTTCA…	ATGTCACCACAAACAGAAACTAAAGCAAGTGTTGGATTTCAAGCTGGTGTTAAAGATTATAAATTGACTT ACTACACCCCGGAGTATGAAACCAAGGATACTGATATCTTGGCAGCATTCCGAGTAACTCCTCAGCCTGG GGTTCCGCCGGAAGAAGCAGGGGCTGCAGTAGCTGCCGAATCTTCTACTGGTACATGGACAACTGTTTGG ACTGATGGACTTACCAGTCTTGATCGTTACAAAGGACGATGCTATCATATCGAGCCTGTTGCTGGGGAAG ACAACCAATGGATCTGTTATGTAGCTTATCCATTAGACCTATTTGAAGAGGGTTCCGTTACTAACATGTT TACTTCTATTGTGGGTAACGTATTTGGTTTCAAAGCCCTACGTG…	not used for analysis	not used for analysis	46.1879	-123.831	USA	Oregon	Near Astoria, Clatsop, Oregon, U.S.A.	WTU	27899	June	1933	Pooideae	Poodae	Poeae	Loliodinae	Loliinae	Lolium	Lolium_perenne	Lolium_perenne	Lolium_perenne_E076	High	100+ phytoliths (Elongate dendritic + other) in sample		Vrije Universiteit Brussel (VUB)	Protocol 1: wet oxidation
231	Lolium perenne	L.	E087		Lolium perenne	AM777385	AM777385	AM777385	ATGGAAAAATTCGAAGGGTATTCAGAAAAACACAAATCTCGTCAACAATACTTTGTCTACCCACTA CTCTTTCAGGAGTATATTTATGCATTTGCCCATGATTATGGATTAAATGATTTCGAACCTGTGGAAATAT TTAGTTGTAATAACAAGAAATTTAGTTCACTACTTGTGAAACGTTTAATTATTCGAATGTATCAGCAGAG TTTTTGGATGAACTCGGTTAATCATCCTAACCAGGATCGATTGTTGGATTACAAAATTGGTTTTTATTCT GAGTTTTATTCTCAGATTCTATCTGAGGGATTTGCGATCGTTGTAGAAACTCCATTCTCGCTACGAGAAT TACCTTGCCCGAAAGAAAAAGAGATACCCAAGTTTCAGAATTTACACT…	ATGGAACATACATATCAATATGCATGGGTAATCCCTCTTCTCCCACTTCCAGTTAT TATGTCAATGGGGTTTGGCCTTTTTTTTATTCCGACAGCAACAAGAAATCTTCGTCGCATATGGGCTTTT CCTAGTGTTTTATTCTTAAGTATAGCTATGGTATTCTCCATTCAACTGTCTATTCAACAAATAAATGGAA GTTCTATCTATCAGTACCTATGGTCTTGGACCGTCAATAATGATTTTTCCTTAGAATTTGGATACTTGAT TGACCCACTTACTTCTATTATGTTAATACTAATTACTACTGTAGGAATCCTGGTTCTTATTTATAGTGAT GGTTATATGTCTCACGATGAAGGATATTTGAGATTTTTTGTTTATATAAGTTTTTTCA…	ATGTCACCACAAACAGAAACTAAAGCAAGTGTTGGATTTCAAGCTGGTGTTAAAGATTATAAATTGACTT ACTACACCCCGGAGTATGAAACCAAGGATACTGATATCTTGGCAGCATTCCGAGTAACTCCTCAGCCTGG GGTTCCGCCGGAAGAAGCAGGGGCTGCAGTAGCTGCCGAATCTTCTACTGGTACATGGACAACTGTTTGG ACTGATGGACTTACCAGTCTTGATCGTTACAAAGGACGATGCTATCATATCGAGCCTGTTGCTGGGGAAG ACAACCAATGGATCTGTTATGTAGCTTATCCATTAGACCTATTTGAAGAGGGTTCCGTTACTAACATGTT TACTTCTATTGTGGGTAACGTATTTGGTTTCAAAGCCCTACGTG…	not used for analysis	not used for analysis	56.8031	9.816	Denmark		E. of Madum Sø at Rold Forest, Denmark.	WTU	251276	July	1969	Pooideae	Poodae	Poeae	Loliodinae	Loliinae	Lolium	Lolium_perenne	Lolium_perenne	Lolium_perenne_E087	Low	less than 100 phytoliths (Elongate dendritic + other) in sample		Vrije Universiteit Brussel (VUB)	Protocol 1: wet oxidation
232	Lolium perenne	L.	B154		Lolium perenne	AM777385	AM777385	AM777385	ATGGAAAAATTCGAAGGGTATTCAGAAAAACACAAATCTCGTCAACAATACTTTGTCTACCCACTA CTCTTTCAGGAGTATATTTATGCATTTGCCCATGATTATGGATTAAATGATTTCGAACCTGTGGAAATAT TTAGTTGTAATAACAAGAAATTTAGTTCACTACTTGTGAAACGTTTAATTATTCGAATGTATCAGCAGAG TTTTTGGATGAACTCGGTTAATCATCCTAACCAGGATCGATTGTTGGATTACAAAATTGGTTTTTATTCT GAGTTTTATTCTCAGATTCTATCTGAGGGATTTGCGATCGTTGTAGAAACTCCATTCTCGCTACGAGAAT TACCTTGCCCGAAAGAAAAAGAGATACCCAAGTTTCAGAATTTACACT…	ATGGAACATACATATCAATATGCATGGGTAATCCCTCTTCTCCCACTTCCAGTTAT TATGTCAATGGGGTTTGGCCTTTTTTTTATTCCGACAGCAACAAGAAATCTTCGTCGCATATGGGCTTTT CCTAGTGTTTTATTCTTAAGTATAGCTATGGTATTCTCCATTCAACTGTCTATTCAACAAATAAATGGAA GTTCTATCTATCAGTACCTATGGTCTTGGACCGTCAATAATGATTTTTCCTTAGAATTTGGATACTTGAT TGACCCACTTACTTCTATTATGTTAATACTAATTACTACTGTAGGAATCCTGGTTCTTATTTATAGTGAT GGTTATATGTCTCACGATGAAGGATATTTGAGATTTTTTGTTTATATAAGTTTTTTCA…	ATGTCACCACAAACAGAAACTAAAGCAAGTGTTGGATTTCAAGCTGGTGTTAAAGATTATAAATTGACTT ACTACACCCCGGAGTATGAAACCAAGGATACTGATATCTTGGCAGCATTCCGAGTAACTCCTCAGCCTGG GGTTCCGCCGGAAGAAGCAGGGGCTGCAGTAGCTGCCGAATCTTCTACTGGTACATGGACAACTGTTTGG ACTGATGGACTTACCAGTCTTGATCGTTACAAAGGACGATGCTATCATATCGAGCCTGTTGCTGGGGAAG ACAACCAATGGATCTGTTATGTAGCTTATCCATTAGACCTATTTGAAGAGGGTTCCGTTACTAACATGTT TACTTCTATTGTGGGTAACGTATTTGGTTTCAAAGCCCTACGTG…	not used for analysis	not used for analysis	50.6683	4.6147	Belgium	NA	Louvain-la-Neuve, Belgium.	RBINS	NA	June	1975	Pooideae	Poodae	Poeae	Loliodinae	Loliinae	Lolium	Lolium_perenne	Lolium_perenne	Lolium_perenne_B154	Absent	100+ phytoliths (Elongate dendritic + other) in sample		Vrije Universiteit Brussel (VUB)	Protocol 2: combination of dry and wet oxidation
233	Lolium perenne	L.	B151		Lolium perenne	AM777385	AM777385	AM777385	ATGGAAAAATTCGAAGGGTATTCAGAAAAACACAAATCTCGTCAACAATACTTTGTCTACCCACTA CTCTTTCAGGAGTATATTTATGCATTTGCCCATGATTATGGATTAAATGATTTCGAACCTGTGGAAATAT TTAGTTGTAATAACAAGAAATTTAGTTCACTACTTGTGAAACGTTTAATTATTCGAATGTATCAGCAGAG TTTTTGGATGAACTCGGTTAATCATCCTAACCAGGATCGATTGTTGGATTACAAAATTGGTTTTTATTCT GAGTTTTATTCTCAGATTCTATCTGAGGGATTTGCGATCGTTGTAGAAACTCCATTCTCGCTACGAGAAT TACCTTGCCCGAAAGAAAAAGAGATACCCAAGTTTCAGAATTTACACT…	ATGGAACATACATATCAATATGCATGGGTAATCCCTCTTCTCCCACTTCCAGTTAT TATGTCAATGGGGTTTGGCCTTTTTTTTATTCCGACAGCAACAAGAAATCTTCGTCGCATATGGGCTTTT CCTAGTGTTTTATTCTTAAGTATAGCTATGGTATTCTCCATTCAACTGTCTATTCAACAAATAAATGGAA GTTCTATCTATCAGTACCTATGGTCTTGGACCGTCAATAATGATTTTTCCTTAGAATTTGGATACTTGAT TGACCCACTTACTTCTATTATGTTAATACTAATTACTACTGTAGGAATCCTGGTTCTTATTTATAGTGAT GGTTATATGTCTCACGATGAAGGATATTTGAGATTTTTTGTTTATATAAGTTTTTTCA…	ATGTCACCACAAACAGAAACTAAAGCAAGTGTTGGATTTCAAGCTGGTGTTAAAGATTATAAATTGACTT ACTACACCCCGGAGTATGAAACCAAGGATACTGATATCTTGGCAGCATTCCGAGTAACTCCTCAGCCTGG GGTTCCGCCGGAAGAAGCAGGGGCTGCAGTAGCTGCCGAATCTTCTACTGGTACATGGACAACTGTTTGG ACTGATGGACTTACCAGTCTTGATCGTTACAAAGGACGATGCTATCATATCGAGCCTGTTGCTGGGGAAG ACAACCAATGGATCTGTTATGTAGCTTATCCATTAGACCTATTTGAAGAGGGTTCCGTTACTAACATGTT TACTTCTATTGTGGGTAACGTATTTGGTTTCAAAGCCCTACGTG…	not used for analysis	not used for analysis	50.6659	4.5671	Belgium	NA	Ottignies, Belgium.	RBINS	NA	June	1975	Pooideae	Poodae	Poeae	Loliodinae	Loliinae	Lolium	Lolium_perenne	Lolium_perenne	Lolium_perenne_B151	Low	100+ phytoliths (Elongate dendritic + other) in sample		Vrije Universiteit Brussel (VUB)	Protocol 2: combination of dry and wet oxidation
234	Lolium perenne	L.	B160		Lolium perenne	AM777385	AM777385	AM777385	ATGGAAAAATTCGAAGGGTATTCAGAAAAACACAAATCTCGTCAACAATACTTTGTCTACCCACTA CTCTTTCAGGAGTATATTTATGCATTTGCCCATGATTATGGATTAAATGATTTCGAACCTGTGGAAATAT TTAGTTGTAATAACAAGAAATTTAGTTCACTACTTGTGAAACGTTTAATTATTCGAATGTATCAGCAGAG TTTTTGGATGAACTCGGTTAATCATCCTAACCAGGATCGATTGTTGGATTACAAAATTGGTTTTTATTCT GAGTTTTATTCTCAGATTCTATCTGAGGGATTTGCGATCGTTGTAGAAACTCCATTCTCGCTACGAGAAT TACCTTGCCCGAAAGAAAAAGAGATACCCAAGTTTCAGAATTTACACT…	ATGGAACATACATATCAATATGCATGGGTAATCCCTCTTCTCCCACTTCCAGTTAT TATGTCAATGGGGTTTGGCCTTTTTTTTATTCCGACAGCAACAAGAAATCTTCGTCGCATATGGGCTTTT CCTAGTGTTTTATTCTTAAGTATAGCTATGGTATTCTCCATTCAACTGTCTATTCAACAAATAAATGGAA GTTCTATCTATCAGTACCTATGGTCTTGGACCGTCAATAATGATTTTTCCTTAGAATTTGGATACTTGAT TGACCCACTTACTTCTATTATGTTAATACTAATTACTACTGTAGGAATCCTGGTTCTTATTTATAGTGAT GGTTATATGTCTCACGATGAAGGATATTTGAGATTTTTTGTTTATATAAGTTTTTTCA…	ATGTCACCACAAACAGAAACTAAAGCAAGTGTTGGATTTCAAGCTGGTGTTAAAGATTATAAATTGACTT ACTACACCCCGGAGTATGAAACCAAGGATACTGATATCTTGGCAGCATTCCGAGTAACTCCTCAGCCTGG GGTTCCGCCGGAAGAAGCAGGGGCTGCAGTAGCTGCCGAATCTTCTACTGGTACATGGACAACTGTTTGG ACTGATGGACTTACCAGTCTTGATCGTTACAAAGGACGATGCTATCATATCGAGCCTGTTGCTGGGGAAG ACAACCAATGGATCTGTTATGTAGCTTATCCATTAGACCTATTTGAAGAGGGTTCCGTTACTAACATGTT TACTTCTATTGTGGGTAACGTATTTGGTTTCAAAGCCCTACGTG…	not used for analysis	not used for analysis	50.6659	4.5671	Belgium	NA	Ottignies, Belgium.	RBINS	NA	July	1980	Pooideae	Poodae	Poeae	Loliodinae	Loliinae	Lolium	Lolium_perenne	Lolium_perenne	Lolium_perenne_B160	Low	100+ phytoliths (Elongate dendritic + other) in sample		Vrije Universiteit Brussel (VUB)	Protocol 2: combination of dry and wet oxidation
235	Lolium arundinaceum	(Schreb.) Darbysh.	E079	Schedonorus arundinaceus (Schreb.) Dumort.	Festuca pratensis Huds.: Homotypic synonym of Lolium pratense (Huds.) Darbysh. (POWO)	MH888111	MN977235	AY395536	ATGGAAAAATTCGAAGGGTATTCAGAAAAACACAAATCTCGTCAACAATACTTTGTCTACCCACTACTCTTTCAGGAGTATATTTATGCATTTGCCCATGATTATGGATTAAATGATTTCGAACCTGTGGAAATATTTAGTTGTAATAACAAGAAATTTAGTTCACTACTTGTGAAACGTTTAATTATTCGAATGTATCAGCAGAGTTTTTGGATGAACTCGGTTAATCATCCTAACCAGGATCGATTGTTGGATTACAAAATTGGTTTTTATTCTGAGTTTTATTCTCAGATTCTATCTGAGGGATTTGCGATCGTTGTAGAAACTCCATTCTCGCTACGAGAATTACCTTGCCCGAAAGAAAAAGAGATACCCAAGTTTCAGAATTTACACTCTATT…	ATTATGTCNATGGGANTTGGCCTTTTTTTTATTCCGACAGCAACAAAAAATCTTCGTCGCATATGGGCTTTTCCTAGTGTTTTACTGTTAAGTATAGCTATGGTATTCTCAGTTCAACTGTCTATTCAACAAATAAATGGAAGTTCTATCTATCAATATCTATGGTCTTGGACCGTGAATAATGATTTTTCTTTAGAATTTGGATACTTGATTGACCCGCTTACTTCTATTATGTTAATACTAATTACTACTGTAGGAATCCTGGTTCTTATTTATAGTGACGGTTATATGTCTCACGATGAAGGGTATTTGAGATTTTTTGTTTATATAAGTTTTTTCAATACTTCCATGCTGGGATTGGTTACTAGCTCCAATTTAATACAAATTTATTTTTTTTGG…	AAAGCAAGTGTTGGATTTCAAGCTGGTGTTAAAGATTATAAATTGACTTACTACACCCCGGAGTATGAAACCAAGGATACTGATATCTTGGCAGCATTCCGAGTAACTCCTCAGCCTGGGGTTCCGCCGGAAGAAGCAGGGGCTGCAGTAGCTGCCGAATCTTCTACTGGTACATGGACAACTGTTTGGACTGATGGACTTACCAGTCTTGATCGTTACAAAGGACGATGCTATCATATCGAGCCTGTTGCTGGGGAAGACAACCAATGGATCTGTTATGTAGCTTATCCATTAGACCTATTTGAAGAGGGTTCCGTTACTAACATGTTTACTTCTATTGTGGGTAACGTATTTGGTTTCAAAGCCCTACGTGCTCTACGTCTGGAGGATCTACGAATT…	not used for analysis	not used for analysis	48.4218	-122.885	USA	Washington	Lopez Island, Iceburg [Iceberg] Point, San Juan, Washington, U.S.A.	WTU	418759	June	1999	Pooideae	Poodae	Poeae	Loliodinae	Loliinae	Lolium	Lolium_arundinaceum	Lolium_arundinaceum	Lolium_arundinaceum_E079	Low	100+ phytoliths (Elongate dendritic + other) in sample		Vrije Universiteit Brussel (VUB)	Protocol 1: wet oxidation
236	Lolium temulentum	L.	B163		Lolium temulentum	JN895696	KM538758	JN893065	CCATCTTTGCATTTATTGCGATTCTTTCTCAACAATTATTCAAATTGGAATAGTTTTATTACTTCAATGAAATCTATTTTTCTTTTTAAAAAAGAAAATAAAAGACTATTTCGATTCCTATATAACTCTTATGTATCAGAATATGAATTTTTCTTGTTGTTTCTTCGTAAACAATCTTCTTGCTTACCATTAGCAGCTTCAGGAACTTTTTTGGAACGAATCCACTTTTCTAAGAAGATGGAACATTTTTGGATAATGTATCCTGGTTTTTTTAGGAAAACTATATGGTTTTTTATGGATCCTCTTATGCATTATGTTCGATATCAAGGAAAGGCCCTTTTTGCATCAAAAGGTACTCTTTTTTTGAACAAAAAATGGAAATGGTATCTTATCAATTTG…	ACTGCAGGATTAACTGCGTTTTATATGTTTCGGATATATTTACTTACATTTGATGGGTATTTGCGTGTTCATTTTCAAAATTACAGTACCACTAAAGAGGGTTACTTGTATTCAATATCCTTATGGGGAAAAAAGATACCCAAAAGAGTTAATAGGGATTTCATTTTATCAACAACAAAGAATGGAGTTGCTTTTTTTTCACAAAATAGACCCAAAATGAAAGGTAATACAAGAAATAGAATAGGATACTTTAGTACGTCCTTTGGGGCTAAAAACACTTTTGCTTATCCGCATGAAATGGGAAATACTATGTTATTTCCTCTTCTGATATTACTGCTTTTTACTTTATTCATTGGATTTATAGGAATCTCTTTTGATAATGGAGCAATGGATAATGGA…	AGTGTTGGATTTCAAGCTGGTGTTAAAGATTATAAATTGACTTACTACACCCCGGAGTATGAAACCAAGGATACTGATATCTTGGCAGCATTCCGAGTAACTCCTCAGCCTGGGGTTCCGCCGGAAGAAGCAGGGGCTGCAGTAGCTGCCGAATCTTCTACTGGTACATGGACAACTGTTTGGACTGATGGACTTACCAGTCTTGATCGTTACAAAGGACGATGCTATCATATCGAGCCTGTTGCTGGGGAAGACAACCAATGGATCTGTTATGTAGCTTATCCATTAGACCTATTTGAAGAAGGTTCCGTTACTAACATGTTTACTTCTATTGTGGGTAACGTATTTGGTTTCAAAGCCCTACGTGCTCTACGTCTGGAGGATCTACGAATTCCCGTT…	not used for analysis	not used for analysis	50.6659	4.5671	Belgium	NA	Origine perdue, probablement Ottiginies, Belgium.	RBINS	NA	unknown	unknown	Pooideae	Poodae	Poeae	Loliodinae	Loliinae	Lolium	Lolium_temulentum	Lolium_temulentum	Lolium_temulentum_B163	Low	100+ phytoliths (Elongate dendritic + other) in sample		Vrije Universiteit Brussel (VUB)	Protocol 2: combination of dry and wet oxidation
237	Melica bulbosa	Porter & J.M.Coult.	UWBM PR09190		Melica bulbosa	NA	KJ913020	MG227679	NA	TTTTATATGTTTYGGATATATTTACTTACGTTTGATGGGTATTTACGTGTTCATTTTCAAAATTACAGTAGCACTAAAGAGGGTTCGTTGTATTCAATATCTTTATGGGGAAAAAGGATACCTAAAGGAGTGAATAGGGATTTCGTTTTATCAACAACGAAGAGTGGAGTTTCTTTTTTTTCACAAAATATATTTCAAAATCGTGGTAATATAAGAAATAGGAAAGGATTCTTTAGTACTTCCTTTGGGGTTAAAAACACTTTTGCCTATCCGCATGAAACGGGAAATACTATGCTATTTCCTCTTCTTATATTATTTGTTTTTACTTTGTTCATTGGATTCATAGGAATCTCTTTTGATAATGGAGGAATGGATAATAGAATAGCGGAATTCACCTTA…	AGTGTTGGATTTCAAGCTGGTGTTAAAGATTATAAATTGACTTACTACACCCCGGAGTATGAAACCAAGG ATACTGATATCTTGGCAGCATTCCGAGTAACTCCTCAGCCTGGGGTTCCGCCCGAAGAAGCAGGGGCTGC AGTAGCTGCCGAATCTTCTACTGGTACATGGACAACAGTTTGGACTGATGGACTTACCAGTCTTGATCGT TACAAAGGACGATGCTATCACATCGAGCCTGTTCCTGGGGAAGATGGCCAATGGATCGCTTATGTAGCTT ATCCATTAGACCTATTTGAAGAGGGTTCCGTTACTAACATGTTTACTTCCATTGTAGGTAACGTATTTGG TTTCAAAGCCCTACGTGCTCTACGTCTGGAAGATCTACGAATTC…	not used for analysis	not used for analysis	48.9441	-113.944	USA	Montana	Janet Lake, Olsen Valley, Glacier National Park; Above Lake, Glacier, Montana, U.S.A.	MONTU	37167	July	1950	Pooideae	Melicodae	Meliceae	-	-	Melica	Melica_bulbosa	Melica_bulbosa	Melica_bulbosa_UWBM_PR09190	Low	100+ phytoliths (Elongate dendritic + other) in sample		University of Washington Burke Museum (UWBM)	Protocol 1: wet oxidation
238	Melica ciliata	L.	B169		Melica ciliata	KX601229	KX601249	KJ599189	GAGTATATTTATGCATTTGCCCATGATTATGGATTAAAAGGTTTCGAACCTGTGGAAATTGTTAGTTGTAATAACAAGAAATTTAGTTCATTACTTGTGAAACGTTTAATTATTCGAATGTATCAGCAGAATTTTTGGATTAACTCGGTTAATCATTCTAACCAAGATCGATTGTTGGATTACAAAAATTATTTTTATTCTGAGTTTTATTCTCAGATTCTATCTGAGGGGTTTGCGATCGTTGCAGAAATCCCATTCTCACTACGAGAATTATCTTGTCCGAAAGATAAAGAGATACCAAAGTTTCAGAATTTACGCTCTATTCATTCAATATTTCCCTTTTTAGAAGACAAATTTTTGCATTTGGATTATCTATCACATATAGAAATACCCTATCCT…	GGGTTTGGACTTTTTTTTATTCCGACAGCAACAAAAAATCTTCGTCGCATATGGGCTTTTCCTAGTGTTTTACTTTTAAGTATAGCTATGGTATTCTCAGTTCAACTGTCTATTCAACAAATAAATGGAAGTTCTATCTATCAATATCTATGGTCTTGGACCATCAATAATGATTTTTCTTTAGAATTTGGATACTTAATTGACCCGCTTACTTCTATTATGTTAGTACTAATTACTACTGTAGGAATCTTGGTTCTTGTTTATAGTGACGGTTATATGTCTCACGATGAAGGATATTTGAGATTTTTTGTTTATATAAGTTTTTTCAATACTTCCATGTTGGGATTGGTTACTAGTTCCAATTTGATACAAATTTATTTTTTTTGGGAACTTGTGGGA…	AGTGTTGGATTTCAAGCTGGTGTTAAAGATTATAAATTGACTTACTACACCCCGGAGTATGAAACCAAGGATACTGATATCTTGGCAGCATTCCGAGTAACTCCTCAGCCTGGGGTTCCGCCCGAAGAAGCAGGAGCTGCAGTAGCTGCCGAATCTTCTACTGGTACATGGACAACAGTTTGGACTGATGGACTTACCAGTCTTGATCGTTACAAAGGACGATGCTATCACATCGAGCCTGTTCCTGGGGAAGATGGCCAATGGATCGCTTATGTAGCTTATCCATTAGACCTATTTGAAGAGGGTTCCGTTACTAACATGTTTACTTCCATTGTAGGTAACGTATTTGGTTTCAAAGCCCTACGTGCTCTACGTCTGGAAGATCTACGAATTCCCCCT…	not used for analysis	not used for analysis	43.6881	3.5317	France	NA	St-Jean-de Fos, France.	RBINS	NA	June	1972	Pooideae	Melicodae	Meliceae	-	-	Melica	Melica_ciliata	Melica_ciliata	Melica_ciliata_B169	Absent	100+ phytoliths (Elongate dendritic + other) in sample		Vrije Universiteit Brussel (VUB)	Protocol 2: combination of dry and wet oxidation
239	Melica ciliata	L.	B166		Melica ciliata	KX601229	KX601249	KJ599189	GAGTATATTTATGCATTTGCCCATGATTATGGATTAAAAGGTTTCGAACCTGTGGAAATTGTTAGTTGTAATAACAAGAAATTTAGTTCATTACTTGTGAAACGTTTAATTATTCGAATGTATCAGCAGAATTTTTGGATTAACTCGGTTAATCATTCTAACCAAGATCGATTGTTGGATTACAAAAATTATTTTTATTCTGAGTTTTATTCTCAGATTCTATCTGAGGGGTTTGCGATCGTTGCAGAAATCCCATTCTCACTACGAGAATTATCTTGTCCGAAAGATAAAGAGATACCAAAGTTTCAGAATTTACGCTCTATTCATTCAATATTTCCCTTTTTAGAAGACAAATTTTTGCATTTGGATTATCTATCACATATAGAAATACCCTATCCT…	GGGTTTGGACTTTTTTTTATTCCGACAGCAACAAAAAATCTTCGTCGCATATGGGCTTTTCCTAGTGTTTTACTTTTAAGTATAGCTATGGTATTCTCAGTTCAACTGTCTATTCAACAAATAAATGGAAGTTCTATCTATCAATATCTATGGTCTTGGACCATCAATAATGATTTTTCTTTAGAATTTGGATACTTAATTGACCCGCTTACTTCTATTATGTTAGTACTAATTACTACTGTAGGAATCTTGGTTCTTGTTTATAGTGACGGTTATATGTCTCACGATGAAGGATATTTGAGATTTTTTGTTTATATAAGTTTTTTCAATACTTCCATGTTGGGATTGGTTACTAGTTCCAATTTGATACAAATTTATTTTTTTTGGGAACTTGTGGGA…	AGTGTTGGATTTCAAGCTGGTGTTAAAGATTATAAATTGACTTACTACACCCCGGAGTATGAAACCAAGGATACTGATATCTTGGCAGCATTCCGAGTAACTCCTCAGCCTGGGGTTCCGCCCGAAGAAGCAGGAGCTGCAGTAGCTGCCGAATCTTCTACTGGTACATGGACAACAGTTTGGACTGATGGACTTACCAGTCTTGATCGTTACAAAGGACGATGCTATCACATCGAGCCTGTTCCTGGGGAAGATGGCCAATGGATCGCTTATGTAGCTTATCCATTAGACCTATTTGAAGAGGGTTCCGTTACTAACATGTTTACTTCCATTGTAGGTAACGTATTTGGTTTCAAAGCCCTACGTGCTCTACGTCTGGAAGATCTACGAATTCCCCCT…	not used for analysis	not used for analysis	44.3536	3.3311	France	NA	St Chély du Tarn, France.	RBINS	NA	July	1988	Pooideae	Melicodae	Meliceae	-	-	Melica	Melica_ciliata	Melica_ciliata	Melica_ciliata_B166	Absent	100+ phytoliths (Elongate dendritic + other) in sample		Vrije Universiteit Brussel (VUB)	Protocol 2: combination of dry and wet oxidation
240	Melica nitens	(Scribn.) Nutt. ex Piper	UWBM PR06170		Melica nitens	NA	MN983255	MK526179	NA	GCTCTATTCCATTTGATCACTCATGCTTATTCAAAAGCTTTATTGTTCTTGGGATCCGGATCCATTATTCATTCAATGGAACCTCTTGTTGGATATTCACCAGAAAAAAGTCAGAATATGGTTCTTATGGGCGGTTTAAGAAAATATATTCCAATTACACGAACTACTTTTTTATGGGGTACACTTTCTCTTTGTGGTATTCCACCTCTTGCTTGCTTCTGGTCCAAAGATGAAATCCTTAGTAATAGTTGGTTGTATTCCCCTTTTTTTGGAATAATAGCCTCCTTTACTGCAGGATTAACCGCCTTTTATATGTTTCGGATATATTTACTTACGTTTGATGGGTATTTACGTGTTCATTTTCAAAATTACAGTAGCACTAAAGAGGGTTCGTTGTAT…	AAAGCAAGTGTTGGATTTAAAGCTGGTGTTAAAGATTATAAATTGACTTACTACACCCCGGAGTATGAAACCAAGGATACTGATATCTTGGCAGCATTCCGAGTAACTCCTCAGCCTGGGGTTCCGCCCGAAGAAGCAGGGGCTGCAGTAGCTGCCGAATCTTCTACTGGTACATGGACAACAGTTTGGACTGATGGACTTACCAGTCTTGATCGTTACAAAGGGCGATGCTATCACATCGAGCCTGTTCCTGGGGAAGATGGCCAATGGATCGCTTATGTAGCTTATCCATTAGACCTATTTGAAGAGGGTTCCGTTACTAACATGTTTACTTCCATTGTAGGTAACGTATTTGGTTTCAAAGCCCTACGTGCTCTACGTCTGGAAGATCTACGAATT…	not used for analysis	not used for analysis	37.876	-122.238	USA	California	UC Botanical Garden, Alameda, California, U.S.A.	JEPS	399361	NA		Pooideae	Melicodae	Meliceae	-	-	Melica	Melica_nitens	Melica_nitens	Melica_nitens_UWBM_PR06170	Low	100+ phytoliths (Elongate dendritic + other) in sample		University of Washington Burke Museum (UWBM)	Protocol 1: wet oxidation
241	Melica smithii	(Porter ex A.Gray) Vasey	UWBM PR09186		Melica smithii	NA	KJ913065	MG227779	NA	TTTTATATGTTTCGGATATATTTACTTACGTTTGATGGGTATTTACGTGTTCATTTTCAAAATTACAGTAGCACTAAAGAGGGTTCGTTGTATTCAATATCCTTATGGGGAAAAAGGATACCTAAAGGAGTGAATAGGGATTTTGTTTTATCAACAACGAAGAGTGGAGTTTCTTTTTTTTCACAAAATATATTTAAAAATCGTGGTAATATAAGAAATAGGAAAGGATTCTTTAGTACTTCCTTTGGGGTTAAAAACACTTTTGCCTATCCGCATGAAACGGGAAATACTATGCTATTTCCTCTTCTTATATTATTTGTTTTTACTTTGTTCATTGGATTCATAGGAATCTCTTTTGATAATGGAGGAATGGATAATAGAATAGCAGAATTAACCTTA…	AGTGTTGGATTTCAAGCTGGTGTTAAAGATTATAAATTGACTTACTACACCCCGGAGTATGAAACCAAGGATACTGATATCTTGGCAGCATTCCGAGTAACTCCTCAGCCTGGGGTTCCGCCCGAAGAAGCAGGGGCTGCAGTAGCTGCCGAATCTTCTACTGGTACATGGACAACAGTTTGGACTGATGGACTTACCAGTCTTGATCGTTACAAAGGACGATGCTATCACATCGAGCCTGTTCCTGGGGAAGATGGCCAATGGATCGCTTATGTAGCTTATCCATTAGACCTATTTGAAGAGGGTTCCGTTACTAACATGTTTACTTCCATTGTAGGTAACGTATTTGGTTTCAAAGCCCTACGTGCTCTACGTCTGGAAGATCTACGAATTCCCCCT…	not used for analysis	not used for analysis	48.494	-115.526	USA	Montana	Timberlane Campground, Pipe Creek, Kootenai Forest; 7 mi. N of Libby, Licoln, Montana, U.S.A.	MONTU	73258	June	1970	Pooideae	Melicodae	Meliceae	-	-	Melica	Melica_smithii	Melica_smithii	Melica_smithii_UWBM_PR09186	Low	100+ phytoliths (Elongate dendritic + other) in sample		University of Washington Burke Museum (UWBM)	Protocol 1: wet oxidation
242	Melica spectabilis	Scribn.	UWBM PR09110		Melica spectabilis	NA	NA	MG227010	NA	NA	AGTGTTGGATTTCAAGCTGGTGTTAAAGATTATAAATTGACTTACTACACCCCGGAGTATGAAACCAAGGATACTGATATCTTGGCAGCATTCCGAGTAACTCCTCAGCCTGGGGTTCCGCCCGAAGAAGCAGGGGCTGCAGTAGCTGCCGAATCTTCTACTGGTACATGGACAACAGTTTGGACTGATGGACTTACCAGTCTTGATCGTTACAAAGGACGATGCTATCACATCGAGCCTGTTCCTGGGGAAGATGGCCAATGGATCGCTTATGTAGCTTATCCATTAGACCTATTTGAAGAGGGTTCCGTTACTAACATGTTTACTTCCATTGTAGGTAACGTATTTGGTTTCAAAGCCCTACGTGCTCTACGTCTGGAAGATCTACGAATTCCCCCT…	not used for analysis	not used for analysis	45.1385	-111.853	USA	Montana	Gravelly Range; Between main Gravelly Range Road and steep rock outcrop toward the west, Madison, Montana, U.S.A.	MONTU	90257	August	1982	Pooideae	Melicodae	Meliceae	-	-	Melica	Melica_spectabilis	Melica_spectabilis	Melica_spectabilis_UWBM_PR09110	Low	100+ phytoliths (Elongate dendritic + other) in sample		University of Washington Burke Museum (UWBM)	Protocol 1: wet oxidation
243	Melica subulata	(Griseb.) Scribn.	UWBM PR09126		Melica subulata	KM974743	KM974743	KM974743	ATGGAAAAATTCGAGGGGTATTCAGAAAAACATAAATCTCGTCAACAATACTTCGTCTACCCACTT CTCTTTCAGGAGTATATTTATGCATTTGCCCATGATTATGGATTAAAAGGTTCCGAACCTGTGGAAATTG TTAGTTGTAATAACAAGAAATTTAGTTCATTACTTGTGAAACGTTTAATTATTCGAATGTATCAGCAGAA TTTTTGGATTAACTCGGTTAATCATTCTAACCAAGATCGATTGTTGGATTACAAAAATTATTTTTATTCT GAGTTTTATTCTCAGATTCTATCTGAGGGGTTTGCGATCGTTGCAGAAATCCCATTCTCGCTACGAGAAT TATCTTGTCCGAAAGAAAAAGAAATACCAAAGTTTCAGAATTTACGCT…	ATGGAACATACATATCAATATGCATGGGTAATCCCTCTTCTCCCACTTCC AGTTATTATGTCAATGGGGTTTGGACTTTTTTTTATTCCGACAGCAACAAAAAATCTTCGTCGCATATGG GCTTTTCCTAGTGTTTTACTTTTAAGTATAGCTATGGTATTCTCAGTTCAACTGTCTATTCAACAAATAA ATGGAAGTTCTATCTATCAATATCTATGGTCTTGGACCATCAATAATGATTTTTCTTTAGAATTTGGATA CTTAATTGACCCGCTTACTTCTATTATGTTAGTACTAATTACTACTGTAGGAATCTTGGTTCTTGTTTAT AGTGACGGTTATATGTCTCACGATGAAGGATATTTGAGATTTTTTGTTTATATAAGTTTTTTCA…	ATGTCACCACAAACAGAAACTAAAGCAAGTGTTGGATTTCAAGCTGGTGTTAAAGATTATAAATTGACTT ACTACACCCCGGAGTATGAAACCAAGGATACTGATATCTTGGCAGCATTCCGAGTAACTCCTCAGCCTGG GGTTCCGCCCGAAGAAGCAGGGGCTGCAGTAGCTGCCGAATCTTCTACTGGTACATGGACAACAGTTTGG ACTGATGGACTTACCAGTCTTGATCGTTACAAAGGACGATGCTATCACATCGAGCCTGTTCCTGGGGAAG ATGGCCAATGGATCGCTTATGTAGCTTATCCATTAGACCTATTTGAAGAAGGTTCCGTTACTAACATGTT TACTTCCATTGTAGGTAACGTATTTGGTTTCAAAGCCCTACGTG…	not used for analysis	not used for analysis	48.9228	-113.906	USA	Montana	Kootenai Lake, Waterton Valley, Glacier National Park; Lake to Waterton Ranger Station, Glacier, Montana, U.S.A.	MONTU	37198	July	1950	Pooideae	Melicodae	Meliceae	-	-	Melica	Melica_subulata	Melica_subulata	Melica_subulata_UWBM_PR09126	Low	100+ phytoliths (Elongate dendritic + other) in sample		University of Washington Burke Museum (UWBM)	Protocol 1: wet oxidation
244	Melica uniflora	Retz.	NA		Melica uniflora	HE573933	AM849165	AJ746263	ATGGAAAAATTCGAGGGGTATTCAGAAAAACATAAATCTCGTCAACAATACTTCGTCTACCCACTTCTCTTTCAGGAGTATATTTATGCATTTGCCCATGATTATGGATTAAAAGGTTCCGAACCTGTGGAAATTGTTAGTTGTAATAACAAGAAATTTAGTTCATTACTTGTGAAACGTTTAATTATTCGAATGTATCAGCAGAATTTTTGGATTAACTCGGTTAATCATTCTAACCAAGATCGATTGTTGGATTACAAAAATTATTTTTATTCTGAGTTTTATTCTCAGATTCTATCTGAGGGGTTTGCGATCGTTGCAGAAATCCCATTCTCGCTACGAGAATTATCTTGTCCGAAAGAAAAAGAAATACCAAAGTTTCAGAATTTACGCTCTATT…	GCATGGGTAATCCCTCTTCTCCCACTTCCAGTTATTATGTCAATGGGGTTTGGACTTTTTTTTATTCCGACAGCAACAAAAAATCTTCGTCGCATATGGGCTTTTCCTAGTGTTTTACTTTTAAGTATAGCTATGGTATTCTCAGTTCAACTGTCTATTCAACAAATAAATGGAAGTTCTATCTATCAATATCTATGGTCTTGGACCATCAATAATGATTTTTCTTTAGAATTTGGATACTTAATTGACCCGCTTACTTCTATTATGTTAGTACTAATTACTACTGTAGGAATCTTGGTTCTTGTTTATAGTGACGGTTATATGTCTCACGATGAAGGATATTTGAGATTTTTTGTTTATATAAGTTTTTTCAATACTTCCATGTTGGGATTGGTTACT…	GAAACCAAGGATACTGATATCTTGGCAGCATTCCGAGTAACTCCTCAGCCTGGGGTTCCGCCCGAAGAAGCAGGGGCTGCAGTAGCTGCCGAATCTTCTACTGGTACATGGACAACAGTTTGGACTGATGGACTTACCAGTCTTGATCGTTACAAAGGACGATGCTATCACATCGAGCCTGTTCCTGGGGAAGATGGCCAATGGATCGCTTATGTAGCTTATCCATTAGATCTATTTGAAGAGGGTTCCGTTACTAACATGTTTACTTCCATTGTAGGTAACGTATTTGGTTTCAAAGCCCTACGTGCTCTACGTCTGGAAGATCTACGAATTCCCCCTACTTATTCAAAAACTTTCCAAGGTCCGCCTCATGGTATCCAAGTTGAAAGAGATAAGTTG…	not used for analysis	not used for analysis	NA	NA	United Kingdom	N.A	United Kingdom	NA	NA	NA	NA	Pooideae	Melicodae	Meliceae	-	-	Melica	Melica_uniflora	Melica_uniflora	Melica_uniflora_NA	Absent	Unknown		Parry and Smithson (1966)	See Parry and Smithson (1966)
245	Melica uniflora	Retz.	B172		Melica uniflora	HE573933	AM849165	AJ746263	ATGGAAAAATTCGAGGGGTATTCAGAAAAACATAAATCTCGTCAACAATACTTCGTCTACCCACTTCTCTTTCAGGAGTATATTTATGCATTTGCCCATGATTATGGATTAAAAGGTTCCGAACCTGTGGAAATTGTTAGTTGTAATAACAAGAAATTTAGTTCATTACTTGTGAAACGTTTAATTATTCGAATGTATCAGCAGAATTTTTGGATTAACTCGGTTAATCATTCTAACCAAGATCGATTGTTGGATTACAAAAATTATTTTTATTCTGAGTTTTATTCTCAGATTCTATCTGAGGGGTTTGCGATCGTTGCAGAAATCCCATTCTCGCTACGAGAATTATCTTGTCCGAAAGAAAAAGAAATACCAAAGTTTCAGAATTTACGCTCTATT…	GCATGGGTAATCCCTCTTCTCCCACTTCCAGTTATTATGTCAATGGGGTTTGGACTTTTTTTTATTCCGACAGCAACAAAAAATCTTCGTCGCATATGGGCTTTTCCTAGTGTTTTACTTTTAAGTATAGCTATGGTATTCTCAGTTCAACTGTCTATTCAACAAATAAATGGAAGTTCTATCTATCAATATCTATGGTCTTGGACCATCAATAATGATTTTTCTTTAGAATTTGGATACTTAATTGACCCGCTTACTTCTATTATGTTAGTACTAATTACTACTGTAGGAATCTTGGTTCTTGTTTATAGTGACGGTTATATGTCTCACGATGAAGGATATTTGAGATTTTTTGTTTATATAAGTTTTTTCAATACTTCCATGTTGGGATTGGTTACT…	GAAACCAAGGATACTGATATCTTGGCAGCATTCCGAGTAACTCCTCAGCCTGGGGTTCCGCCCGAAGAAGCAGGGGCTGCAGTAGCTGCCGAATCTTCTACTGGTACATGGACAACAGTTTGGACTGATGGACTTACCAGTCTTGATCGTTACAAAGGACGATGCTATCACATCGAGCCTGTTCCTGGGGAAGATGGCCAATGGATCGCTTATGTAGCTTATCCATTAGATCTATTTGAAGAGGGTTCCGTTACTAACATGTTTACTTCCATTGTAGGTAACGTATTTGGTTTCAAAGCCCTACGTGCTCTACGTCTGGAAGATCTACGAATTCCCCCTACTTATTCAAAAACTTTCCAAGGTCCGCCTCATGGTATCCAAGTTGAAAGAGATAAGTTG…	not used for analysis	not used for analysis	50.4894	4.867	Belgium	NA	Gelbressée, Belgium.	RBINS	NA	April	1993	Pooideae	Melicodae	Meliceae	-	-	Melica	Melica_uniflora	Melica_uniflora	Melica_uniflora_B172	Absent	100+ phytoliths (Elongate dendritic + other) in sample		Vrije Universiteit Brussel (VUB)	Protocol 2: combination of dry and wet oxidation
246	Melica uniflora	Retz.	B175		Melica uniflora	HE573933	AM849165	AJ746263	ATGGAAAAATTCGAGGGGTATTCAGAAAAACATAAATCTCGTCAACAATACTTCGTCTACCCACTTCTCTTTCAGGAGTATATTTATGCATTTGCCCATGATTATGGATTAAAAGGTTCCGAACCTGTGGAAATTGTTAGTTGTAATAACAAGAAATTTAGTTCATTACTTGTGAAACGTTTAATTATTCGAATGTATCAGCAGAATTTTTGGATTAACTCGGTTAATCATTCTAACCAAGATCGATTGTTGGATTACAAAAATTATTTTTATTCTGAGTTTTATTCTCAGATTCTATCTGAGGGGTTTGCGATCGTTGCAGAAATCCCATTCTCGCTACGAGAATTATCTTGTCCGAAAGAAAAAGAAATACCAAAGTTTCAGAATTTACGCTCTATT…	GCATGGGTAATCCCTCTTCTCCCACTTCCAGTTATTATGTCAATGGGGTTTGGACTTTTTTTTATTCCGACAGCAACAAAAAATCTTCGTCGCATATGGGCTTTTCCTAGTGTTTTACTTTTAAGTATAGCTATGGTATTCTCAGTTCAACTGTCTATTCAACAAATAAATGGAAGTTCTATCTATCAATATCTATGGTCTTGGACCATCAATAATGATTTTTCTTTAGAATTTGGATACTTAATTGACCCGCTTACTTCTATTATGTTAGTACTAATTACTACTGTAGGAATCTTGGTTCTTGTTTATAGTGACGGTTATATGTCTCACGATGAAGGATATTTGAGATTTTTTGTTTATATAAGTTTTTTCAATACTTCCATGTTGGGATTGGTTACT…	GAAACCAAGGATACTGATATCTTGGCAGCATTCCGAGTAACTCCTCAGCCTGGGGTTCCGCCCGAAGAAGCAGGGGCTGCAGTAGCTGCCGAATCTTCTACTGGTACATGGACAACAGTTTGGACTGATGGACTTACCAGTCTTGATCGTTACAAAGGACGATGCTATCACATCGAGCCTGTTCCTGGGGAAGATGGCCAATGGATCGCTTATGTAGCTTATCCATTAGATCTATTTGAAGAGGGTTCCGTTACTAACATGTTTACTTCCATTGTAGGTAACGTATTTGGTTTCAAAGCCCTACGTGCTCTACGTCTGGAAGATCTACGAATTCCCCCTACTTATTCAAAAACTTTCCAAGGTCCGCCTCATGGTATCCAAGTTGAAAGAGATAAGTTG…	not used for analysis	not used for analysis	50.4007	4.9161	Belgium	NA	Lustin, Belgium.	RBINS	NA	May	1975	Pooideae	Melicodae	Meliceae	-	-	Melica	Melica_uniflora	Melica_uniflora	Melica_uniflora_B175	Absent	100+ phytoliths (Elongate dendritic + other) in sample		Vrije Universiteit Brussel (VUB)	Protocol 2: combination of dry and wet oxidation
247	Nardus stricta	L.	NA		Nardus stricta	KY432787	KY432787	KY432787	ATGGAAAAATTCGAAGGGTATTCAAAAAAACATAAATTTCGTCACCAATATTTCGTCTACCCACTTCTCTTTCAGGAGTATATTTATGCATTTGCCCATGATTATGGATTAAAAGGTTCCGAATCCGTGGAAATTATTAGTTGTAATAACAAGAAATTTAGTTCATTACTTGTGAAACGTTTGATTATTCGAATGTATCAGCAGAATTTTTGGATTAACTCGGTCAATCATCCTAACCAAGATCGATTGTTGGATTACAACAATTATTTTTATTCTGAGTTTTATTCTCAGATTCTATCCGAGGGGTTTGCGATCGTTGTCGAAATCCCATTCTCGTTACGAGAATTATCTTGTTCGAAAGAAAAAGAAATACCAAAGTTTCAGAATTTACGATCTATT…	ATGGAACATACATATCAATATGCATGGCTAATCCCTCTTCTCCCACTTCCAGCTATTATGTCAATGGGATTGGGGCTTTTTCTTATTCCAAAACCGACAAAAAATATTCGTCGCATATGGGCTTTTCCTAGTGTTTTACTCTTAAGTATAGCTATGGTATTCTCATTTCAATTGTCTATTGAACAAATAAAAGGAAGTTCTATCTATCAATATCTATGGTCTTGGACCATCAATAATGATTTTTCTTTAGAATTTGGATACTTGATTGACCCGCTTACTTCGATTATGTTAATACTAATTACTACTGTAGGAATCCTAGTTCTTATTTATAGTGACAGTTATATGTCTCATGATGAAGGGTATTTGAGATTTTTTGTTTATATAAGTTTTTTCAATACT…	ATGTCACCACAAACAGAAACTAAAGCAAGTGTTGGATTTCAAGCTGGTGTTAAAGATTATAAATTGACTTACTACACCCCGGAGTATGAAACCAAGGATACTGATATCTTGGCAGCATTCCGAGTAACTCCTCAGCCTGGGGTTCCGCCGGAAGAAGCAGGGGCTGCTGTAGCTGCCGAATCTTCTACTGGTACATGGACAACTGTTTGGACTGATGGACTTACCAGTCTTGATCGTTACAAAGGACGCTGCTATCACATCGAGCCTGTTGCTGGGGAAGAAAATCAATTTATCGCTTATGTAGCTTATCCATTAGACCTATTTGAAGAGGGTTCCGTTACTAACATGTTTACTTCCATTGTAGGTAACGTATTTGGTTTCAAAGCCCTACGTGCTCTA…	not used for analysis	not used for analysis	NA	NA	United Kingdom	N.A	United Kingdom	NA	NA	NA	NA	Pooideae	Nardodae	Nardeae	-	-	Nardus	Nardus_stricta	Nardus_stricta	Nardus_stricta_NA	Low	Unknown		Parry and Smithson (1966)	See Parry and Smithson (1966)
248	Nardus stricta	L.	E073		Nardus stricta	KY432787	KY432787	KY432787	ATGGAAAAATTCGAAGGGTATTCAAAAAAACATAAATTTCGTCACCAATATTTCGTCTACCCACTTCTCTTTCAGGAGTATATTTATGCATTTGCCCATGATTATGGATTAAAAGGTTCCGAATCCGTGGAAATTATTAGTTGTAATAACAAGAAATTTAGTTCATTACTTGTGAAACGTTTGATTATTCGAATGTATCAGCAGAATTTTTGGATTAACTCGGTCAATCATCCTAACCAAGATCGATTGTTGGATTACAACAATTATTTTTATTCTGAGTTTTATTCTCAGATTCTATCCGAGGGGTTTGCGATCGTTGTCGAAATCCCATTCTCGTTACGAGAATTATCTTGTTCGAAAGAAAAAGAAATACCAAAGTTTCAGAATTTACGATCTATT…	ATGGAACATACATATCAATATGCATGGCTAATCCCTCTTCTCCCACTTCCAGCTATTATGTCAATGGGATTGGGGCTTTTTCTTATTCCAAAACCGACAAAAAATATTCGTCGCATATGGGCTTTTCCTAGTGTTTTACTCTTAAGTATAGCTATGGTATTCTCATTTCAATTGTCTATTGAACAAATAAAAGGAAGTTCTATCTATCAATATCTATGGTCTTGGACCATCAATAATGATTTTTCTTTAGAATTTGGATACTTGATTGACCCGCTTACTTCGATTATGTTAATACTAATTACTACTGTAGGAATCCTAGTTCTTATTTATAGTGACAGTTATATGTCTCATGATGAAGGGTATTTGAGATTTTTTGTTTATATAAGTTTTTTCAATACT…	ATGTCACCACAAACAGAAACTAAAGCAAGTGTTGGATTTCAAGCTGGTGTTAAAGATTATAAATTGACTTACTACACCCCGGAGTATGAAACCAAGGATACTGATATCTTGGCAGCATTCCGAGTAACTCCTCAGCCTGGGGTTCCGCCGGAAGAAGCAGGGGCTGCTGTAGCTGCCGAATCTTCTACTGGTACATGGACAACTGTTTGGACTGATGGACTTACCAGTCTTGATCGTTACAAAGGACGCTGCTATCACATCGAGCCTGTTGCTGGGGAAGAAAATCAATTTATCGCTTATGTAGCTTATCCATTAGACCTATTTGAAGAGGGTTCCGTTACTAACATGTTTACTTCCATTGTAGGTAACGTATTTGGTTTCAAAGCCCTACGTGCTCTA…	not used for analysis	not used for analysis	42.867	-124.529	USA	Oregon	North of Cape Blanco; along trail from Cape Blanco State Airport to Blacklock Point from 0.1 mile to over 1 mile out from airport. Also along Floras Lake Trail. At that trail junction the grass covers the entire trail, Curry, Oregon, U.S.A.	WTU	424052	August	2015	Pooideae	Nardodae	Nardeae	-	-	Nardus	Nardus_stricta	Nardus_stricta	Nardus_stricta_E073	High	100+ phytoliths (Elongate dendritic + other) in sample		Vrije Universiteit Brussel (VUB)	Protocol 1: wet oxidation
249	Nassella neesiana	(Trin. & Rupr.) Barkworth	UWBM PR06246		Nassella neesiana	MF480752	MF480752	MF480752	ATGGAAAAATTCGAAGGGTATTCAGAAAAACTTAAATCTCGTCAACAATACTTCGTCTACCCACTT CTCTTTCAGGAGTATATTTATGCATTTGCCCATGATTATGGATTAAATGGTTCCGAACCTGTGGAAATTG TTAGTTGTAATAACAAAAAATTTAGTTCACTACTTGTGAAACGTTTAATTATTCGAATGTATCAGCAGAA TTTTTGGATTAACTCGGTTAATCATCCTAACCAAGATCGATTGTTGGATTACAAAAATTATTTTTATTCT GAGTTTTATTCTCAGATTCTATCTGAGGGGTTTGCGATCGTTGTAGAAATCCCATTCTCGCTACGAGAAT TATCTCGTCCGAAAGAAAAAGAAATACCAAAGTTTCAGAATTTACGCT…	ATGGAACATACATATCAATATGCATGGGTAATCCCTCTTCTCCCACTTCC AGTTATTATGTCAATGGGGTTTGGCCTTATTCTTATTCCGACCGCAACAAAAAATCTTCGTCGTATATGG GCTTTTCCTAGTATTTTACTCTTAAGTATAGCTATGGTATTCTCAGTTCAACTGTCTATTCAACAAATAA ATGGAAGTTCTATCTATCAATATCTGTGGTCTTGGACCGTCAATAATGATTTTTCTTTAGAATTTGGATA CTTGATTGACCCGCTTACTTCTATTATGTTAATACTAATTACTACTGTAGGAATCCTGGTTCTTATTTAT AGTGACGGTTATATGTCTCACGATGAAGGATATTTGAGATTTTTTGTTTATATAAGTTTTTTCA…	ATGTCACCACAAACAGAAACTAAAGCAGGTGTTGGATTTCAAGCTGGTGTTAAAGATTATAAATTGACTT ACTACACCCCGGAGTATGAAACCAAGGATACTGATATCTTGGCAGCATTCCGAGTAACTCCTCAGCCCGG GGTTCCGCCCGAAGAAGCGGGGGCTGCAGTAGCTGCCGAATCTTCTACTGGTACATGGACTACTGTTTGG ACTGATGGACTTACCAGTCTTGATCGTTACAAAGGACGATGCTATCACATCGAGCCTGTTCCTGGGGAAG AAAGTCAATTTATCGCTTATGTAGCTTATCCATTAGACCTATTTGAAGAGGGTTCCGTTACTAACATGTT TACTTCCATTGTGGGTAACGTATTTGGTTTCAAAGCCCTACGTG…	not used for analysis	not used for analysis	NA	NA	NA	NA	NA	S	NA	NA		Pooideae	Stipodae	Stipeae	-	-	Nassella	Nassella_neesiana	Nassella_neesiana	Nassella_neesiana_UWBM_PR06246	Low	100+ phytoliths (Elongate dendritic + other) in sample		University of Washington Burke Museum (UWBM)	Protocol 1: wet oxidation
250	Nassella pulchra	(Hitchc.) Barkworth	UWBM PR06165		Nassella pulchra	OK020240	GU222741	OK020260	ATGGAAAAATTCGAAGGGTATTCAGAAAAACTTAAATCTCGTCAACAATACTTCGTCTACCCACTTCTCTTTCAGGAGTATATTTATGCATTTGCCCATGATTATGGATTAAATGGTTCCGAACCTGTGGAAATTGTTAGTTGTAATAACAAAAAATTTAGTTCACTACTTGTGAAACGTTTAATTATTCGAATGTATCAGCAGAATTTTTGGATTAACTCGGTTAATCATCCTAACCAAGATCGATTGTTGGATTACAAAAATTATTTTTATTCTGAGTTTTATTCTCAGATTCTATCTGAGGGGTTTGCGATCGTTGTAGAAATCCCATTCTCGCTACGAGAATTATCTCGTCCGAAAGAAAAAGAAATACCAAAGTTTCAGAATTTACGCTCTATT…	GTTATTATGTCNATGGGGTTTGGCCTTATTCTTATTCCGACCGCAACAAAAAATCTTCGTCGTATATGGGCTTTTCCTAGTATTTTACTCTTAAGTATAGCTATGGTATTCTCAGTTCAACTGTCTATTCAACAAATAAATGGAAGTTCTATCTATCAATATCTGTGGTCTTGGACCGTCAATAATGATTTTTCTTTAGAATTTGGATACTTGATTGACCCGCTTACTTCTATTATGTTAATACTAATTACTACTGTAGGAATCCTGGTTCTTATTTATAGTGACGGTTATATGTCTCACGATGAAGGATATTTGAGATTTTTTGTTTATATAAGTTTTTTCAATACTTCCATGTTGGGATTAGTTACTAGCTCCAATTTGATACAAATTTATTTTTTT…	TATAAATTGACTTACTACACCCCGGAGTATGAAACCAAGGATACTGATATCTTGGCAGCATTCCGAGTAACTCCTCAGCCCGGGGTTCCGCCCGAAGAAGCGGGGGCTGCAGTAGCTGCCGAATCTTCTACTGGTACATGGACTACTGTTTGGACTGATGGACTTACCAGTCTTGATCGTTACAAAGGACGATGCTATCACATCGAGCCTGTTCCTGGGGAAGAAAGTCAATTTATCGCTTATGTAGCTTATCCATTAGACCTATTTGAAGAGGGTTCCGTTACTAACATGTTTACTTCCATTGTGGGTAACGTATTTGGTTTCAAAGCCCTACGTGCTCTACGTCTGGAGGATCTACGAATTCCCACTGCTTATTCAAAAACTTTCCAAGGCCCGCCT…	not used for analysis	not used for analysis	37.876	-122.238	USA	California	UC Botanical Garden, Alameda, California, U.S.A.	JEPS	399363	NA		Pooideae	Stipodae	Stipeae	-	-	Nassella	Nassella_pulchra	Nassella_pulchra	Nassella_pulchra_UWBM_PR06165	Low	100+ phytoliths (Elongate dendritic + other) in sample		University of Washington Burke Museum (UWBM)	Protocol 1: wet oxidation
251	Oryzopsis asperifolia	Michx.	UWBM PR08298		Oryzopsis asperifolia	KM974744	KM974744	KM974744	ATGGAAAAATTCGAAGGGTATTCAGAAAAACATAAATCTCGTCAACAATACTTCGTCTACCCACTT CTCTTTCAGGAGTATATTTATGCATTTGCCCATGATTATGGATTAAATGGTTCCGAACCTGTGGAAATTT TTAGTTGTAATAACAAGAAATTTAGTTCACTACTTGTGAAACGTTTAATTATTAGAATGTATCAGCAGAA TTTTTGGATTAACTCGGTTAATCATCCTAACCAAGATCGATTGTTGGATTACAAAAATTATTTTTATTCT GAGTTTTATTCTCAGATTCTATCTGAGGGGTTTGCGATCGTTGTAGAAATCCCATTCTCGCTACGAGAAT TTTCTTGTCCGAAAGAAAAAGAAATACCAAAGTTTCAGAATTTACGCT…	ATGGAACATACATATCAATATGCATGGGTAATCCCTCTTCTCCCACTTCC AGTTATTATGTCAATGGGGTTTGGCCTTTTTTTTATTCCGACAGCAACAAAAAATCTTCGTCGCATATGG GCTTTTCCTAGTATTTTACTCCTAAGCATAGCTATGGTATTCTCAGTTCAACTGTCTATTCAACAAATAA ATGGAAGTTCTATCTATCAATATCTATGGTCTTGGACCATCAATAATGATTTTTCCTTAGAATTTGGATA CTTGATTGACCCGCTTACTTCTATTATGTTAATACTAATTACTACTGTAGGAATCCTGGTTCTTATTTAT AGTGACGGTTATATGTCTCACGATGAAGGATATTTGAGATTTTTTGTTTATATAAGTTTTTTCA…	ATGTCACCACAAACAGAAACTAAAGCAAGTGTTGGATTTCAAGCTGGTGTTAAAGATTATAAATTGACTT ACTACACCCCGGAGTATGAAACCAAGGATACTGATATCTTGGCAGCATTCCGAGTAACTCCTCAGCCCGG GGTTCCGCCCGAAGAAGCGGGGGCTGCAGTAGCTGCCGAATCTTCTACTGGTACATGGACAACTGTTTGG ACTGATGGACTTACCAGTCTTGATCGTTACAAAGGACGATGCTATCACATCGAGCCTGTTCCTGGGGAAG AAAGTCAATTTATCGCTTATGTAGCTTATCCATTAGACCTATTTGAAGAGGGTTCCGTTACTAACATGTT TACTTCCATTGTGGGTAACGTATTTGGTTTCAAAGCCCTACGTG…	not used for analysis	not used for analysis	48.4505	-115.763	USA	Montana	Kootenai Falls, Kootenai River, Kootenai Forest; 6 mi. E. of Troy, Licoln, Montana, U.S.A.	MONTU	71523	May	1964	Pooideae	Stipodae	Stipeae	-	-	Oryzopsis	Oryzopsis_asperifolia	Oryzopsis_asperifolia	Oryzopsis_asperifolia_UWBM_PR08298	Low	100+ phytoliths (Elongate dendritic + other) in sample		University of Washington Burke Museum (UWBM)	Protocol 1: wet oxidation
252	Parapholis cylindrica	(Willd.) Romero Zarco	UWBM PR06813	Hainardia cylindrica (Willd.) Greuter	Monerma cylindrica (Willd.) Coss. & Durieu: Homotypic synonym of Parapholis cylindrica (Willd.) Romero Zarco (POWO)	FN908058	HE575742	EF125153	ATGGAAAAATTCGAAGGGTATTCAGAAAAACAAAAATCTCGTCAACAATACTTTATCTACCCACTACTCTTTCAGGAGTATATTTATGCATTTGCCCATGATTATGGATTAAATGATTCCGAACCTGTGGAAATTATTAGTTGTAATAACAAGAAATTTAGTTCACTACTTGTGAAACGTTTAATTATTCGAATGTATCAGCAGAATTTTTGGATTAACTCGGTTAATCATCCTAACCAGGATCGATTGTTGGATTACAAAATTGGTTTTTATTCTGATTTTTATTCTCAGATTCTATCTGAGGGATTTGCTATTGTTGTAGAAACCCCATTCTCGTTACGAGAATTACCTTGTCCGAAAGAAATACCCAAGTTTCAGAATTTACGCTCTATTCATTCA…	CCTCTTCTCCCACTTCCAGTTATTATGTCAATGGGGTTTGGCCTTTTTTTTATTCCGACAGCAACAAAAAATCTTCGTCGCATATGGGCTTTTCCTAGTGTTTTATTCTTAAGTATAGCTATGGTATTTTCAATCCAACTGTCTATTCAACAAATAAATGGAAGTTCTATCTATCAATATCTATGGTCTTGGACCGTCAATAATGATTTTTCCTTAGAATTTGGATACTTGATTGACCCACTTACTTCTATTATGTTAATACTAATTACTACTGTAGGAATCCTGGTTCTTATTTATAGTGATGGTTATATGTCTCACGATGAAGGATATTTGAGATTTTTTATTTATATAAGTTTTTTCACTACTTCTATGTTGGGATTGGTTACTAGTTCCAATTTG…	GCAAGTGTTGGATTTAAAGCTGGTGTTAAAGATTATAAATTGACTTACTACACCCCGGAGTATGAAACCAAGGATACTGATATCTTGGCAGCATTCCGAGTAACTCCTCAGCCTGGGGTTCCGCCGGAAGAAGCAGGGGCTGCAGTAGCTGCCGAATCTTCTACTGGTACATGGACAACTGTTTGGACTGATGGACTTACCAGTCTTGATCGTTACAAAGGACGATGCTATCACATTGAGCCTGTTGCTGGGGAAGACAACCAATGGATCTGTTATGTAGCTTATCCATTAGACCTATTTGAAGAGGGTTCCGTTACTAACATGTTTACTTCCATTGTGGGTAACGTATTTGGTTTCAAAGCCCTACGTGCTCTACGTCTGGAGGATCTACGAATTCCC…	not used for analysis	not used for analysis	39.4322	-122.236	USA	California	Refuge located ca. 7 mi S of Willows, E side of Logan Creek in the NW corner of Cell 3, Tract AB. T18N R3W NE1/4NE1/4Sec. 2 Fresh-water marsh, California, U.S.A.	MO	5088315	May	1993	Pooideae	Poodae	Poeae	Loliodinae	Parapholiinae	Parapholis	Parapholis_cylindrica	Parapholis_cylindrica	Parapholis_cylindrica_UWBM_PR06813	High	100+ phytoliths (Elongate dendritic + other) in sample		University of Washington Burke Museum (UWBM)	Protocol 1: wet oxidation
253	Parapholis strigosa	(Dumort.) C.E.Hubb.	NA		Parapholis strigosa	MT119357	MT119357	MT119357	ATGGAAAAATTCGAAGGGTATTCAGAAAAACAAAAATCTCGTCAACAATACTTTATCTAC CCACTACTCTTTCAGGAGTATATTTATGCATTTGCCCATGATTATGGATTAAATGATTCCGAACCTGTGG AAATTATTAGTTGTAATAACAAGAAATTTAGTTCACTACTTGTGAAACGTTTAATTATTCGAATGTATCA GCAGAATTTTTGGATTAACTCGGTTAATCATCCTAACCAAGATCGATTGTTGGATTACAAAATTGGTTTT TATTCTGATTTTTATTCTCAGATTCTATCTGAGGGATTTGCTATTGTTGTAGAAACCCCATTCTCGCTAC GAGAATTACCTTGTCCGAAAGAAATACCCAAGTTTCAGAATTTACGCTCTATTC…	ATTTTTTTATGGAACATACATCAATATGCATGGGTAATCCCTCTTCTCCCACTTCCAGTTAT TATGTCAATGGGGTTTGGCCTTTTTTTTATTCCGACAGCAACAAAAAATCTTCGTCGCATATGGGCTTTT CCTAGTGTTTTATTCTTAAGTATAGCTATGGTATTTTCAATCCAACTGTCTATTCAACAAATAAATGGAA GTTCTATCTATCAATATCTATGGTCTTGGACCGTCAATAATGATTTTTCCTTAGAATTTGGATACTTGAT TGACCCACTTACTTCTATTATGTTAATACTAATTACTACTGTAGGAATCCTGGTTCTTATTTATAGTGAT GGTTATATGTCTCACGATGAAGGATATTTGAGATTTTTTATTTATATAAGTT…	ATGTCACCACAAACAGAAACTAAAGCAAGTGTTGGATTTAAAGCTGGTGTTAAAGATTATAAATTGACTT ACTACACCCCGGAGTATGAAACCAAGGATACTGATATCTTGGCAGCATTCCGAGTAACTCCTCAGCCTGG GGTTCCGCCGGAAGAAGCAGGGGCTGCAGTAGCTGCCGAATCTTCTACTGGTACATGGACAACTGTTTGG ACTGATGGACTTACCAGTCTTGATCGTTACAAAGGACGATGCTATCACATTGAGCCTGTTGCTGGGGAAG ACAACCAATGGATCTGTTATGTAGCTTATCCATTAGACCTATTTGAAGAGGGTTCCGTTACTAACATGTT TACTTCCATTGTGGGTAACGTATTTGGTTTCAAAGCCCTACGTG…	not used for analysis	not used for analysis	NA	NA	United Kingdom	N.A	United Kingdom	NA	NA	NA	NA	Pooideae	Poodae	Poeae	Loliodinae	Parapholiinae	Parapholis	Parapholis_strigosa	Parapholis_strigosa	Parapholis_strigosa_NA	Absent	Unknown		Parry and Smithson (1966)	See Parry and Smithson (1966)
254	Parapholis strigosa	(Dumort.) C.E.Hubb.	G036		Parapholis strigosa	MT119357	MT119357	MT119357	ATGGAAAAATTCGAAGGGTATTCAGAAAAACAAAAATCTCGTCAACAATACTTTATCTAC CCACTACTCTTTCAGGAGTATATTTATGCATTTGCCCATGATTATGGATTAAATGATTCCGAACCTGTGG AAATTATTAGTTGTAATAACAAGAAATTTAGTTCACTACTTGTGAAACGTTTAATTATTCGAATGTATCA GCAGAATTTTTGGATTAACTCGGTTAATCATCCTAACCAAGATCGATTGTTGGATTACAAAATTGGTTTT TATTCTGATTTTTATTCTCAGATTCTATCTGAGGGATTTGCTATTGTTGTAGAAACCCCATTCTCGCTAC GAGAATTACCTTGTCCGAAAGAAATACCCAAGTTTCAGAATTTACGCTCTATTC…	ATTTTTTTATGGAACATACATCAATATGCATGGGTAATCCCTCTTCTCCCACTTCCAGTTAT TATGTCAATGGGGTTTGGCCTTTTTTTTATTCCGACAGCAACAAAAAATCTTCGTCGCATATGGGCTTTT CCTAGTGTTTTATTCTTAAGTATAGCTATGGTATTTTCAATCCAACTGTCTATTCAACAAATAAATGGAA GTTCTATCTATCAATATCTATGGTCTTGGACCGTCAATAATGATTTTTCCTTAGAATTTGGATACTTGAT TGACCCACTTACTTCTATTATGTTAATACTAATTACTACTGTAGGAATCCTGGTTCTTATTTATAGTGAT GGTTATATGTCTCACGATGAAGGATATTTGAGATTTTTTATTTATATAAGTT…	ATGTCACCACAAACAGAAACTAAAGCAAGTGTTGGATTTAAAGCTGGTGTTAAAGATTATAAATTGACTT ACTACACCCCGGAGTATGAAACCAAGGATACTGATATCTTGGCAGCATTCCGAGTAACTCCTCAGCCTGG GGTTCCGCCGGAAGAAGCAGGGGCTGCAGTAGCTGCCGAATCTTCTACTGGTACATGGACAACTGTTTGG ACTGATGGACTTACCAGTCTTGATCGTTACAAAGGACGATGCTATCACATTGAGCCTGTTGCTGGGGAAG ACAACCAATGGATCTGTTATGTAGCTTATCCATTAGACCTATTTGAAGAGGGTTCCGTTACTAACATGTT TACTTCCATTGTGGGTAACGTATTTGGTTTCAAAGCCCTACGTG…	not used for analysis	not used for analysis	55.0917	11.1372	Denmark		Southernmost point of Omø, Zealand (Sjælland), Denmark.	NY	NA	July	1972	Pooideae	Poodae	Poeae	Loliodinae	Parapholiinae	Parapholis	Parapholis_strigosa	Parapholis_strigosa	Parapholis_strigosa_G036	Low	100+ phytoliths (Elongate dendritic + other) in sample		Vrije Universiteit Brussel (VUB)	Protocol 1: wet oxidation
255	Parapholis incurva	(L.) C.E.Hubb.	E074		Parapholis incurva	DQ786931	DQ786859	EF125154	ATGGAAAAATTCGAAGGGTATTCAGAAAAACAAAAATCTCGTCAACAATACTTTATCTACCCACTACTCTTTCAGGAGTATATTTATGCATTTGCCCATGATTATGGATTAAATGATTCCGAACCTGTGGAAATTATTAGTTGTAATAACAAGAAATTTAGTTCACTACTTGTGAAACGTTTAATTATTCGAATGTATCAGCAGAATTTTTGGATTAACTCGGTTAATCATCCTAACCAAGATCGATTGTTGGATTACAAAATTGGTTTTTATTCTGATTTTTATTCTCAGATTCTATCTGAGGGATTTGCTATTGTTGTAGAAACCCCATTCTCGCTACGAGAATTACCTTGTCCGAAAGAAATACCCAAGTTTCAGAATTTACGCTCTATTCATTCA…	GGCCTTTTTTTTATTCCGACAGCANCANAAAATCTTCGTCGCATATGGGCTTTTCCTAGTGTTTTATTCTTAAGTATAGCTATGGTATTTTCAATCCAACTGTCTATTCAACAAATAAATGGAAGTTCTATCTATCAATATCTATGGTCTTGGACCGTCAATAATGATTTTTCCTTAGAATTTGGATACTTGATTGACCCACTTACTTCTATTATGTTAATACTAATTACTACTGTAGGAATCCTGGTTCTTATTTATAGTGATGGTTATATGTCTCACGATGAAGGATATTTGAGATTTTTTATTTATATAAGTTTTTTCACTACTTCTATGTTGGGATTGGTTACTAGTTCCAATTTGATACAAATTTATTTTTTTTGGGAACTCGTGGGAATGTGT…	ACTAAAGCAAGTGTTGGATTTAAAGCTGGTGTTAAAGATTATAAATTGACTTACTACACCCCGGAGTATGAAACCAAGGATACTGATATCTTGGCAGCATTCCGAGTAACTCCTCAGCCTGGGGTTCCGCCGGAAGAAGCAGGGGCTGCAGTAGCTGCCGAATCTTCTACTGGTACATGGACAACTGTTTGGACTGATGGACTTACCAGTCTTGATCGTTACAAAGGACGATGCTATCACATTGAGCCTGTTGCTGGGGAAGACAACCAATGGATCTGTTATGTAGCTTATCCATTAGACCTATTTGAAGAGGGTTCCGTTACTAACATGTTTACTTCCATTGTGGGTAACGTATTTGGTTTCAAAGCCCTACGTGCTCTACGTCTGGAGGATCTACGA…	Wild	?	51.9137	4.2486	the Netherlands		Salt marsh at S point of nat. res. De Beer, island Rozenburg, South-Holland, the Netherlands.	WTU	158343	July	1950	Pooideae	Poodae	Poeae	Loliodinae	Parapholiinae	Parapholis	Parapholis_incurva	Parapholis_incurva	Parapholis_incurva_E074	High	100+ phytoliths (Elongate dendritic + other) in sample	20	Vrije Universiteit Brussel (VUB)	Protocol 1: wet oxidation
256	Phalaris angusta	Nees ex Trin.	UWBM PR06493		no genbank data	NA	NA	NA	NA	NA	NA	not used for analysis	not used for analysis	NA	NA	NA	NA	NA	WTU	227238	NA	1936	Pooideae	Poodae	Poeae	-	Phalaridinae	Phalaris	Phalaris_angusta	Phalaris_angusta	Phalaris_angusta_UWBM_PR06493	Low	100+ phytoliths (Elongate dendritic + other) in sample		University of Washington Burke Museum (UWBM)	Protocol 1: wet oxidation
257	Phalaris arundinacea	L.	NA		Phalaris arundinacea	KM974746	KM974746	KM974746	ATGGAAAAATTCGAAGGGTATTCAGAAAAACATAAATCTCGTCAACAATACTTTGTCTACCCACTT CTCTTTCAGGAGTATATTTATGCATTTGCCCATGATTATGGATTAAATGATTCCGAACCCGTGGAAATTG TTAGTTCTAATAACAAGAAATTTAGTTCACTACTTGTGAAACGTTTAATTACTCGAATGTATCAGCAGAA TTTTTGGATTAACTCGGTTAATCATCCTAACCAAGATCGATTATTGGATTACAAAATTGGTTTTTATTCT GAGTTTTATTCTCAGATTCTACCTGAGGGATTTGCAATCGTTGTAGAAATCCCATTCTCGCTACGAGAAT TTTCTTGTCCGAAAGAAAAAGAAATACCAAAGTTTCAGAATTTACGCT…	ATGGAACATACATATCAATATGCATGGGTAATCCCTCTTCTCCCACTTCC AGTTATTATGTCAATGGGATTTGGCCTTTTTTTTATTCCGGCAGCAACAAAAAATCTTCGTCGCATATGG GCTTTTCCTAGTGTTTTACTCTTAAGTATAGCTATGGTATTCTCAGTTCAACTGTCTATTCAACAAATAA ATGGAAGTTCGATCTATCAATATCTATGGTCTTGGACCGTCAATAATGATTTTTCTTTAGAATTTGGATA CTTGATTGACCCGCTTACTTCTATTATGTTAATACTAATTACTACTGTAGGAATCCTGGTTCTTATTTAT AGTGACGGTTATATGTCTCACGATGAAGGGTATTTGAGATTTTTTGTTTATATAAGTTTTTTCA…	ATGTCACCACAAACAGAAACTAAAGCAAGTGTTGGATTTCAAGCTGGTGTTAAAGATTATAAATTGACTT ACTACACCCCGGAGTATGAAACCAAGGATACTGATATCTTGGCAGCATTCCGAGTAACTCCTCAACCTGG GGTTCCTCCGGAAGAAGCAGGGGCTGCAGTAGCTGCCGAATCTTCTACTGGTACATGGACAACTGTTTGG ACTGATGGACTTACCAGTCTTGATCGTTACAAAGGACGATGCTATCACATCGAGCCTGTTGCTGGGGAAG ACAACCAATGGATCTGTTATGTAGCTTATCCATTAGACCTATTTGAAGAGGGTTCCGTTACTAACATGTT TACTTCCATTGTGGGTAACGTATTTGGTTTCAAAGCCCTACGTG…	not used for analysis	not used for analysis	NA	NA	United Kingdom	N.A	United Kingdom	NA	NA	NA	NA	Pooideae	Poodae	Poeae	-	Phalaridinae	Phalaris	Phalaris_arundinacea	Phalaris_arundinacea	Phalaris_arundinacea_NA	Absent	Unknown		Parry and Smithson (1966)	See Parry and Smithson (1966)
[truncated: 94 more rows]
