# Supplementary material for: Elongate dendritic phytoliths as indicators for cereal identification and domestication: exploring a 3D morphometric approach
Source: Front Plant Sci. 2025 Oct 6;16:1643447. doi: 10.3389/fpls.2025.1643447 (PMC12535970; doi:10.3389/fpls.2025.1643447)
Supplement: Supplementary Data Sheet 1 — Model comparison of molecular clock analyses. [file DataSheet1.csv]

strict	discrete5_lm1	correlated_lm1	correlated_lm5	correlated_lm10	relaxed_lm01	relaxed_lm1	best
-6.85585771979999	-6.8558578228064	-6.61849999770527	-6.61972787841908	-6.62031465130789	-16.9078742923435	-109.9730084887	correlated_lm1
