# Supplementary material for: Elongate dendritic phytoliths as indicators for cereal identification and domestication: exploring a 3D morphometric approach
Source: Front Plant Sci. 2025 Oct 6;16:1643447. doi: 10.3389/fpls.2025.1643447 (PMC12535970; doi:10.3389/fpls.2025.1643447)
Supplement: Supplementary Data Sheet 2 — Overview of the morphometric dataset. Each row represents morphometric traits from an individual 3D phytolith model. [file DataSheet2.csv]

FileName	Genus_Split	Species_Split	Subspecies_Triticum_Split	Sample_number	Genus	Species	Subspecies_variety	Volume	ConvexHullVolume	SurfaceArea	Solidity	Sphericity	MaxLength	MaxWidth	MaxHeight	PC1sd	PC2sd	PC3sd	Elongation	Flatness	CoreVolume	CoreConvexHullVolume	CoreSurfaceArea	CoreOccupancy	CoreSolidity	CoreSphericity	CoreMaxLength	CoreMaxWidth	CoreMaxHeight	CorePC1sd	CorePC2sd	CorePC3sd	CoreElongation	CoreFlatness	DendriticNumber	DendriticDensity	DendriticTotalLength	AverageDendriticLength	CC_1	CC_2	CC_3	CC_4	CC_5	CC_6	CC_7	CC_8	CC_9	CC_10	CC_11
Aegilops_biuncialis_E089_001	Not used	train	Not used	E089	Aegilops	Aegilops_biuncialis	Aegilops_biuncialis	3947.4	10372	2708.6	0.38057	0.014780488	78.098	23.291	8.9533	23.558	5.2884	2.0683	0.22449	0.39113	2467.1	3835.6	1721.4	0.62498	0.64319	0.02249206	73.518	9.7127	9.315	22.165	2.3691	2.258	0.10688	0.95312	23	0.2945	119.6	5.2	0	0	0	0	0	0	0	0	0	1	1
Aegilops_biuncialis_E089_002	Not used	train	Not used	E089	Aegilops	Aegilops_biuncialis	Aegilops_biuncialis	5389.4	21079	4340.4	0.25567	0.006695649	106.52	31.138	11.366	30.425	6.1159	2.1116	0.20101	0.34523	2511.3	5483	2131.2	0.46596	0.45801	0.012280773	101.34	10.023	7.9784	35.335	2.2572	2.066	0.063881	0.9153	40	0.37552	227.8	5.695	0	0	0	0	0	0	0	4	4	9	11
Aegilops_biuncialis_E089_003	Not used	valid	Not used	E089	Aegilops	Aegilops_biuncialis	Aegilops_biuncialis	4350.8	16094	3678.8	0.27034	0.007166726	123.95	27.822	8.6951	36.785	5.2721	1.7241	0.14332	0.327	2540.5	3737.8	2241	0.58391	0.61328	0.010809708	115.49	9.2577	5.8059	27.328	2.2718	1.6739	0.083132	0.73683	44	0.355	174.5	3.9659	0	0	0	0	0	1	1	2	4	3	5
Aegilops_biuncialis_E089_004	Not used	test	Not used	E089	Aegilops	Aegilops_biuncialis	Aegilops_biuncialis	4252.2	12999	2685.8	0.32711	0.017591687	72.676	22.887	11.801	22.185	5.3281	2.654	0.24016	0.49818	2570.7	4017.2	1619.8	0.60456	0.55275	0.029310264	66.803	11.61	10.183	18.361	2.5566	2.479	0.13924	0.96965	24	0.33023	95.2	3.9667	0	0	0	0	0	0	1	1	1	1	2
Aegilops_biuncialis_E089_005	Not used	train	Not used	E089	Aegilops	Aegilops_biuncialis	Aegilops_biuncialis	3015.1	10202	2613.2	0.29553	0.009602551	90.372	26.329	9.2095	25.917	4.4559	1.7914	0.17193	0.40211	1781.8	3017.5	1570	0.59096	0.59048	0.015463937	85.311	8.0104	5.7167	27.422	2.0698	1.6636	0.07548	0.80376	36	0.39836	145.5	4.0417	0	0	0	0	0	0	0	0	0	1	2
Aegilops_biuncialis_E089_006	Not used	train	Not used	E089	Aegilops	Aegilops_biuncialis	Aegilops_biuncialis	4663.8	18337	4041.3	0.25434	0.006211803	163.63	17.638	10.486	45.766	3.4338	2.1368	0.07503	0.62231	2638.4	6631.7	2478.2	0.56571	0.34815	0.008621312	158.58	8.5907	7.6829	47.587	2.0307	1.6208	0.042673	0.79814	69	0.42169	192.7	2.7928	0	0	0	0	0	0	0	0	0	0	0
Aegilops_biuncialis_E089_007	Not used	test	Not used	E089	Aegilops	Aegilops_biuncialis	Aegilops_biuncialis	3353.8	10183	3238.8	0.32936	0.006240553	108.91	18.395	7.7424	31.7	4.2431	1.5638	0.13385	0.3686	1853.1	3167.3	1744.9	0.55256	0.58509	0.012183925	106.24	6.9984	7.2718	32.058	1.7009	1.5832	0.053057	0.93084	36	0.33055	199.8	5.55	0	0	0	0	0	0	0	0	0	0	0
Aegilops_biuncialis_E089_008	Not used	valid	Not used	E089	Aegilops	Aegilops_biuncialis	Aegilops_biuncialis	10396	24637	4355.7	0.42194	0.024652433	104.95	24.678	17.042	31.95	5.0241	3.9952	0.15725	0.79528	6846.2	11064	3292	0.65857	0.61878	0.024764001	102.16	13.628	13.383	31.72	3.3115	3.1316	0.1044	0.94567	24	0.22869	100.7	4.1958	0	0	0	0	0	0	0	0	1	1	2
Aegilops_biuncialis_E089_009	Not used	test	Not used	E089	Aegilops	Aegilops_biuncialis	Aegilops_biuncialis	2691.3	7940.5	2068	0.33893	0.015437385	56.028	21.617	10.984	14.839	5.0573	2.5313	0.34081	0.50063	1230.1	1877.7	905.5	0.45707	0.50588	0.038416394	53.386	8.5875	8.8287	12.863	2.3347	1.916	0.18151	0.82066	18	0.32127	85.1	4.7278	0	0	0	0	0	0	0	0	0	1	2
Aegilops_biuncialis_E089_010	Not used	test	Not used	E089	Aegilops	Aegilops_biuncialis	Aegilops_biuncialis	2425.6	8647.6	2163.6	0.28049	0.01094986	79.176	18.105	10.535	23.128	3.327	2.2286	0.14385	0.66988	1254.6	2643	1348	0.51726	0.4747	0.012112729	75.735	7.0794	7.8266	23.178	1.7039	1.5009	0.073515	0.88086	32	0.40416	104.3	3.2594	0	0	0	0	0	0	0	0	0	0	0
Aegilops_biuncialis_E089_011	Not used	train	Not used	E089	Aegilops	Aegilops_biuncialis	Aegilops_biuncialis	3578	10707	2990.7	0.33418	0.009021178	95.251	17.168	10.311	27.683	3.8842	2.1489	0.14031	0.55328	2148.9	3673	1751.4	0.60059	0.58504	0.016202331	91.608	7.0227	8.2662	27.618	2.0429	1.8029	0.073972	0.88251	44	0.46194	179.1	4.0705	0	0	0	0	0	0	0	0	0	0	0
Aegilops_biuncialis_E089_012	Not used	test	Not used	E089	Aegilops	Aegilops_biuncialis	Aegilops_biuncialis	2420.6	6284.6	1763.2	0.38517	0.020148487	54.007	17.149	11.415	15.945	3.5363	2.6245	0.22178	0.74213	1526.4	2558.3	1184.4	0.63057	0.59667	0.026432768	51.304	8.0496	9.0288	15.971	2.2147	1.9829	0.13867	0.89534	28	0.51845	75.3	2.6893	0	0	0	0	0	0	0	0	0	0	0
Aegilops_biuncialis_E089_013	Not used	train	Not used	E089	Aegilops	Aegilops_biuncialis	Aegilops_biuncialis	2197.4	8019.3	2460.9	0.27402	0.006107134	109.59	15.098	7.4144	31.476	3.1282	1.5772	0.099384	0.50424	1177.2	2069.2	1435	0.53569	0.56891	0.008839871	105.09	5.5442	5.6647	30.167	1.463	1.2924	0.048498	0.88336	46	0.41973	174	3.7826	0	0	0	0	0	0	0	0	0	0	0
Aegilops_biuncialis_E089_014	Not used	train	Not used	E089	Aegilops	Aegilops_biuncialis	Aegilops_biuncialis	4287.5	13762	3933.6	0.31155	0.005692969	150.28	17.012	8.5339	43.611	3.6821	1.7486	0.084429	0.47486	2796.2	5204.3	2478.3	0.65219	0.53732	0.009682242	147	8.7548	6.5651	40.424	1.7471	1.7326	0.043219	0.99172	75	0.49906	256.6	3.4213	0	0	0	0	0	0	0	0	0	0	0
Aegilops_biuncialis_E089_015	Not used	test	Not used	E089	Aegilops	Aegilops_biuncialis	Aegilops_biuncialis	2932.2	8040.9	2386.2	0.36466	0.011928004	92.528	17.177	9.4036	24.69	3.837	2.0544	0.15541	0.53543	1811.5	3532.3	1655.5	0.61779	0.4215	0.013632963	90.815	8.9009	7.9605	23.477	2.3556	1.9444	0.10034	0.82545	33	0.35665	122.9	3.7242	0	0	0	0	0	0	0	0	0	0	0
Aegilops_biuncialis_E089_016	Not used	valid	Not used	E089	Aegilops	Aegilops_biuncialis	Aegilops_biuncialis	10898	24193	4705.7	0.45047	0.02148434	103.21	20.43	20.815	29.607	4.4024	4.3002	0.1487	0.97683	6739.7	12333	3326.2	0.61841	0.51889	0.023266828	100.09	13.007	15.196	30.534	2.8807	2.6584	0.094342	0.92285	45	0.43598	125.9	2.7978	0	0	0	0	0	0	0	0	0	0	0
Aegilops_biuncialis_E089_017	Not used	train	Not used	E089	Aegilops	Aegilops_biuncialis	Aegilops_biuncialis	9317.8	26842	4837.5	0.34713	0.01445656	89.075	36.125	12.25	27.128	8.4386	2.9114	0.31107	0.34502	5165.9	10781	2557.9	0.55441	0.35243	0.030056778	80.072	15.834	10.814	31.011	3.6145	3.1639	0.11655	0.87534	23	0.25821	152.6	6.6348	0	0	0	0	1	2	2	2	4	7	9
Aegilops_biuncialis_E089_018	Not used	test	Not used	E089	Aegilops	Aegilops_biuncialis	Aegilops_biuncialis	5622.1	17817	4429.3	0.31555	0.00685635	150.25	22.636	8.7356	43.529	4.396	1.9269	0.10099	0.43833	3438.5	6682	2650.5	0.6116	0.46038	0.011968942	145.63	7.5622	8.5903	45.103	2.0953	1.9427	0.046456	0.92719	50	0.33277	244.8	4.896	0	0	0	0	0	0	0	0	0	0	1
Aegilops_biuncialis_E089_019	Not used	test	Not used	E089	Aegilops	Aegilops_biuncialis	Aegilops_biuncialis	1816.7	5072.8	1965.6	0.35812	0.008191853	68.279	15.896	6.7935	19.22	3.7841	1.5821	0.19689	0.4181	1008.3	1591.8	999.38	0.55502	0.6335	0.019199446	65.784	5.2147	5.9932	20.264	1.6309	1.4717	0.080481	0.90239	35	0.5126	137.9	3.94	0	0	0	0	0	0	0	0	0	0	0
Aegilops_biuncialis_E089_020	Not used	valid	Not used	E089	Aegilops	Aegilops_biuncialis	Aegilops_biuncialis	9535.1	18834	3943.7	0.50626	0.027940876	96.217	21.189	16.672	28.889	4.6512	3.8713	0.161	0.83241	7487.8	12473	3376.2	0.78528	0.60034	0.027461553	94.887	13.971	14.844	29.698	3.5078	3.2302	0.11812	0.92084	31	0.32219	91.2	2.9419	0	0	0	0	0	0	0	0	0	1	1
Aegilops_biuncialis_E089_021	Not used	train	Not used	E089	Aegilops	Aegilops_biuncialis	Aegilops_biuncialis	9484.2	37172	7514	0.25515	0.003996584	181.1	28.864	9.5041	52.629	6.6827	1.9533	0.12698	0.29232	4222.5	10289	3435.2	0.44522	0.4104	0.008290569	173.49	11.179	7.8171	57.328	2.1442	2.0368	0.037401	0.94992	54	0.29818	387	7.1667	0	0	0	0	0	0	2	4	13	22	31
Aegilops_cylindrica_E088_001	Not used	train	Not used	E088	Aegilops	Aegilops_cylindrica	Aegilops_cylindrica	1970.4	7911.9	2154.9	0.24904	0.007313555	83.567	22.047	7.5568	24.213	4.4322	1.5013	0.18305	0.33867	908.01	2104.6	1160.3	0.46083	0.4273	0.009948819	79.767	7.87	4.9758	20.624	1.7396	1.4062	0.084348	0.80833	32	0.38293	133.8	4.1813	0	0	0	0	0	0	0	0	2	1	3
Aegilops_cylindrica_E088_002	Not used	train	Not used	E088	Aegilops	Aegilops_cylindrica	Aegilops_cylindrica	2534.2	8746	2352.3	0.28976	0.009300467	69.88	22.063	9.3845	20.305	4.6946	1.9399	0.2312	0.41321	1066.6	1529	1058.1	0.42088	0.69756	0.018101899	64.261	6.4879	5.8709	17.997	1.8233	1.489	0.10131	0.81667	25	0.35775	127.1	5.084	0	0	0	0	0	0	0	0	1	1	3
Aegilops_cylindrica_E088_003	Not used	test	Not used	E088	Aegilops	Aegilops_cylindrica	Aegilops_cylindrica	4692.5	9888.3	3107	0.47455	0.013838401	94.013	14.054	11.534	26.105	3.522	2.6571	0.13492	0.75445	3343.8	4903.6	2110.2	0.71259	0.67445	0.022429049	92.74	8.6637	9.1803	25.517	2.4198	2.239	0.09483	0.9253	51	0.54248	119.4	2.3412	0	0	0	0	0	0	0	0	0	0	0
Aegilops_cylindrica_E088_004	Not used	valid	Not used	E088	Aegilops	Aegilops_cylindrica	Aegilops_cylindrica	4086.4	10409	3186.3	0.39258	0.009730225	91.257	19.806	9.7515	26.217	4.8027	1.9199	0.18319	0.39976	2378.6	3768.4	1807	0.58208	0.63121	0.018074633	88.016	9.2729	7.7721	28.56	2.1142	2.0042	0.074028	0.94797	32	0.35066	164.5	5.1406	0	0	0	0	0	0	0	0	0	0	1
Aegilops_cylindrica_E088_005	Not used	valid	Not used	E088	Aegilops	Aegilops_cylindrica	Aegilops_cylindrica	3953.7	12840	2768.6	0.30792	0.013884425	64.675	23.766	12.819	19.463	5.403	2.6643	0.2776	0.49321	1969.8	4502.6	1512.7	0.49821	0.43746	0.02112939	60.233	10.456	12.275	20.071	2.3725	2.0764	0.11821	0.87517	22	0.34016	111.8	5.0818	0	0	0	0	0	0	0	0	0	1	3
Aegilops_cylindrica_E088_006	Not used	train	Not used	E088	Aegilops	Aegilops_cylindrica	Aegilops_cylindrica	6704	17816	4224.3	0.37629	0.01123841	91.978	27.57	11.614	26.825	6.3249	2.4394	0.23578	0.38583	3080.9	4535.7	2061.2	0.45956	0.67908	0.020431296	82.697	10.184	9.3518	24.552	2.5178	2.2694	0.10255	0.90134	31	0.33704	169.2	5.4581	0	0	0	0	1	1	3	3	2	4	5
Aegilops_cylindrica_E088_007	Not used	train	Not used	E088	Aegilops	Aegilops_cylindrica	Aegilops_cylindrica	3974.4	12756	2737.5	0.31157	0.014513825	65.969	32.74	9.7877	18.852	6.6674	2.3063	0.35367	0.34595	1975.9	3434.7	1451.4	0.49715	0.57529	0.024069645	60.276	9.5839	9.3785	20.794	2.3682	2.2255	0.11389	0.93976	19	0.28801	135.6	7.1368	0	0	0	0	0	0	1	3	5	7	7
Aegilops_cylindrica_E088_008	Not used	train	Not used	E088	Aegilops	Aegilops_cylindrica	Aegilops_cylindrica	3193.8	10194	3017	0.31331	0.007001492	140.04	17.134	8.49	37.979	3.401	1.6178	0.089549	0.4757	2149.3	3807.9	2023.9	0.67296	0.53078	0.010503355	137.3	9.4577	6.9981	36.526	1.7173	1.5521	0.047016	0.90377	49	0.34991	161.3	3.2918	0	0	0	0	0	0	0	0	0	0	0
Aegilops_cylindrica_E088_009	Not used	train	Not used	E088	Aegilops	Aegilops_cylindrica	Aegilops_cylindrica	2627.5	9645.8	2230.9	0.27239	0.011720503	67.722	28.839	9.4282	19.061	5.8994	1.8547	0.30951	0.31434	1107.4	2680.3	1270.9	0.42146	0.41315	0.011260976	61.908	10.549	7.0305	22.497	2.0533	1.7465	0.091266	0.85059	17	0.25103	113.3	6.6647	0	0	0	0	0	1	3	4	5	4	6
Aegilops_cylindrica_E088_010	Not used	train	Not used	E088	Aegilops	Aegilops_cylindrica	Aegilops_cylindrica	1847.8	8569.5	2180.9	0.21563	0.006204457	69.554	23.73	8.0829	19.123	5.6627	1.5643	0.29612	0.2763	989.34	1760	1082.3	0.5354	0.56212	0.014552891	54.695	10.755	6.7181	17.193	2.1578	1.4442	0.1255	0.66928	33	0.47445	140	4.2424	0	0	0	0	0	0	1	1	1	4	4
Aegilops_cylindrica_E088_011	Not used	test	Not used	E088	Aegilops	Aegilops_cylindrica	Aegilops_cylindrica	3420.5	7892.1	2447.3	0.43341	0.015045918	86.745	16.751	9.6221	24.214	3.6862	2.1803	0.15224	0.59135	2463	3199.2	1695.8	0.72006	0.76983	0.023448013	81.269	7.1206	8.7138	21.742	2.2782	2.1351	0.10478	0.93721	36	0.41501	110.3	3.0639	0	0	0	0	0	0	0	0	0	0	0
Aegilops_cylindrica_E088_012	Not used	train	Not used	E088	Aegilops	Aegilops_cylindrica	Aegilops_cylindrica	1769.1	5271	1561.1	0.33564	0.015506498	49.538	17.242	10.052	14.893	3.8455	2.1341	0.25821	0.55499	1207.3	1984.3	955.91	0.68243	0.60847	0.031454335	47.832	8.3297	9.3149	15.71	2.0581	1.885	0.13101	0.91589	25	0.50466	100	4	0	0	0	0	0	0	0	0	0	0	0
Aegilops_cylindrica_E088_013	Not used	train	Not used	E088	Aegilops	Aegilops_cylindrica	Aegilops_cylindrica	4822.4	23574	4069.8	0.20456	0.00650292	73.078	34.584	12.847	21.409	8.3794	2.5264	0.3914	0.30152	1636.3	4229.1	1578.5	0.33931	0.38691	0.012831967	64.822	9.145	10.693	24.036	2.3525	2.0552	0.097874	0.87363	30	0.41052	210.1	7.0033	0	0	0	3	5	8	15	17	14	13	12
Aegilops_cylindrica_E088_014	Not used	train	Not used	E088	Aegilops	Aegilops_cylindrica	Aegilops_cylindrica	2329.1	5672.3	1973	0.41061	0.013313619	50.64	18.706	9.3193	14.533	4.2217	2.2509	0.29048	0.53316	1431.4	2248.3	1058.5	0.61457	0.66028	0.032564961	47.787	7.2557	9.5379	14.621	2.2227	2.0879	0.15201	0.93935	37	0.73065	113.5	3.0676	0	0	0	0	0	0	0	0	0	0	0
Aegilops_cylindrica_E088_015	Not used	valid	Not used	E088	Aegilops	Aegilops_cylindrica	Aegilops_cylindrica	1895.7	4412.5	1757.5	0.42961	0.012478269	70.351	11.662	8.008	20.097	2.8362	1.7149	0.14113	0.60472	999.62	1616.6	1002.4	0.52732	0.61947	0.018700268	69.156	5.7515	6.1529	21.162	1.5707	1.3658	0.074223	0.86954	43	0.61122	114	2.6512	0	0	0	0	0	0	0	0	0	0	0
Aegilops_cylindrica_E088_016	Not used	train	Not used	E088	Aegilops	Aegilops_cylindrica	Aegilops_cylindrica	1363.5	3285.8	1368.3	0.41497	0.013679412	50.288	12.43	8.2179	13.948	2.9771	1.9244	0.21343	0.64648	840.08	1285.6	788.83	0.6161	0.65345	0.027101427	46.516	6.5029	6.2655	14.637	1.7315	1.631	0.11829	0.94199	28	0.55679	77.9	2.7821	0	0	0	0	0	0	0	0	0	0	0
Aegilops_cylindrica_E088_017	Not used	train	Not used	E088	Aegilops	Aegilops_cylindrica	Aegilops_cylindrica	3723.8	15635	3555.9	0.23817	0.005813333	117.73	28.224	8.9494	35.428	5.2123	1.6439	0.14712	0.31539	1802.8	4056.5	1918.6	0.48414	0.44443	0.008674469	104	8.93	6.0241	33.654	1.7841	1.4583	0.053014	0.81738	39	0.33126	191	4.8974	0	0	0	0	0	0	0	0	1	3	4
Aegilops_cylindrica_E088_018	Not used	test	Not used	E088	Aegilops	Aegilops_cylindrica	Aegilops_cylindrica	1449.1	5632.2	1829.4	0.25729	0.006465049	89.416	18.085	6.5772	26.576	3.4348	1.2305	0.12924	0.35825	850.85	1694.7	1106.5	0.58716	0.50205	0.010072862	83.708	7.0126	3.7256	26.3	1.4859	1.1295	0.056496	0.76019	37	0.4138	131.4	3.5514	0	0	0	0	0	0	0	0	0	0	0
Aegilops_cylindrica_E088_019	Not used	train	Not used	E088	Aegilops	Aegilops_cylindrica	Aegilops_cylindrica	1831.7	6039.7	1970.6	0.30328	0.008264458	77.248	18.961	7.7584	21.45	4.1039	1.4059	0.19133	0.34257	999.24	1524.1	1070	0.54552	0.65559	0.015363473	71.511	6.7675	5.0074	21.284	1.5708	1.349	0.0738	0.85883	28	0.36247	124.6	4.45	0	0	0	0	0	0	0	0	0	0	0
Aegilops_cylindrica_E088_020	Not used	train	Not used	E088	Aegilops	Aegilops_cylindrica	Aegilops_cylindrica	5090.1	18712	3776.3	0.27203	0.009068893	63.275	35.211	13.01	17.605	8.2865	2.8896	0.47068	0.34871	1669	3734.5	1501.3	0.32788	0.44693	0.015517128	52.55	12.226	11.829	18.539	2.7486	2.5804	0.14826	0.93883	24	0.3793	158.8	6.6167	0	1	1	2	2	3	5	9	8	12	13
Aegilops_geniculata_E098_001	Not used	train	Not used	E098	Aegilops	Aegilops_geniculata	Aegilops_geniculata	1449.9	4854.4	1442.7	0.29868	0.013196207	73.093	11.711	10.592	20.015	2.4073	2.079	0.12027	0.86367	789.88	1554.7	1038.4	0.54477	0.50806	0.010503386	70.602	6.8449	5.9549	22.024	1.5524	1.208	0.070484	0.77814	29	0.39675	70.3	2.4241	0	0	0	0	0	0	0	0	0	0	0
Aegilops_geniculata_E098_002	Not used	train	Not used	E098	Aegilops	Aegilops_geniculata	Aegilops_geniculata	1394.3	3553.8	1212.4	0.39236	0.020562494	47.282	14.034	8.0053	13.291	3.1377	2.0289	0.23608	0.64663	732.23	1257	791.4	0.52514	0.58255	0.020389568	45.374	6.2854	6.2288	14.034	1.6523	1.4125	0.11774	0.85483	19	0.40184	54	2.8421	0	0	0	0	0	0	0	0	0	0	0
Aegilops_geniculata_E098_003	Not used	train	Not used	E098	Aegilops	Aegilops_geniculata	Aegilops_geniculata	1085.6	3221.1	1256.3	0.33703	0.01120368	60.844	11.04	8.3573	17.413	2.2836	1.719	0.13114	0.75268	590.54	1072	803.35	0.54397	0.55104	0.012679011	59.656	5.1885	5.6121	18.423	1.3217	1.1292	0.071743	0.85436	32	0.52594	72.9	2.2781	0	0	0	0	0	0	0	0	0	0	0
Aegilops_geniculata_E098_004	Not used	train	Not used	E098	Aegilops	Aegilops_geniculata	Aegilops_geniculata	2147.2	5591	1667.4	0.38405	0.018746782	43.883	21.103	9.6366	11.74	4.6817	2.4678	0.39878	0.52718	1198.3	1799.6	917.19	0.55809	0.66588	0.035079574	38.399	8.4854	9.254	12.298	2.1693	2.1081	0.17639	0.97179	18	0.41018	76.7	4.2611	0	0	0	0	0	0	0	0	0	0	0
Aegilops_geniculata_E098_005	Not used	train	Not used	E098	Aegilops	Aegilops_geniculata	Aegilops_geniculata	2395.3	5899.5	1730.8	0.40602	0.020858366	55.398	18.221	11.067	14.459	4.1144	2.4298	0.28457	0.59061	1346.4	1803.2	1007.3	0.56212	0.74672	0.033432806	42.188	8.6761	8.7925	11.274	2.3505	2.1845	0.20849	0.9294	23	0.41517	86.3	3.7522	0	0	0	0	0	0	0	0	0	1	1
Aegilops_geniculata_E098_006	Not used	train	Not used	E098	Aegilops	Aegilops_geniculata	Aegilops_geniculata	2159.9	5443.8	1601.3	0.39676	0.021416589	49.234	22.914	9.3609	13.259	4.4929	2.2685	0.33886	0.50491	1271.1	2093.8	1035.9	0.58849	0.60705	0.027397256	45.122	11.182	6.9564	15.659	2.0924	2.0137	0.13362	0.96239	25	0.50778	82	3.28	0	0	0	0	0	0	0	0	0	0	0
Aegilops_geniculata_E098_007	Not used	train	Not used	E098	Aegilops	Aegilops_geniculata	Aegilops_geniculata	2768	6867.3	1928.8	0.40308	0.02012666	47.606	20.066	13.022	13.236	4.3239	2.9545	0.32669	0.68331	1509.5	2360.1	1123.7	0.54535	0.63967	0.030270264	45.176	9.0413	10.097	14.779	2.2211	2.0396	0.15028	0.91826	22	0.46213	76.2	3.4636	0	0	0	0	0	0	0	0	0	0	0
Aegilops_geniculata_E098_008	Not used	train	Not used	E098	Aegilops	Aegilops_geniculata	Aegilops_geniculata	2695.3	6928.9	1906.5	0.389	0.019760818	54.094	24.209	9.6812	14.585	5.1764	2.378	0.3549	0.45939	1577.6	3422.4	1234	0.58531	0.46096	0.024966027	45.738	13.168	10.272	16.05	2.5588	2.4539	0.15943	0.959	16	0.29578	74.6	4.6625	0	0	0	0	0	0	0	0	1	1	1
Aegilops_geniculata_E098_009	Not used	test	Not used	E098	Aegilops	Aegilops_geniculata	Aegilops_geniculata	1871.3	6088.3	1637.5	0.30735	0.015032944	46.794	18.808	10.514	14.306	4.0239	2.5227	0.28126	0.62689	1107.5	2719.8	1017.5	0.59184	0.40718	0.021947514	45.358	9.4859	11.081	15.235	2.0416	1.8661	0.13401	0.91401	30	0.64111	86.3	2.8767	0	0	0	0	0	0	0	0	0	0	0
Aegilops_geniculata_E098_010	Not used	test	Not used	E098	Aegilops	Aegilops_geniculata	Aegilops_geniculata	2521.5	7054.6	1889.2	0.35743	0.017774003	52.573	23.864	11.123	13.744	5.1198	2.5302	0.3725	0.4941	1237.4	2531.2	1064.5	0.49074	0.48887	0.023926785	41.542	10.281	10.197	13.598	2.2166	1.8966	0.163	0.85565	12	0.22825	74.3	6.1917	0	0	0	0	0	0	0	0	0	2	3
Aegilops_geniculata_E098_011	Not used	valid	Not used	E098	Aegilops	Aegilops_geniculata	Aegilops_geniculata	2495.2	7639.5	2223.3	0.32662	0.010678682	72.877	17.669	10.614	20.848	3.3965	2.3841	0.16292	0.70192	1354.4	2260.2	1299.9	0.54281	0.59931	0.015742191	68.917	7.2842	6.6868	21.092	1.8221	1.6006	0.086386	0.87843	39	0.53514	124	3.1795	0	0	0	0	0	0	0	0	0	0	0
Aegilops_geniculata_E098_012	Not used	valid	Not used	E098	Aegilops	Aegilops_geniculata	Aegilops_geniculata	1558.8	3963	1305.8	0.39333	0.020570835	47.338	15.368	9.8919	12.793	3.5253	2.1434	0.27557	0.60802	829.34	1322.5	811.79	0.53205	0.62711	0.024234567	45.146	7.307	7.1139	14.482	1.8305	1.5331	0.1264	0.83754	19	0.40137	66.4	3.4947	0	0	0	0	0	0	0	0	0	0	0
Aegilops_geniculata_E098_013	Not used	train	Not used	E098	Aegilops	Aegilops_geniculata	Aegilops_geniculata	4195.7	8862.6	2217.6	0.47341	0.030427084	42.04	21.567	15.698	12.498	4.9829	4.0384	0.39868	0.8104	2583.4	3700	1419.9	0.61574	0.69901	0.043945171	41.544	10.423	11.771	13.745	3.0256	2.6353	0.22013	0.871	20	0.47573	63.4	3.17	0	0	0	0	0	0	0	0	0	0	0
Aegilops_geniculata_E098_014	Not used	valid	Not used	E098	Aegilops	Aegilops_geniculata	Aegilops_geniculata	1994	4390.5	1520.1	0.45416	0.021337078	43.078	23.645	8.8576	11.443	5.0142	2.074	0.43817	0.41363	917.1	1305.1	821.41	0.45993	0.70271	0.02860583	38.891	6.6188	9.3682	12.528	1.9891	1.8329	0.15878	0.92145	15	0.34821	66	4.4	0	0	0	0	0	0	0	0	0	0	1
Aegilops_geniculata_E098_015	Not used	valid	Not used	E098	Aegilops	Aegilops_geniculata	Aegilops_geniculata	1552.8	3484.4	1275.2	0.44565	0.021917815	37.361	15.87	10.918	10.24	3.6307	2.482	0.35457	0.68359	764.8	1168.6	712.72	0.49253	0.65446	0.030453699	33.705	7.9608	8.3167	10.032	2.0225	1.6293	0.20161	0.80557	17	0.45502	57.6	3.3882	0	0	0	0	0	0	0	0	0	0	0
Aegilops_geniculata_E098_016	Not used	train	Not used	E098	Aegilops	Aegilops_geniculata	Aegilops_geniculata	2658.8	8212	2174.5	0.32377	0.012959678	76.329	21.108	8.9538	21.559	4.5123	1.972	0.2093	0.43702	1405	2797.2	1350	0.52844	0.50231	0.015123505	64.332	10.142	8.629	20.477	1.9561	1.8233	0.095529	0.93208	20	0.26202	101.6	5.08	0	0	0	0	0	0	0	0	0	1	2
Aegilops_geniculata_E098_017	Not used	train	Not used	E098	Aegilops	Aegilops_geniculata	Aegilops_geniculata	3408.4	8292.4	2227.8	0.41103	0.019804945	52.502	22.055	12.492	14.132	5.5392	2.7607	0.39197	0.4984	1889	2711.1	1184.9	0.55422	0.69677	0.040431508	40.293	10.218	9.7769	12.988	2.6108	2.4642	0.20102	0.94382	24	0.45713	92.9	3.8708	0	0	0	0	0	0	0	0	1	1	1
Aegilops_geniculata_E098_018	Not used	valid	Not used	E098	Aegilops	Aegilops_geniculata	Aegilops_geniculata	5873	14304	3088.3	0.41058	0.022073067	74.684	25.822	13.827	21.227	5.0917	3.3041	0.23987	0.64893	3602.3	5319.2	2135.5	0.61337	0.67724	0.025116675	68.463	12.554	10.385	21.255	2.9557	2.4519	0.13906	0.82957	20	0.2678	89	4.45	0	0	0	0	0	0	0	1	1	1	2
Aegilops_geniculata_E098_019	Not used	train	Not used	E098	Aegilops	Aegilops_geniculata	Aegilops_geniculata	1409.6	3852.1	1288.5	0.36592	0.017508125	44.551	15.59	9.2344	12.715	3.5316	2.0925	0.27776	0.5925	718.55	1124.6	734.55	0.50977	0.63896	0.024555627	42.883	6.1075	5.9083	14.106	1.6973	1.5105	0.12032	0.88997	20	0.44892	74.9	3.745	0	0	0	0	0	0	0	0	0	0	0
Aegilops_geniculata_E098_020	Not used	train	Not used	E098	Aegilops	Aegilops_geniculata	Aegilops_geniculata	2631.7	7599.8	2173.3	0.34629	0.012717884	73.281	15.562	10.973	21.038	3.4068	2.3898	0.16193	0.70148	1327.3	2694.6	1321.1	0.50435	0.49258	0.014402313	69.498	7.8814	8.3247	21.514	1.8256	1.5001	0.084853	0.82175	21	0.28657	85.8	4.0857	0	0	0	0	0	0	0	0	0	0	0
Aegilops_neglecta_E096_001	Not used	train	Not used	E096	Aegilops	Aegilops_neglecta	Aegilops_neglecta	10795	33387	6052.8	0.32333	0.009905524	113.96	36.194	13.863	32.726	6.9202	3.1848	0.21146	0.46022	6302.4	11095	3319.3	0.58382	0.56811	0.020472625	108.89	12.906	13.757	37.44	3.0057	2.967	0.080282	0.98714	53	0.46509	267.8	5.0528	0	0	0	0	0	0	3	6	9	11	13
Aegilops_neglecta_E096_002	Not used	test	Not used	E096	Aegilops	Aegilops_neglecta	Aegilops_neglecta	7603.7	26912	4548.8	0.28254	0.01157872	92.627	38.376	12.517	26.926	7.3048	2.9377	0.2713	0.40222	4462.7	9088.4	2501.6	0.58691	0.49075	0.023979654	83.566	13.689	10.455	30.091	3.3487	2.9172	0.11129	0.87115	35	0.37786	179.8	5.1371	0	0	1	1	1	1	2	2	4	8	9
Aegilops_neglecta_E096_003	Not used	train	Not used	E096	Aegilops	Aegilops_neglecta	Aegilops_neglecta	3332	9939.5	2888.6	0.33523	0.008682582	101.98	13.8	10.707	29.256	2.9543	2.2771	0.10098	0.77072	1951.7	3204.7	1756.7	0.58574	0.60904	0.013244466	98.225	7.1479	7.3592	27.856	1.8954	1.6272	0.068044	0.85849	50	0.49029	141.9	2.838	0	0	0	0	0	0	0	0	0	0	0
Aegilops_neglecta_E096_004	Not used	train	Not used	E096	Aegilops	Aegilops_neglecta	Aegilops_neglecta	7402.7	25853	4096.3	0.28634	0.015028172	71.572	37.563	18.578	20.872	7.4819	3.8905	0.35847	0.52001	4930.5	7758.4	2291.3	0.66605	0.63551	0.038092299	58.04	16.163	14.583	19.184	4.02	3.4582	0.20955	0.86026	51	0.71257	200.8	3.9373	0	1	1	2	2	2	3	3	2	3	7
Aegilops_neglecta_E096_005	Not used	train	Not used	E096	Aegilops	Aegilops_neglecta	Aegilops_neglecta	5340.1	17336	3860.8	0.30803	0.009340454	86.908	25.311	12.938	25.163	5.6511	2.6231	0.22458	0.46421	2986.8	4473.5	1974	0.55932	0.66768	0.021861098	78.56	8.3209	10.245	23.469	2.5819	2.2737	0.11002	0.88062	49	0.56381	215.6	4.4	0	0	0	0	0	0	0	0	3	5	7
Aegilops_neglecta_E096_006	Not used	train	Not used	E096	Aegilops	Aegilops_neglecta	Aegilops_neglecta	4288.4	9473.7	2397.3	0.45267	0.025160806	41.905	31.012	14.808	10.841	7.3448	3.2953	0.67752	0.44861	2069.7	2476.5	986.76	0.48262	0.83575	0.084039085	26.159	12.588	15.727	6.4575	3.8356	3.2742	0.59398	0.85362	16	0.38182	88.3	5.5187	0	0	0	0	1	1	1	3	3	3	5
Aegilops_neglecta_E096_007	Not used	train	Not used	E096	Aegilops	Aegilops_neglecta	Aegilops_neglecta	15046	42000	8617.5	0.35825	0.006668058	211.49	21.07	15.519	60.117	4.4328	3.3268	0.073737	0.75053	11000	15526	5744.3	0.73109	0.70852	0.012033034	208.01	11.022	10.919	60.503	3.1086	2.5406	0.051378	0.81728	116	0.54848	407.9	3.5164	0	0	0	0	0	0	0	0	0	0	0
Aegilops_neglecta_E096_008	Not used	train	Not used	E096	Aegilops	Aegilops_neglecta	Aegilops_neglecta	9450.9	28913	5381.6	0.32688	0.010802225	106.5	28.621	15.41	29.641	6.0783	3.4702	0.20506	0.57094	5097.2	8642.2	3004.1	0.53934	0.5898	0.018064307	96.055	12.655	12.648	29.017	3.0352	2.8559	0.1046	0.94091	57	0.53519	208.5	3.6579	0	0	0	0	0	0	0	0	2	9	8
Aegilops_neglecta_E096_009	Not used	train	Not used	E096	Aegilops	Aegilops_neglecta	Aegilops_neglecta	6363.6	13146	3325.1	0.48407	0.020763126	54.068	26.171	15.612	14.792	6.764	3.6098	0.45727	0.53375	3928	4696.4	1687.3	0.61726	0.83639	0.06054345	43.874	13.691	13.077	13.002	3.8936	3.4226	0.29947	0.87903	19	0.35141	108.2	5.6947	0	0	0	0	0	0	0	1	1	1	2
Aegilops_neglecta_E096_010	Not used	train	Not used	E096	Aegilops	Aegilops_neglecta	Aegilops_neglecta	10646	26427	5262.7	0.40285	0.014657105	88.982	32.871	15.566	25.016	7.0772	3.647	0.28291	0.51536	5592.6	9440.9	2803.7	0.52533	0.59238	0.02675063	78.57	12.891	13.659	26.123	3.6386	3.1727	0.13929	0.87196	29	0.32591	174.2	6.0069	0	0	0	0	0	0	1	1	4	10	10
Aegilops_neglecta_E096_011	Not used	train	Not used	E096	Aegilops	Aegilops_neglecta	Aegilops_neglecta	10957	32681	6050.3	0.33528	0.010217713	137.06	23.531	15.865	40.116	4.8539	3.6535	0.121	0.75274	6262.2	13948	3738.6	0.5715	0.44897	0.014145815	130.59	12.246	13.272	39.705	2.9037	2.7742	0.073132	0.9554	65	0.47425	211.1	3.2477	0	0	0	0	0	0	0	0	0	1	3
Aegilops_neglecta_E096_012	Not used	valid	Not used	E096	Aegilops	Aegilops_neglecta	Aegilops_neglecta	20143	41011	7629.4	0.49115	0.017221789	118.22	28.72	19.076	32.872	6.8512	4.783	0.20842	0.69818	12028	16550	4670.7	0.59713	0.72676	0.026763447	112.11	12.704	17.621	34.28	3.8268	3.691	0.11163	0.96453	32	0.27068	156.5	4.8906	0	0	0	0	0	0	0	0	1	3	10
Aegilops_neglecta_E096_013	Not used	train	Not used	E096	Aegilops	Aegilops_neglecta	Aegilops_neglecta	8097	25418	5918.2	0.31856	0.005961842	178.81	21.454	11.655	50.536	4.6657	2.2822	0.092323	0.48916	5768	8437.4	3748.8	0.71236	0.68261	0.011903504	175.39	10.757	8.3555	50.876	2.4198	2.1693	0.047563	0.89645	85	0.47536	369.5	4.3471	0	0	0	0	0	0	0	0	0	0	0
Aegilops_neglecta_E096_014	Not used	train	Not used	E096	Aegilops	Aegilops_neglecta	Aegilops_neglecta	7319.4	23199	4357.8	0.3155	0.012202539	83.273	32.543	14.167	24.414	6.5126	3.1313	0.26676	0.48087	4723.9	7434.6	2422	0.64539	0.63539	0.029606025	79.127	11.183	12.369	26.858	3.0291	2.8689	0.11278	0.94713	43	0.51637	192.2	4.4698	0	0	0	0	0	1	1	1	3	6	10
Aegilops_neglecta_E096_015	Not used	train	Not used	E096	Aegilops	Aegilops_neglecta	Aegilops_neglecta	2257.2	6242.9	1875.1	0.36156	0.014566926	43.735	21.82	9.7682	12.577	5.183	2.3445	0.4121	0.45237	1174.4	1800.9	902.18	0.5203	0.65214	0.035404105	39.501	10.03	7.7325	13.713	2.2127	2.1505	0.16136	0.97189	23	0.52589	93.6	4.0696	0	0	0	0	0	0	0	0	0	0	0
Aegilops_neglecta_E096_016	Not used	test	Not used	E096	Aegilops	Aegilops_neglecta	Aegilops_neglecta	6712.8	22348	4951.2	0.30037	0.006998051	84.128	36.918	12.905	24.191	7.8446	2.575	0.32428	0.32826	3563.1	5491.1	2056	0.53079	0.64888	0.027535173	72.026	12.212	9.414	24.971	2.8936	2.6124	0.11588	0.90283	60	0.71319	278.7	4.645	0	0	0	0	1	3	3	6	13	15	18
Aegilops_neglecta_E096_017	Not used	train	Not used	E096	Aegilops	Aegilops_neglecta	Aegilops_neglecta	5776.5	15968	3981.4	0.36175	0.009966054	109.65	19.551	10.267	31.077	4.7101	2.3515	0.15156	0.49922	3992.7	6236.8	2472.3	0.6912	0.64022	0.019885246	102.3	10.591	8.6189	29.915	2.4528	2.3451	0.081993	0.95609	60	0.54718	221.1	3.685	0	0	0	0	0	0	0	0	0	0	0
Aegilops_neglecta_E096_018	Not used	train	Not used	E096	Aegilops	Aegilops_neglecta	Aegilops_neglecta	4920.4	12156	2955.2	0.40478	0.017682404	67.016	21.375	13.623	19.226	4.4805	3.3862	0.23305	0.7558	3090.7	4904.6	1793.4	0.62814	0.63016	0.031216437	59.713	12.325	10.662	18.707	2.9671	2.6488	0.15861	0.89272	33	0.49242	113.5	3.4394	0	0	0	0	0	0	0	0	0	0	0
Aegilops_neglecta_E096_019	Not used	train	Not used	E096	Aegilops	Aegilops_neglecta	Aegilops_neglecta	8004.5	21378	4801.5	0.37442	0.010910351	90.727	32.486	13.716	24.997	6.7665	2.9842	0.27069	0.44103	4177.7	7170.9	2458.2	0.52192	0.5826	0.022147463	84.913	10.614	11.567	28.193	2.8436	2.5792	0.10086	0.90699	33	0.36373	183.8	5.5697	0	0	0	0	0	0	1	4	5	8	8
Aegilops_neglecta_E096_020	Not used	train	Not used	E096	Aegilops	Aegilops_neglecta	Aegilops_neglecta	7052.9	21463	4624.4	0.3286	0.009481355	90.78	32.523	12.655	25.661	7.0776	2.6893	0.27582	0.37997	4288.9	6798.6	2311.3	0.6081	0.63085	0.028081739	77.968	14.604	9.753	26.322	2.9275	2.7778	0.11122	0.94887	41	0.45164	216.2	5.2732	0	0	1	1	1	1	1	1	3	6	11
Aegilops_speltoides_var_speltoides_G001_001	Not used	Not used	Not used	G001	Aegilops	Aegilops_speltoides	Aegilops_speltoides_var._speltoides	14975	25054	6010	0.59768	0.019472036	127.79	19.656	14.289	35.763	5.3747	3.7519	0.15029	0.69816	11291	14613	4512	0.75399	0.77267	0.02616126	126.33	13.246	13.558	37.196	4.168	3.254	0.11206	0.78072	48	0.37561	166.1	3.4604	0	0	0	0	0	0	0	0	0	0	0
Aegilops_speltoides_var_speltoides_G001_002	Not used	Not used	Not used	G001	Aegilops	Aegilops_speltoides	Aegilops_speltoides_var._speltoides	5215.1	12926	3592.5	0.40345	0.011056969	92.247	23.452	8.8974	27.149	5.4063	2.0798	0.19914	0.38474	2861.7	4731.4	1980.7	0.54873	0.60482	0.019865213	85.725	8.6356	9.3333	28.083	2.5143	2.0166	0.089534	0.80203	29	0.31437	168	5.7931	0	0	0	0	0	0	0	0	0	2	3
Aegilops_speltoides_var_speltoides_G001_003	Not used	Not used	Not used	G001	Aegilops	Aegilops_speltoides	Aegilops_speltoides_var._speltoides	3187.3	7343.5	2172.3	0.43403	0.018680462	63.507	17.735	10.417	19.107	4.0754	2.4459	0.21329	0.60017	1787.3	3176	1324.2	0.56077	0.56275	0.025931956	58.875	9.6922	9.6076	17.254	2.2775	1.9808	0.132	0.86974	23	0.36216	80.2	3.487	0	0	0	0	0	0	0	0	0	0	0
Aegilops_speltoides_var_speltoides_G001_004	Not used	Not used	Not used	G001	Aegilops	Aegilops_speltoides	Aegilops_speltoides_var._speltoides	3987.8	10316	3133.3	0.38657	0.009744553	102.89	17.667	9.2493	30.461	4.0602	1.9166	0.13329	0.47206	2282	4073.3	1868.8	0.57224	0.5602	0.015039865	99.06	7.4878	9.0505	31.848	2.0718	1.8153	0.065052	0.87621	32	0.31101	150	4.6875	0	0	0	0	0	0	0	0	0	0	0
Aegilops_speltoides_var_speltoides_G001_005	Not used	Not used	Not used	G001	Aegilops	Aegilops_speltoides	Aegilops_speltoides_var._speltoides	16469	33175	8389.9	0.49642	0.008656956	169.99	22.527	12.719	49.48	5.9967	2.8741	0.12119	0.47932	11354	16105	5162.2	0.6894	0.70494	0.017664218	166.75	11.908	12.547	51.477	3.2098	3.1305	0.062355	0.97527	63	0.37061	311.1	4.9381	0	0	0	0	0	0	0	0	0	0	0
Aegilops_speltoides_var_speltoides_G001_006	Not used	Not used	Not used	G001	Aegilops	Aegilops_speltoides	Aegilops_speltoides_var._speltoides	11153	17492	3612.7	0.63764	0.049726607	49.005	32.948	18.296	14.38	7.896	5.099	0.54909	0.64577	8107.5	9250.8	2490.7	0.72691	0.87641	0.080188257	46.605	18.392	19.517	14.848	5.1876	4.4826	0.34938	0.8641	18	0.36731	79.3	4.4056	0	0	0	0	0	0	0	0	0	0	0
Aegilops_speltoides_var_speltoides_G001_007	Not used	Not used	Not used	G001	Aegilops	Aegilops_speltoides	Aegilops_speltoides_var._speltoides	10236	31026	6469.6	0.32991	0.007293389	91.428	34.534	16.975	24.364	9.2442	3.5379	0.37942	0.38269	7506.7	9387.5	2973.6	0.73337	0.79965	0.040397231	77.75	11.658	15.173	24.224	4.1351	3.3757	0.1707	0.81634	29	0.31719	192.7	6.6448	1	1	1	1	1	2	3	8	10	12	14
Aegilops_speltoides_var_speltoides_G001_008	Not used	Not used	Not used	G001	Aegilops	Aegilops_speltoides	Aegilops_speltoides_var._speltoides	20731	33091	6434.2	0.62649	0.030412909	105.95	22.786	22.246	30.254	6.2693	5.2818	0.20722	0.84247	14429	18856	4948.9	0.69599	0.7651	0.032377816	102.78	16.022	18.11	31.2	4.3859	4.1723	0.14057	0.95129	31	0.29258	98.1	3.1645	0	0	0	0	0	0	0	0	0	0	0
Aegilops_speltoides_var_speltoides_G001_009	Not used	Not used	Not used	G001	Aegilops	Aegilops_speltoides	Aegilops_speltoides_var._speltoides	2781.7	5626.2	1947.7	0.49443	0.01974038	44.784	28.323	8.9354	11.162	6.5717	2.1792	0.58876	0.33162	1504.2	1799.1	935.55	0.54074	0.83602	0.052084834	36.959	8.3685	10.67	11.139	2.7151	2.1446	0.24375	0.78987	16	0.35727	98.6	6.1625	0	0	0	0	0	0	0	1	1	3	7
Aegilops_speltoides_var_speltoides_G001_010	Not used	Not used	Not used	G001	Aegilops	Aegilops_speltoides	Aegilops_speltoides_var._speltoides	2854.1	5083	1853.1	0.5615	0.0241292	48.738	21.213	7.9151	13.631	5.3967	2.076	0.39592	0.38463	1921.8	2417.1	1129	0.67336	0.79509	0.048376637	42.018	7.4747	11.208	12.797	2.6668	2.4194	0.2084	0.90725	18	0.36932	83.1	4.6167	0	0	0	0	0	0	0	0	0	0	0
Aegilops_speltoides_var_speltoides_G001_011	Not used	Not used	Not used	G001	Aegilops	Aegilops_speltoides	Aegilops_speltoides_var._speltoides	18594	26123	5151.1	0.71176	0.047681162	77.576	26.484	20.673	22.439	6.7986	6.019	0.30298	0.88531	13954	16738	4139.8	0.75049	0.83356	0.051732144	75.153	18.961	18.87	23.375	5.4334	4.6032	0.23245	0.84721	28	0.36093	78.7	2.8107	0	0	0	0	0	0	0	0	0	0	0
Aegilops_speltoides_var_speltoides_G001_012	Not used	Not used	Not used	G001	Aegilops	Aegilops_speltoides	Aegilops_speltoides_var._speltoides	23710	43898	7499.5	0.54012	0.025122757	89.469	37.289	20.312	25.907	9.3385	5.2131	0.36046	0.55829	15991	21994	4793.9	0.67446	0.72707	0.043750746	86.148	19.591	19.709	28.594	5.3946	4.9123	0.18866	0.9106	27	0.30178	156.3	5.7889	0	0	0	1	1	1	2	5	9	7	7
Aegilops_speltoides_var_speltoides_G001_013	Not used	Not used	Not used	G001	Aegilops	Aegilops_speltoides	Aegilops_speltoides_var._speltoides	8124.7	17163	4471.9	0.47339	0.013913601	96.979	26.541	10.546	29.198	5.8375	2.6756	0.19993	0.45834	5294.4	8056.4	2780.5	0.65164	0.65932	0.024579097	94.326	10.385	10.969	30.05	3.3683	2.4858	0.11209	0.73798	31	0.31966	168.5	5.4355	0	0	0	0	0	0	0	0	1	1	1
Aegilops_speltoides_var_speltoides_G001_014	Not used	Not used	Not used	G001	Aegilops	Aegilops_speltoides	Aegilops_speltoides_var._speltoides	5623.5	13014	3881.1	0.4321	0.010196474	93.692	22.628	9.3261	26.472	5.5706	2.1665	0.21044	0.38901	3575.2	5141.4	2168	0.63576	0.69538	0.023644165	86.971	7.883	9.6986	28.496	2.5595	2.4221	0.08982	0.94631	32	0.34154	193.3	6.0406	0	0	0	0	0	0	0	0	0	0	0
Aegilops_speltoides_var_speltoides_G001_015	Not used	Not used	Not used	G001	Aegilops	Aegilops_speltoides	Aegilops_speltoides_var._speltoides	1221.4	2310.5	1077.9	0.52861	0.02245337	53.744	11.72	5.751	14.677	2.9714	1.5773	0.20245	0.53074	835.36	1252.1	781.06	0.68395	0.66718	0.027605479	44.656	5.5543	7.8797	12.621	1.731	1.6612	0.13715	0.9597	17	0.31631	52.8	3.1059	0	0	0	0	0	0	0	0	0	0	0
Aegilops_speltoides_var_speltoides_G001_016	Not used	Not used	Not used	G001	Aegilops	Aegilops_speltoides	Aegilops_speltoides_var._speltoides	10257	17628	3797.4	0.58185	0.036214525	64.813	24.386	17.387	18.843	6.076	4.6142	0.32246	0.75941	7269.4	9528.2	2726.2	0.70872	0.76294	0.049161499	62.258	15.942	13.704	19.422	4.2359	3.7185	0.2181	0.87785	22	0.33944	78.1	3.55	0	0	0	0	0	0	0	0	0	0	0
Aegilops_speltoides_var_speltoides_G001_017	Not used	Not used	Not used	G001	Aegilops	Aegilops_speltoides	Aegilops_speltoides_var._speltoides	10741	21158	5369.5	0.50768	0.014047176	93.682	31.521	10.809	27.765	7.7655	2.6518	0.27969	0.34176	7041.6	10121	3051.7	0.65557	0.69575	0.03288655	87.074	10.431	15.585	28.341	3.5428	3.2557	0.125	0.91896	34	0.36293	205.8	6.0529	0	0	0	0	0	0	0	0	0	5	8
Aegilops_speltoides_var_speltoides_G001_018	Not used	Not used	Not used	G001	Aegilops	Aegilops_speltoides	Aegilops_speltoides_var._speltoides	5286.6	11823	3280.4	0.44715	0.014923601	64.782	26.656	10.512	18.888	6.3095	2.6012	0.33404	0.41233	3100.4	4368.8	1696.9	0.58645	0.70963	0.0370824	58.618	9.515	11.152	19.484	3.2374	2.4616	0.16615	0.76036	25	0.38591	145.5	5.82	0	0	0	0	0	0	0	0	0	0	4
Aegilops_speltoides_var_speltoides_G001_019	Not used	Not used	Not used	G001	Aegilops	Aegilops_speltoides	Aegilops_speltoides_var._speltoides	13276	25509	5265.7	0.52042	0.022754499	62.391	34.499	18.688	18.066	8.7267	4.6256	0.48304	0.53013	7686.9	11062	2820.1	0.57902	0.6949	0.049660382	57.171	15.461	18.833	20.828	4.4498	4.1607	0.21364	0.93503	30	0.48084	122.4	4.08	0	0	0	0	0	0	0	1	4	6	8
Aegilops_speltoides_var_speltoides_G001_020	Not used	Not used	Not used	G001	Aegilops	Aegilops_speltoides	Aegilops_speltoides_var._speltoides	3152.3	8645	2256.2	0.36464	0.016308853	39.743	30.092	11.663	11.379	7.1387	2.6734	0.62736	0.37454	1499.1	2280.8	961.67	0.47557	0.65729	0.047630389	33.106	10.491	10.397	11.391	3.0069	2.2533	0.26397	0.7494	13	0.3271	96.4	7.4154	0	0	0	0	0	0	1	1	4	4	6
Aegilops_speltoides_var_speltoides_G002_001	Not used	valid	Not used	G002	Aegilops	Aegilops_speltoides	Aegilops_speltoides_var._speltoides	7482.9	16243	3438.9	0.46068	0.025952689	88.937	22.806	13.322	25.33	4.7061	3.5483	0.18579	0.75396	5447.2	8597.1	2652.8	0.72795	0.63361	0.029959478	80.364	12.613	12.597	25.051	3.4086	2.828	0.13607	0.82965	27	0.30358	83.7	3.1	0	0	0	0	0	0	0	0	0	0	0
Aegilops_speltoides_var_speltoides_G002_002	Not used	test	Not used	G002	Aegilops	Aegilops_speltoides	Aegilops_speltoides_var._speltoides	8096.9	16935	3647.1	0.47812	0.025473913	69.704	22.441	17.245	20.161	5.0284	4.4971	0.24941	0.89435	5015.5	6813.6	2418.4	0.61943	0.73615	0.033523179	65.022	13.685	11.695	20.785	3.3275	3.0228	0.16009	0.90843	22	0.31562	76.2	3.4636	0	0	0	0	0	0	0	0	0	0	0
Aegilops_speltoides_var_speltoides_G002_003	Not used	test	Not used	G002	Aegilops	Aegilops_speltoides	Aegilops_speltoides_var._speltoides	8997.1	19605	4412.9	0.45891	0.017755543	102.96	22.786	12.596	29.671	5.0707	3.3256	0.1709	0.65589	6476.7	9616.9	3149.4	0.71987	0.67346	0.025311927	98.065	12.189	11.237	30.163	3.317	2.805	0.10997	0.84565	35	0.33994	145.1	4.1457	0	0	0	0	0	0	0	0	0	0	0
Aegilops_speltoides_var_speltoides_G002_004	Not used	train	Not used	G002	Aegilops	Aegilops_speltoides	Aegilops_speltoides_var._speltoides	11686	25689	4951.2	0.45492	0.021208086	101.79	24.533	18.813	28.788	5.0811	4.3674	0.1765	0.85956	7468.3	11406	3522.6	0.63905	0.65406	0.024052191	95.648	13.052	14.44	27.992	3.347	3.1578	0.11957	0.94348	35	0.34383	105.4	3.0114	0	0	0	0	0	0	0	0	0	0	1
Aegilops_speltoides_var_speltoides_G002_005	Not used	train	Not used	G002	Aegilops	Aegilops_speltoides	Aegilops_speltoides_var._speltoides	3295.9	7466.8	2061.5	0.44141	0.023372177	47.27	25.029	10.467	13.732	5.5261	2.7333	0.40244	0.49453	2248.4	3121.4	1257	0.68219	0.7203	0.047978033	40.74	9.7112	11.463	13.424	3.0544	2.6129	0.22753	0.85545	17	0.35963	82.2	4.8353	0	0	0	0	0	0	0	0	0	0	1
Aegilops_speltoides_var_speltoides_G002_006	Not used	valid	Not used	G002	Aegilops	Aegilops_speltoides	Aegilops_speltoides_var._speltoides	8904.2	15483	3640.9	0.5751	0.030964544	59.877	25.081	17.315	17.237	5.9511	4.5752	0.34526	0.76874	6191.9	7851.4	2419.3	0.69539	0.78863	0.051036374	55.317	16.252	13.34	18.79	4.2495	3.475	0.22616	0.81773	26	0.43422	104.4	4.0154	0	0	0	0	0	0	0	0	1	1	1
Aegilops_speltoides_var_speltoides_G002_007	Not used	train	Not used	G002	Aegilops	Aegilops_speltoides	Aegilops_speltoides_var._speltoides	6240.8	13196	3387.9	0.47294	0.018879475	73.712	18.636	14.317	21.679	4.2989	3.6671	0.19829	0.8531	3931	6461.3	2233.8	0.62988	0.60841	0.026132102	72.049	12.528	10.624	23.17	3.0024	2.5112	0.12958	0.8364	36	0.48839	98.7	2.7417	0	0	0	0	0	0	0	0	0	0	0
Aegilops_speltoides_var_speltoides_G002_008	Not used	test	Not used	G002	Aegilops	Aegilops_speltoides	Aegilops_speltoides_var._speltoides	6814.3	11829	3135.6	0.57605	0.028391063	73.754	18.606	14.296	21.209	4.2528	3.8603	0.20052	0.90775	5088.6	7067.3	2435.9	0.74675	0.72004	0.033769092	71.577	12.904	11.428	22.418	3.3769	3.0473	0.15063	0.90241	30	0.40676	80.6	2.6867	0	0	0	0	0	0	0	0	0	0	0
Aegilops_speltoides_var_speltoides_G002_009	Not used	test	Not used	G002	Aegilops	Aegilops_speltoides	Aegilops_speltoides_var._speltoides	6790.4	12477	2936.7	0.54423	0.034317298	57.575	20.201	15.157	17.149	4.9033	4.3478	0.28591	0.88682	4701.1	6474.6	2134.9	0.69231	0.72616	0.042812195	54.597	14.621	12.593	17.622	3.5228	3.1549	0.19991	0.89557	19	0.33001	58.1	3.0579	0	0	0	0	0	0	0	0	0	0	0
Aegilops_speltoides_var_speltoides_G002_010	Not used	test	Not used	G002	Aegilops	Aegilops_speltoides	Aegilops_speltoides_var._speltoides	11869	32962	5921.1	0.36007	0.012791521	128.32	27.204	15.662	35.85	5.8563	3.4796	0.16335	0.5942	7632.5	11725	3865.9	0.64308	0.64997	0.019005658	118.78	12.608	12.977	35.47	3.5133	2.7768	0.099049	0.79036	55	0.42862	211.3	3.8418	0	0	0	0	0	0	0	1	2	3	5
Aegilops_speltoides_var_speltoides_G002_011	Not used	valid	Not used	G002	Aegilops	Aegilops_speltoides	Aegilops_speltoides_var._speltoides	4066.9	7756.7	2163.5	0.52431	0.030786294	54.679	21.128	10.426	15.195	5.053	2.937	0.33255	0.5812	2813.9	3774.2	1520.4	0.69191	0.74559	0.042466343	52.068	10.02	11.205	15.927	3.1822	2.4906	0.1998	0.78267	21	0.38406	80.7	3.8429	0	0	0	0	0	0	0	0	0	0	0
Aegilops_speltoides_var_speltoides_G002_012	Not used	train	Not used	G002	Aegilops	Aegilops_speltoides	Aegilops_speltoides_var._speltoides	14069	26055	6166.3	0.53995	0.015913058	143.01	18.689	14.291	41.768	4.7635	3.5504	0.11405	0.74544	10567	15538	4745.3	0.75112	0.68009	0.019697609	140.7	12.925	11.567	42.477	3.6921	2.9787	0.08692	0.80678	43	0.30068	169.7	3.9465	0	0	0	0	0	0	0	0	0	0	0
Aegilops_speltoides_var_speltoides_G002_013	Not used	valid	Not used	G002	Aegilops	Aegilops_speltoides	Aegilops_speltoides_var._speltoides	16595	32044	6828.9	0.51789	0.016300592	155.43	22.095	14.321	44.65	5.3521	3.4358	0.11987	0.64201	13274	17699	5365.1	0.79988	0.75005	0.021506577	153.47	12.336	12.716	46.224	3.8878	3.2231	0.084106	0.82905	48	0.30882	202.5	4.2188	0	0	0	0	0	0	0	0	0	0	0
Aegilops_speltoides_var_speltoides_G002_014	Not used	test	Not used	G002	Aegilops	Aegilops_speltoides	Aegilops_speltoides_var._speltoides	2186.2	5769.5	1670.8	0.37892	0.019315569	47.313	22.48	9.1282	12.912	5.1134	2.268	0.39603	0.44338	1419.4	2160.2	943.68	0.64928	0.65708	0.045189389	37.215	8.9388	10.469	13.091	2.6227	2.1533	0.20035	0.82099	18	0.38045	87.3	4.85	0	0	0	0	0	0	0	0	0	0	0
Aegilops_speltoides_var_speltoides_G002_015	Not used	train	Not used	G002	Aegilops	Aegilops_speltoides	Aegilops_speltoides_var._speltoides	6453.4	11371	2868.7	0.56751	0.033252392	59.443	18.992	15.594	17.486	4.6086	4.2684	0.26356	0.9263	4098.8	5448.7	2049.4	0.63514	0.75226	0.036790389	56.756	13.077	11.336	17.504	3.1767	2.9579	0.18149	0.93111	18	0.30281	48.4	2.6889	0	0	0	0	0	0	0	0	0	0	0
Aegilops_speltoides_var_speltoides_G002_016	Not used	train	Not used	G002	Aegilops	Aegilops_speltoides	Aegilops_speltoides_var._speltoides	6261	11793	3100.1	0.53092	0.024800556	71.006	21.896	13.092	19.663	5.2888	3.2598	0.26897	0.61635	4200.1	5246.6	2051.7	0.67084	0.80052	0.038501603	65.227	10.833	11.113	18.5	3.3658	2.873	0.18193	0.85359	22	0.30983	104.2	4.7364	0	0	0	0	0	0	0	0	0	0	1
Aegilops_speltoides_var_speltoides_G002_017	Not used	train	Not used	G002	Aegilops	Aegilops_speltoides	Aegilops_speltoides_var._speltoides	7042.6	12983	2965.3	0.54245	0.035855952	58.575	20.573	14.751	17.181	5.3212	4.1455	0.30972	0.77906	5106.2	6951.2	2185	0.72504	0.7346	0.047113182	56.19	14.435	12.871	17.893	3.8449	3.1934	0.21488	0.83057	22	0.37559	75.2	3.4182	0	0	0	0	0	0	0	0	0	0	0
Aegilops_speltoides_var_speltoides_G002_018	Not used	train	Not used	G002	Aegilops	Aegilops_speltoides	Aegilops_speltoides_var._speltoides	4645.5	7356.5	2386	0.63149	0.029947097	64.183	16.665	10.683	18.847	4.3617	2.8596	0.23142	0.65563	3711.9	4784.3	1827.5	0.79903	0.77586	0.042552149	62.411	9.919	10.404	19.162	3.3468	2.5093	0.17466	0.74976	26	0.40509	86.7	3.3346	0	0	0	0	0	0	0	0	0	0	0
Aegilops_speltoides_var_speltoides_G002_019	Not used	valid	Not used	G002	Aegilops	Aegilops_speltoides	Aegilops_speltoides_var._speltoides	12609	27335	5480.3	0.46128	0.018207462	116.26	22.114	16.432	32.836	4.9851	4.1352	0.15182	0.82961	8305.1	12437	3927.1	0.65865	0.66788	0.021467179	110.43	14.536	11.847	33.06	3.2969	3.1854	0.099724	0.96619	37	0.31826	128	3.4595	0	0	0	0	0	0	0	0	0	0	1
Aegilops_speltoides_var_speltoides_G002_020	Not used	train	Not used	G002	Aegilops	Aegilops_speltoides	Aegilops_speltoides_var._speltoides	6632.3	14412	3564.5	0.46018	0.018307692	109.08	17.205	13.332	31.211	3.6717	3.0539	0.11764	0.83184	4640.4	7182.9	2799.1	0.69966	0.64605	0.018507882	106.36	10.139	10.737	31.684	2.5838	2.3498	0.081549	0.90943	34	0.31169	100.4	2.9529	0	0	0	0	0	0	0	0	0	0	0
Aegilops_tauschii_G003_001	Not used	Not used	Not used	G003	Aegilops	Aegilops_tauschii	Aegilops_tauschii	4268.3	10525	2624.8	0.40553	0.018989885	60.449	25.853	11.437	17.804	5.9788	2.5715	0.33581	0.43007	2489.9	3497.5	1487.3	0.58334	0.71187	0.035519693	53.643	9.4919	9.7025	17.651	2.7114	2.3308	0.15361	0.85961	18	0.29777	105.8	5.8778	0	0	0	0	0	0	0	0	0	2	3
Aegilops_tauschii_G003_002	Not used	Not used	Not used	G003	Aegilops	Aegilops_tauschii	Aegilops_tauschii	3140.3	8925.9	2446.8	0.35182	0.012689602	50.403	42.596	8.7278	11.433	9.7515	2.0503	0.85293	0.21024	1149.6	1637.6	801.82	0.36608	0.70199	0.048324123	28.607	12.454	8.0963	8.6501	2.9206	2.2457	0.33763	0.76892	16	0.31744	135	8.4375	2	2	3	3	3	5	5	7	7	7	6
Aegilops_tauschii_G003_003	Not used	Not used	Not used	G003	Aegilops	Aegilops_tauschii	Aegilops_tauschii	4761.2	11306	2942.1	0.42112	0.01677883	58.756	35.8	9.6752	16.695	7.7012	2.4726	0.4613	0.32106	2662.7	4012.8	1549.4	0.55925	0.66345	0.035929812	50.546	10.335	12.629	17.831	2.7682	2.5881	0.15525	0.93492	17	0.28933	130.9	7.7	0	0	0	0	0	0	1	3	5	7	9
Aegilops_tauschii_G003_004	Not used	Not used	Not used	G003	Aegilops	Aegilops_tauschii	Aegilops_tauschii	2865.9	8524	2126.6	0.33621	0.016097772	46.569	25.643	10.052	13.166	6.3776	2.2994	0.48441	0.36053	1737.7	2636.8	1209.8	0.60633	0.65839	0.032144745	43.727	12.088	7.0187	14.931	2.713	2.3776	0.1817	0.87637	21	0.45094	102.5	4.881	0	0	0	0	0	0	0	1	2	5	5
Aegilops_tauschii_G003_005	Not used	Not used	Not used	G003	Aegilops	Aegilops_tauschii	Aegilops_tauschii	16688	58039	8927.2	0.28753	0.007378429	106.27	43.103	18.902	30.744	9.9799	3.9968	0.32462	0.4005	7571.5	15531	3642.7	0.45372	0.48742	0.022356034	99.888	15.683	15.049	33.643	3.6885	3.3323	0.10963	0.90344	58	0.54578	320.7	5.5293	0	1	9	12	12	17	20	20	17	17	23
Aegilops_tauschii_G003_006	Not used	Not used	Not used	G003	Aegilops	Aegilops_tauschii	Aegilops_tauschii	12503	32692	6608.2	0.38246	0.010211277	96.36	36.182	15.549	27.309	8.4298	3.2599	0.30869	0.3867	7734.5	11602	3324	0.6186	0.66665	0.030703124	88.838	13.553	14.593	29.268	3.6899	3.3485	0.12607	0.90747	40	0.41511	241.5	6.0375	0	0	0	0	1	1	3	5	8	16	18
Aegilops_tauschii_G003_007	Not used	Not used	Not used	G003	Aegilops	Aegilops_tauschii	Aegilops_tauschii	7461.7	14126	3826	0.52824	0.018738801	88.811	21.575	12.795	24.225	5.3183	3.128	0.21954	0.58815	5693.5	6991.8	2647.7	0.76303	0.81432	0.032919516	85.044	10.487	12.654	25.574	3.1285	3.0614	0.12233	0.97856	37	0.41661	137.7	3.7216	0	0	0	0	0	0	0	0	0	0	0
Aegilops_tauschii_G003_008	Not used	Not used	Not used	G003	Aegilops	Aegilops_tauschii	Aegilops_tauschii	6255.6	16116	4003.4	0.38817	0.011496142	70.406	32.978	12.629	19.944	7.7846	2.4517	0.39032	0.31492	3517.3	5585.6	1941	0.56226	0.62971	0.031889179	65.576	12.411	13.201	21.352	2.8632	2.7439	0.13409	0.95833	24	0.34088	172.7	7.1958	0	0	0	0	0	1	1	4	5	9	10
Aegilops_tauschii_G003_009	Not used	Not used	Not used	G003	Aegilops	Aegilops_tauschii	Aegilops_tauschii	4539.4	15516	3542.8	0.29257	0.008734904	93.29	28.148	9.2374	28.581	5.7562	1.9502	0.2014	0.33884	2720.1	4888.5	1953.9	0.59922	0.55643	0.018696653	88.746	8.1364	9.8008	31.139	2.3466	2.2658	0.075359	0.96556	32	0.34302	191.3	5.9781	0	0	0	0	0	0	0	0	1	1	4
Aegilops_tauschii_G003_010	Not used	Not used	Not used	G003	Aegilops	Aegilops_tauschii	Aegilops_tauschii	9957.6	32261	6270.6	0.30865	0.007580244	103.84	30.682	13.414	29.725	7.5956	3.0574	0.25553	0.40256	6004.5	10888	3086.1	0.60301	0.55149	0.02312197	97.344	13.296	12.823	33.634	3.2081	2.929	0.095382	0.91299	57	0.54894	291.7	5.1175	0	0	0	0	1	1	4	5	10	14	21
Aegilops_tauschii_G003_011	Not used	Not used	Not used	G003	Aegilops	Aegilops_tauschii	Aegilops_tauschii	3542.6	12615	3016.1	0.28083	0.008622003	76.965	25.967	8.5826	23.553	5.7992	1.8955	0.24622	0.32687	1677.3	4022.3	1473	0.47346	0.417	0.016592597	73.078	7.2368	9.7672	25.278	2.1798	1.8689	0.086232	0.85739	25	0.32482	161.3	6.452	0	0	0	0	0	0	0	0	0	3	8
Aegilops_tauschii_G003_012	Not used	Not used	Not used	G003	Aegilops	Aegilops_tauschii	Aegilops_tauschii	2315.9	6839.8	1915.8	0.3386	0.014377727	59.463	17.901	9.202	17.718	4.2033	2.0961	0.23723	0.49873	1412.7	1916	1092.3	0.60999	0.7373	0.028865243	55.336	6.4464	8.2823	16.477	1.9594	1.8716	0.11891	0.9552	29	0.4877	93.9	3.2379	0	0	0	0	0	0	0	0	0	0	0
Aegilops_tauschii_G003_013	Not used	Not used	Not used	G003	Aegilops	Aegilops_tauschii	Aegilops_tauschii	2884.8	8439.9	2341.8	0.34181	0.012214709	54.29	33.299	8.3874	15.709	6.7088	1.8309	0.42706	0.27292	1815.2	2630.5	1218.2	0.62921	0.69	0.034355344	46.204	12.035	6.5008	14.742	2.5729	2.2439	0.17453	0.8721	26	0.47891	135.4	5.2077	0	0	0	0	0	1	1	1	2	2	4
Aegilops_tauschii_G003_014	Not used	Not used	Not used	G003	Aegilops	Aegilops_tauschii	Aegilops_tauschii	6438.3	14614	4041.9	0.44055	0.011832782	76.054	32.201	10.043	22.147	7.3209	2.3439	0.33056	0.32018	3809.5	5372	2013.9	0.5917	0.70984	0.033490634	70.211	8.8032	13.115	23.487	2.8967	2.7023	0.12333	0.93289	25	0.32871	190.2	7.608	0	0	0	0	0	0	0	2	2	6	11
Aegilops_tauschii_G003_015	Not used	Not used	Not used	G003	Aegilops	Aegilops_tauschii	Aegilops_tauschii	4732.4	12648	3071.8	0.37416	0.014564152	56.983	31.547	12.029	16.206	6.8526	2.6671	0.42284	0.38924	2212.5	3255.4	1401.3	0.46752	0.67963	0.033533147	49.65	9.8706	10.318	17.5	2.6685	2.5693	0.15249	0.96283	22	0.38608	126.8	5.7636	0	0	0	0	0	0	0	1	3	5	8
Aegilops_tauschii_G003_016	Not used	Not used	Not used	G003	Aegilops	Aegilops_tauschii	Aegilops_tauschii	6657.3	18676	4467.1	0.35646	0.009371743	89.295	38.338	8.9203	25.302	8.1412	2.1204	0.32176	0.26046	3424.1	4806.9	2144.7	0.51434	0.71216	0.02240239	75.808	7.1914	12.497	23.54	2.466	2.4158	0.10476	0.97964	31	0.34716	206.9	6.6742	0	0	0	1	1	2	7	10	8	12	17
Aegilops_tauschii_G003_017	Not used	Not used	Not used	G003	Aegilops	Aegilops_tauschii	Aegilops_tauschii	10449	23497	5236.7	0.4447	0.014331033	96.895	27.119	13.306	28.015	7.0421	3.0104	0.25137	0.42749	7880.4	11796	3364.2	0.75417	0.66804	0.030743424	93.732	15.411	11.492	28.636	3.5684	3.3707	0.12461	0.9446	55	0.56763	211.3	3.8418	0	0	0	0	0	0	0	0	0	1	5
Aegilops_tauschii_G003_018	Not used	Not used	Not used	G003	Aegilops	Aegilops_tauschii	Aegilops_tauschii	3509.7	9208	2780.3	0.38116	0.010803541	74.083	30.084	6.8855	21.531	6.2308	1.7188	0.28939	0.27585	2069.5	3257.1	1535.5	0.58964	0.63538	0.022298853	66.199	9.6219	9.097	21.446	2.1576	2.0916	0.10061	0.96939	31	0.41845	171.8	5.5419	0	0	0	0	0	0	0	1	1	2	5
Aegilops_tauschii_G003_019	Not used	Not used	Not used	G003	Aegilops	Aegilops_tauschii	Aegilops_tauschii	5322.9	15315	3707.4	0.34756	0.010480679	67.614	35.419	8.9225	20.696	8.3039	2.1238	0.40123	0.25576	2435.7	4505.6	1612.6	0.45758	0.54058	0.026666668	61.93	7.5393	12.387	21.833	2.5484	2.479	0.11672	0.97277	17	0.25143	170.8	10.047	0	0	0	0	0	1	6	9	10	11	12
Aegilops_tauschii_G003_020	Not used	Not used	Not used	G003	Aegilops	Aegilops_tauschii	Aegilops_tauschii	5671	14394	3446.2	0.394	0.014811498	70.3	35.29	10.918	19.053	7.6289	2.4978	0.4004	0.32741	3314.5	4024.2	1674.6	0.58446	0.82365	0.044096479	55.039	11.62	9.6979	17.744	3.0634	2.8463	0.17264	0.92913	21	0.29872	147.9	7.0429	0	0	0	0	1	1	2	2	2	4	10
Aegilops_tauschii_G004_001	Not used	train	Not used	G004	Aegilops	Aegilops_tauschii	Aegilops_tauschii	3681.8	7893.3	2246.6	0.46644	0.022534309	62.614	29.449	8.1822	18.101	6.1473	2.1539	0.33962	0.35038	2489.2	3386	1494.9	0.67609	0.73517	0.034961035	51.295	12.461	8.9195	15.964	2.8187	2.5278	0.17656	0.89679	22	0.35136	85.3	3.8773	0	0	0	0	0	0	0	1	1	2	2
Aegilops_tauschii_G004_002	Not used	train	Not used	G004	Aegilops	Aegilops_tauschii	Aegilops_tauschii	14428	27947	5032.1	0.51627	0.030793964	62.906	38.778	20.057	17.991	9.3991	4.7906	0.52243	0.50971	8944.4	13002	3075.9	0.61991	0.6879	0.051818748	59.266	17.097	19.195	20.853	4.9046	4.1487	0.2352	0.84588	21	0.33383	105.9	5.0429	0	0	0	0	0	1	1	3	6	7	9
Aegilops_tauschii_G004_003	Not used	valid	Not used	G004	Aegilops	Aegilops_tauschii	Aegilops_tauschii	7692.5	14144	3147.6	0.54388	0.035768236	67.386	25.871	13.79	19.02	5.9303	3.6457	0.31179	0.61482	5447	8033.6	2440.5	0.7081	0.67804	0.038475072	64.788	14.733	13.554	21.16	3.544	3.4289	0.16748	0.96752	20	0.2968	67.9	3.395	0	0	0	0	0	0	0	0	0	0	1
Aegilops_tauschii_G004_004	Not used	train	Not used	G004	Aegilops	Aegilops_tauschii	Aegilops_tauschii	4725	9194.9	2689.8	0.51387	0.021624436	78.727	19.716	9.3089	22.608	4.6332	2.4414	0.20493	0.52688	3495.6	4332.5	1904.6	0.73981	0.80686	0.033337517	71.79	8.8098	10.093	18.877	2.9855	2.5229	0.15816	0.84507	25	0.31755	95.5	3.82	0	0	0	0	0	0	0	0	0	0	0
Aegilops_tauschii_G004_005	Not used	train	Not used	G004	Aegilops	Aegilops_tauschii	Aegilops_tauschii	5734.4	13601	2946.9	0.42162	0.024220377	56.979	27.017	13.631	16.413	6.4665	3.4063	0.39398	0.52684	3508.9	5136	1818.7	0.61191	0.68317	0.038579794	51.336	12.002	12.219	17.413	3.22	2.8013	0.18493	0.86995	14	0.2457	92	6.5714	0	0	0	0	0	0	0	0	0	3	5
Aegilops_tauschii_G004_006	Not used	train	Not used	G004	Aegilops	Aegilops_tauschii	Aegilops_tauschii	14975	40572	6515.6	0.3691	0.015281695	97.935	41.599	17.261	27.049	8.5471	4.1766	0.31599	0.48869	7575.9	14837	3519.1	0.5059	0.51059	0.024824172	88.654	16.83	17.145	33.586	3.8554	3.4091	0.11479	0.88423	24	0.24506	156.8	6.5333	1	1	1	2	3	7	5	5	8	9	11
Aegilops_tauschii_G004_007	Not used	train	Not used	G004	Aegilops	Aegilops_tauschii	Aegilops_tauschii	7124.4	15117	3819.9	0.47127	0.017164918	71.139	26.343	11.429	20.053	6.753	2.9755	0.33675	0.44068	4238.1	6523.4	2168.9	0.59487	0.64965	0.03318371	67.114	9.8827	12.876	22.911	3.1568	2.9023	0.13778	0.91939	22	0.30925	136.1	6.1864	0	0	0	0	0	0	0	0	0	1	5
Aegilops_tauschii_G004_008	Not used	valid	Not used	G004	Aegilops	Aegilops_tauschii	Aegilops_tauschii	1571.2	2688.7	1143.6	0.58436	0.031112981	34.629	19.248	6.7487	9.933	4.5313	1.9072	0.45619	0.42078	1163.2	1354.3	771.18	0.74037	0.85896	0.055608686	31.242	6.8192	10.697	9.6303	2.2906	2.1434	0.23786	0.93573	14	0.40429	50.2	3.5857	0	0	0	0	0	0	0	0	0	0	0
Aegilops_tauschii_G004_009	Not used	test	Not used	G004	Aegilops	Aegilops_tauschii	Aegilops_tauschii	2813.8	6041	2062.5	0.46578	0.017010054	39.845	29.527	9.2591	11.328	7.2334	2.0845	0.63857	0.28815	1540.4	2002.6	1001.8	0.54746	0.76939	0.044486174	34.561	12.221	7.3123	10.493	2.6509	2.3061	0.25264	0.86993	22	0.55214	103.4	4.7	0	0	0	0	0	0	0	0	1	3	6
Aegilops_tauschii_G004_010	Not used	train	Not used	G004	Aegilops	Aegilops_tauschii	Aegilops_tauschii	12534	21687	4503.9	0.57795	0.032412631	80.857	37.817	14.794	22.252	7.9382	3.7107	0.35674	0.4675	9279.3	10807	3277.6	0.74034	0.85862	0.046096049	76.96	16.231	16.981	23.908	4.5148	3.9349	0.18884	0.87155	26	0.32156	114.1	4.3885	0	0	0	0	0	1	1	2	2	4	4
Aegilops_tauschii_G004_011	Not used	train	Not used	G004	Aegilops	Aegilops_tauschii	Aegilops_tauschii	6744.3	19225	3646.1	0.3508	0.017688425	70.663	22.994	18.581	20.298	5.2983	4.051	0.26103	0.76464	3637.2	6013.5	2094.5	0.53929	0.60483	0.027139035	64.234	13.531	10.421	20.225	3.2043	2.656	0.15843	0.82888	28	0.39625	118.3	4.225	0	0	0	0	0	0	0	0	0	1	6
Aegilops_tauschii_G004_012	Not used	train	Not used	G004	Aegilops	Aegilops_tauschii	Aegilops_tauschii	3610.4	9261.7	2496.5	0.38982	0.01579127	47.805	37.359	10.839	11.114	8.6359	2.4826	0.77702	0.28749	1262.7	1751.1	958.02	0.34974	0.72106	0.034180448	30.564	13.764	6.3132	9.873	2.7191	2.0388	0.2754	0.74981	16	0.33469	89.5	5.5938	0	0	0	0	0	1	3	5	4	4	5
Aegilops_tauschii_G004_013	Not used	valid	Not used	G004	Aegilops	Aegilops_tauschii	Aegilops_tauschii	9645.2	24428	4640.1	0.39484	0.017552605	76.237	28.108	16.295	21.484	6.7379	3.9842	0.31362	0.59134	5499.7	8789.9	2708.2	0.5702	0.6257	0.028703637	72.245	13.859	13.384	23.522	3.4824	2.9299	0.14805	0.84132	36	0.47221	142.6	3.9611	0	0	0	0	0	0	0	0	3	6	8
Aegilops_tauschii_G004_014	Not used	valid	Not used	G004	Aegilops	Aegilops_tauschii	Aegilops_tauschii	2682.7	5951.3	2051.3	0.45078	0.015716571	40.112	36.836	9.557	9.8479	7.9742	1.9723	0.80973	0.24734	1307.1	1584.1	881.35	0.48724	0.82517	0.047040673	29.755	12.248	6.7042	10.439	2.6856	1.9877	0.25727	0.74013	16	0.39888	106.5	6.6562	0	0	0	0	1	1	2	2	4	7	7
Aegilops_tauschii_G004_015	Not used	valid	Not used	G004	Aegilops	Aegilops_tauschii	Aegilops_tauschii	16620	38106	5856.6	0.43615	0.025919491	99.377	35.949	17.403	29.533	8.1531	4.0535	0.27607	0.4972	11799	16534	4120.1	0.70992	0.71363	0.037520469	92.633	14.051	18.519	30.992	4.3	4.1214	0.13875	0.95847	33	0.33207	150.9	4.5727	0	0	0	0	0	0	1	2	4	6	6
Aegilops_tauschii_G004_016	Not used	train	Not used	G004	Aegilops	Aegilops_tauschii	Aegilops_tauschii	10718	25781	5204.8	0.41572	0.015357357	123.11	26.285	11.995	35.785	6.0022	2.9313	0.16773	0.48847	6801.6	12526	3578.6	0.63462	0.543	0.019027592	113.23	11.443	15.117	36.255	3.297	2.8571	0.090941	0.86656	30	0.24368	149.8	4.9933	0	0	0	0	0	0	1	1	2	3	4
Aegilops_tauschii_G004_017	Not used	valid	Not used	G004	Aegilops	Aegilops_tauschii	Aegilops_tauschii	2663.8	6298.1	1808	0.42296	0.022631278	45.925	25.9	10.116	14.17	5.4681	2.2147	0.3859	0.40502	1735.2	2586.4	1132.7	0.6514	0.67088	0.039053099	42.924	10.197	11.35	13.616	2.4615	2.3567	0.18078	0.95743	17	0.37017	78.2	4.6	0	0	0	0	0	0	0	0	0	1	1
Aegilops_tauschii_G004_018	Not used	train	Not used	G004	Aegilops	Aegilops_tauschii	Aegilops_tauschii	7695.8	17588	3953.1	0.43755	0.018071544	60.024	33.996	13.812	16.648	8.0443	3.3517	0.48321	0.41665	4280.4	6975.4	2087.3	0.5562	0.61365	0.037976524	55.38	13.193	15.768	20.626	3.5955	3.1176	0.17432	0.86709	19	0.31654	125.3	6.5947	0	0	0	0	0	0	1	1	4	6	9
Aegilops_tauschii_G004_019	Not used	train	Not used	G004	Aegilops	Aegilops_tauschii	Aegilops_tauschii	5282.8	10456	3101	0.50526	0.017641039	93.85	15.021	10.924	27.289	3.9476	2.5577	0.14466	0.64793	4052.9	5098.8	2274.7	0.7672	0.79489	0.026306345	90.642	9.0591	9.7008	25.019	2.8413	2.4152	0.11357	0.85003	38	0.4049	112.1	2.95	0	0	0	0	0	0	0	0	0	0	0
Aegilops_tauschii_G004_020	Not used	train	Not used	G004	Aegilops	Aegilops_tauschii	Aegilops_tauschii	2892.3	6870.3	2099	0.42098	0.017051025	50.821	25.562	8.848	15.531	6.0495	1.9301	0.3895	0.31905	1728.3	2409.5	1180.1	0.59756	0.71731	0.034259652	46.271	10.612	8.2227	14.622	2.4241	2.1674	0.16579	0.8941	18	0.35418	89.1	4.95	0	0	0	0	0	0	0	0	0	0	3
Alopecurus_myosuroides_B028_001	Not used	Not used	Not used	B028	Alopecurus	Alopecurus_myosuroides	Alopecurus_myosuroides	4294.1	14053	3180.4	0.30557	0.010804389	80.447	22.975	11.888	24.275	5.2926	2.5637	0.21803	0.4844	2297.8	4712.7	1703	0.5351	0.48758	0.020150305	77.686	10.839	8.874	25.825	2.6408	1.8933	0.10226	0.71696	24	0.29833	151.9	6.3292	0	0	0	0	0	0	0	0	0	0	1
Alopecurus_myosuroides_B028_002	Not used	Not used	Not used	B028	Alopecurus	Alopecurus_myosuroides	Alopecurus_myosuroides	3083.9	5130.1	1673.8	0.60114	0.03822883	34.455	29.584	9.836	8.8105	7.0168	2.7821	0.79641	0.39646	1655.8	1818.2	854.14	0.5369	0.91064	0.082933443	26.928	9.4591	12.126	8.0771	3.2791	2.7668	0.40598	0.84376	7	0.20317	60.6	8.6571	0	0	0	0	0	0	0	1	1	1	3
Alopecurus_myosuroides_B028_003	Not used	Not used	Not used	B028	Alopecurus	Alopecurus_myosuroides	Alopecurus_myosuroides	1882	4237	1585.3	0.44419	0.016757375	49.749	20.083	7.1837	14.125	4.7111	1.7722	0.33354	0.37615	918.07	1643.8	878.65	0.48781	0.55847	0.023420975	44.931	6.7853	7.7414	15.326	1.8569	1.6128	0.12116	0.86852	13	0.26131	82.1	6.3154	0	0	0	0	0	0	0	0	0	0	0
Alopecurus_myosuroides_B028_004	Not used	Not used	Not used	B028	Alopecurus	Alopecurus_myosuroides	Alopecurus_myosuroides	4406.8	9935.7	2864.3	0.44353	0.015577304	52.274	28.247	10.837	14.982	6.8798	2.5869	0.4592	0.37602	1904.5	3106.4	1300.1	0.43218	0.61309	0.031112349	46.213	10.781	9.5969	16.399	2.9058	2.2263	0.1772	0.76616	14	0.26782	118.5	8.4643	0	0	0	0	0	0	0	0	2	6	12
Alopecurus_myosuroides_B028_005	Not used	Not used	Not used	B028	Alopecurus	Alopecurus_myosuroides	Alopecurus_myosuroides	2087.7	4411.2	1524	0.47327	0.023210388	33.61	26.921	9.656	8.9019	5.9025	2.4675	0.66307	0.41805	1011	1277	683.77	0.48426	0.7917	0.06026613	25.395	8.877	8.8562	8.8733	2.7114	1.9301	0.30556	0.71185	8	0.23802	73	9.125	0	0	0	0	0	0	0	0	1	2	3
Alopecurus_myosuroides_B028_006	Not used	Not used	Not used	B028	Alopecurus	Alopecurus_myosuroides	Alopecurus_myosuroides	1887.7	3648.3	1521.4	0.51741	0.019073783	47.815	22.191	6.2568	13.538	4.6054	1.7504	0.34018	0.37998	926.07	1551.8	862.58	0.49059	0.59676	0.025187821	46.323	6.243	7.2815	15.402	1.9452	1.6385	0.1263	0.84235	14	0.29279	85.2	6.0857	0	0	0	0	0	0	0	0	0	0	1
Alopecurus_myosuroides_B028_007	Not used	Not used	Not used	B028	Alopecurus	Alopecurus_myosuroides	Alopecurus_myosuroides	4468.8	9111.4	2926.2	0.49046	0.015023494	65.601	25.992	8.3021	19.116	5.985	2.1596	0.31309	0.36084	2128	3743.5	1526	0.47619	0.56845	0.02402043	60.486	8.0623	10.255	20.995	2.5153	2.0614	0.11981	0.81957	17	0.25914	131.3	7.7235	0	0	0	0	0	0	0	0	0	0	3
Alopecurus_myosuroides_B028_008	Not used	Not used	Not used	B028	Alopecurus	Alopecurus_myosuroides	Alopecurus_myosuroides	2540.4	4339.2	1437.4	0.58544	0.040961175	29.92	22.431	10.658	7.8964	6.4318	2.7404	0.81453	0.42597	1142.3	1271.3	640.62	0.44965	0.89852	0.093553491	18.525	10.67	13.595	4.5081	3.4073	3.2641	0.75583	0.95796	6	0.20053	48.7	8.1167	0	0	0	0	0	0	0	1	1	1	1
Alopecurus_myosuroides_B028_009	Not used	Not used	Not used	B028	Alopecurus	Alopecurus_myosuroides	Alopecurus_myosuroides	3447.7	5891	1831.9	0.58524	0.036446411	37.509	22.92	13.071	10.21	5.6231	3.2043	0.55073	0.56986	1882.3	2484.7	1000.8	0.54595	0.75755	0.066624953	29.431	10.892	12.945	8.7346	3.5033	2.5672	0.40109	0.73281	10	0.2666	59.2	5.92	0	0	0	0	0	0	0	0	0	0	0
Alopecurus_myosuroides_B028_010	Not used	Not used	Not used	B028	Alopecurus	Alopecurus_myosuroides	Alopecurus_myosuroides	2592.4	4519.7	1704.1	0.57359	0.025598818	37.091	20.84	10.257	10.557	4.9375	2.5848	0.46768	0.52351	1394	2444.2	989.11	0.5377	0.5703	0.037852354	35.544	10.115	9.973	12.143	2.9825	2.0407	0.24561	0.68424	12	0.32353	74.4	6.2	0	0	0	0	0	0	0	0	0	0	0
Alopecurus_myosuroides_B028_011	Not used	Not used	Not used	B028	Alopecurus	Alopecurus_myosuroides	Alopecurus_myosuroides	3272.9	6433.1	2101.6	0.50876	0.021752863	46.557	22.816	10.014	12.939	5.6014	2.5259	0.4329	0.45089	1309	2314.8	1102.9	0.39994	0.56531	0.024075317	42.017	9.4189	9.5728	14.431	2.4905	1.7431	0.17258	0.6999	13	0.27923	90.5	6.9615	0	0	0	0	0	0	0	0	0	1	2
Alopecurus_myosuroides_B028_012	Not used	Not used	Not used	B028	Alopecurus	Alopecurus_myosuroides	Alopecurus_myosuroides	3182.1	6127.8	1656.5	0.51929	0.041990829	34.398	27.549	15.936	7.5868	7.0143	3.6518	0.92455	0.52055	1192.4	1343.1	669.62	0.37474	0.88784	0.089260601	18.793	12.505	12.936	5.23	3.4728	2.8313	0.66401	0.81528	6	0.17443	51.9	8.65	0	0	0	0	0	0	0	1	2	3	4
Alopecurus_myosuroides_B028_013	Not used	Not used	Not used	B028	Alopecurus	Alopecurus_myosuroides	Alopecurus_myosuroides	4619.4	7695.5	2230.6	0.60028	0.036241584	36.282	29.36	14.821	9.1845	7.3512	3.5896	0.80039	0.48833	2558.7	2929.7	1183.5	0.5539	0.8735	0.074444921	29.372	12.736	13.057	9.9355	3.6449	2.9988	0.36686	0.82273	10	0.27562	71.3	7.13	0	0	0	0	0	0	1	1	1	2	3
Alopecurus_myosuroides_B028_014	Not used	Not used	Not used	B028	Alopecurus	Alopecurus_myosuroides	Alopecurus_myosuroides	2091.6	3673.9	1458	0.56933	0.026606382	35.581	20.094	8.3892	10.587	4.7426	2.2626	0.44798	0.47712	1202.8	1868.7	876.43	0.57505	0.64366	0.040507576	33.692	8.1233	9.1752	11.446	2.6954	1.9809	0.23549	0.73493	11	0.30915	67.7	6.1545	0	0	0	0	0	0	0	0	0	0	0
Alopecurus_myosuroides_B028_015	Not used	Not used	Not used	B028	Alopecurus	Alopecurus_myosuroides	Alopecurus_myosuroides	2315.2	4026.9	1578.9	0.57492	0.025669315	35.916	19.11	9.2679	10.065	4.5922	2.5551	0.45627	0.55648	1407.8	2322.1	1010.4	0.60807	0.60602	0.036216213	35.396	9.0007	10.733	11.241	2.7314	2.297	0.24298	0.84095	12	0.33411	62	5.1667	0	0	0	0	0	0	0	0	0	0	0
Alopecurus_myosuroides_B028_016	Not used	Not used	Not used	B028	Alopecurus	Alopecurus_myosuroides	Alopecurus_myosuroides	2259.9	4302.7	1474.4	0.52523	0.030035412	34.784	20.675	10.3	9.4537	5.0823	2.6116	0.5376	0.51382	1049.7	1995.8	877.7	0.4645	0.52609	0.03071802	32.797	8.8406	11.299	10.617	2.3942	2.0893	0.22551	0.87264	13	0.37373	53.2	4.0923	0	0	0	0	0	0	0	0	0	0	0
Arrhenatherum_elatius_B010_001	Not used	Not used	Not used	B010	Arrhenatherum	Arrhenatherum_elatius	Arrhenatherum_elatius_ssp._bulbosum	1175.6	2609.9	1387.6	0.45046	0.009750512	52.359	13.883	5.2088	14.638	3.3001	1.3206	0.22544	0.40022	504.88	906.62	639.95	0.42945	0.55688	0.018333244	51.229	4.9598	5.0177	17.025	1.4574	1.1439	0.085601	0.78488	24	0.45837	112.8	4.7	0	0	0	0	0	0	0	0	0	0	0
Arrhenatherum_elatius_B010_002	Not used	Not used	Not used	B010	Arrhenatherum	Arrhenatherum_elatius	Arrhenatherum_elatius_ssp._bulbosum	2682.7	7233.6	2337.5	0.37087	0.010621613	66.396	17.473	10.297	19.194	3.9062	2.4272	0.20351	0.62138	1328.4	2564	1168.3	0.49518	0.51811	0.020859108	63.8	9.9871	7.4245	19.941	2.5054	1.4874	0.12564	0.59369	27	0.40665	130	4.8148	0	0	0	0	0	0	0	0	0	0	0
Arrhenatherum_elatius_B010_003	Not used	Not used	Not used	B010	Arrhenatherum	Arrhenatherum_elatius	Arrhenatherum_elatius_ssp._bulbosum	1099.3	2538	1245.9	0.43313	0.011778338	57.743	12.986	5.3666	16.417	2.6843	1.3966	0.1635	0.52027	544.58	1066.9	718.31	0.4954	0.51042	0.015083036	55.554	5.6198	5.2235	17.989	1.3986	1.1475	0.077751	0.82043	23	0.39831	79.3	3.4478	0	0	0	0	0	0	0	0	0	0	0
Arrhenatherum_elatius_B010_004	Not used	Not used	Not used	B010	Arrhenatherum	Arrhenatherum_elatius	Arrhenatherum_elatius_ssp._bulbosum	1454.2	3122.1	1531.3	0.46578	0.011101165	55.681	17.066	4.9642	15.04	3.925	1.3631	0.26098	0.34727	748.29	1140.4	800.54	0.51457	0.65615	0.020572729	53.193	5.5626	5.7165	18.218	1.6179	1.3989	0.088804	0.86468	23	0.41307	112.3	4.8826	0	0	0	0	0	0	0	0	0	0	0
Arrhenatherum_elatius_B010_005	Not used	Not used	Not used	B010	Arrhenatherum	Arrhenatherum_elatius	Arrhenatherum_elatius_ssp._bulbosum	2237.9	6240.4	2301.5	0.35862	0.007743718	75.717	18.403	7.4553	21.603	3.8719	1.6284	0.17923	0.42056	1026.4	2006	1126.7	0.45863	0.51166	0.013883838	74.801	7.2702	5.818	24.671	1.7255	1.3996	0.069941	0.81109	29	0.38301	145.9	5.031	0	0	0	0	0	0	0	0	0	0	0
Arrhenatherum_elatius_B010_006	Not used	Not used	Not used	B010	Arrhenatherum	Arrhenatherum_elatius	Arrhenatherum_elatius_ssp._bulbosum	1248	2924.4	1317.3	0.42674	0.012843288	46.436	14.379	7.2007	13.461	3.0898	1.7254	0.22953	0.55846	563.5	1297.4	803.34	0.45153	0.43432	0.011544916	45.69	7.1972	6.8182	16.089	1.9223	1.4293	0.11948	0.74354	18	0.38763	68.6	3.8111	0	0	0	0	0	0	0	0	0	0	0
Arrhenatherum_elatius_B010_007	Not used	Not used	Not used	B010	Arrhenatherum	Arrhenatherum_elatius	Arrhenatherum_elatius_ssp._bulbosum	1614.9	4086	1705.6	0.39522	0.009907426	54.443	16.707	6.8088	15.762	3.6992	1.6281	0.23469	0.44012	822.77	1428.4	850.1	0.5095	0.57601	0.020770549	52.283	6.6803	6.3965	17.857	1.8143	1.4174	0.1016	0.78124	25	0.45919	113.3	4.532	0	0	0	0	0	0	0	0	0	0	0
Arrhenatherum_elatius_B010_008	Not used	Not used	Not used	B010	Arrhenatherum	Arrhenatherum_elatius	Arrhenatherum_elatius_ssp._bulbosum	701.13	1873.8	864.55	0.37417	0.014339298	32.57	15.327	5.9659	9.4765	3.5032	1.3861	0.36967	0.39566	331.91	591.82	410.58	0.47338	0.56082	0.030001877	30.043	5.3717	5.8728	10.708	1.5519	1.3216	0.14493	0.85156	13	0.39914	65	5	0	0	0	0	0	0	0	0	0	0	0
Avena_barbata_E001_001	train	Not used	Not used	E001	Avena	Avena_barbata	Avena_barbata	2332.4	6877.6	2604.4	0.33914	0.005804758	108.53	15.42	5.2141	31.017	3.7976	1.2184	0.12243	0.32085	1216.2	2185	1429.9	0.52144	0.55661	0.009536612	106.04	6.2794	4.2907	30.899	1.4356	1.2907	0.046461	0.8991	32	0.29486	169.1	5.2844	0	0	0	0	0	0	0	0	0	0	0
Avena_barbata_E001_002	test	Not used	Not used	E001	Avena	Avena_barbata	Avena_barbata	4768.7	13227	3483.3	0.36052	0.010142114	88.419	23.367	9.9286	24.811	5.4518	2.1349	0.21973	0.39163	2352.7	4066.3	1766.2	0.49337	0.5786	0.018937149	85.447	9.0907	8.2777	25.405	2.1812	2.019	0.085857	0.92566	27	0.30536	156.6	5.8	0	0	0	0	0	0	0	0	1	1	2
Avena_barbata_E001_003	valid	Not used	Not used	E001	Avena	Avena_barbata	Avena_barbata	2420.3	10366	2421.4	0.23348	0.007777498	80.461	24.183	7.8705	24.479	5.0533	1.5412	0.20643	0.305	1106.6	2274.1	1201.1	0.45723	0.48663	0.013321249	73.072	7.8233	5.5255	23.575	1.7509	1.5045	0.074269	0.85928	25	0.31071	146	5.84	0	0	0	0	0	0	0	0	0	3	6
Avena_barbata_E001_004	Not used	Not used	Not used	E001	Avena	Avena_barbata	Avena_barbata	2573.8	7038.1	2143.4	0.3657	0.012680636	59.517	21.873	8.5841	17.201	5.0667	1.9847	0.29456	0.39175	1184	2162.6	1063.7	0.46003	0.54749	0.021955688	53.992	8.4563	8.0095	16.884	2.0205	1.8593	0.11967	0.92025	17	0.28563	99.3	5.8412	0	0	0	0	0	0	0	0	0	0	1
Avena_barbata_E001_005	valid	Not used	Not used	E001	Avena	Avena_barbata	Avena_barbata	3612	7527.1	2546.5	0.47987	0.01489243	76.994	17.412	8.5158	22.316	4.0402	2.0755	0.18105	0.5137	2184.1	3482.1	1571.1	0.60469	0.62725	0.023186472	75.347	7.6116	8.7965	21.997	2.2965	2.0254	0.1044	0.88194	28	0.36366	109.9	3.925	0	0	0	0	0	0	0	0	0	0	0
Avena_barbata_E001_006	Not used	Not used	Not used	E001	Avena	Avena_barbata	Avena_barbata	2805.8	6250.7	2015.1	0.44888	0.0181353	61.335	16.784	9.4206	17.522	4.1199	2.1837	0.23513	0.53004	1624.2	2716.2	1232.8	0.57886	0.59796	0.026540082	58.56	8.4912	8.5429	17.731	2.3536	1.91	0.13274	0.8115	19	0.30978	87.3	4.5947	0	0	0	0	0	0	0	0	0	0	0
Avena_barbata_E001_007	train	Not used	Not used	E001	Avena	Avena_barbata	Avena_barbata	3789.3	8028.7	2676.8	0.47196	0.01411144	61.854	18.62	8.9386	18.703	4.935	2.2429	0.26387	0.45449	2041.4	3320.2	1404.6	0.53873	0.61484	0.028346494	61.698	8.0523	9.8019	19.582	2.3791	2.0862	0.1215	0.87687	24	0.38801	115.6	4.8167	0	0	0	0	0	0	0	0	0	0	0
Avena_barbata_E001_008	train	Not used	Not used	E001	Avena	Avena_barbata	Avena_barbata	1976.3	5463	1994.2	0.36176	0.009283265	84.417	13.485	6.8014	24.788	2.9831	1.5752	0.12034	0.52804	994.17	2036.9	1187.2	0.50305	0.48808	0.011133988	82.856	5.8587	5.7717	25.28	1.576	1.1899	0.06234	0.75503	28	0.33169	118.4	4.2286	0	0	0	0	0	0	0	0	0	0	0
Avena_barbata_E001_009	valid	Not used	Not used	E001	Avena	Avena_barbata	Avena_barbata	2736.6	7024.4	1986	0.38959	0.018021297	57.136	21.568	8.4712	17.406	4.9775	2.0101	0.28596	0.40385	1548	2467.7	1144.3	0.56567	0.62731	0.030145559	52.122	10.274	6.9817	17.178	2.1556	2.0185	0.12548	0.9364	17	0.29753	81.8	4.8118	0	0	0	0	0	0	0	0	0	0	1
Avena_barbata_E001_010	train	Not used	Not used	E001	Avena	Avena_barbata	Avena_barbata	3682.4	12624	3196.2	0.2917	0.007828187	96.846	23.531	9.5803	27.193	5.0955	1.7662	0.18738	0.34662	1950.5	3566.6	1657.8	0.52969	0.54688	0.015739706	88.307	7.7357	8.4274	26.374	2.0463	1.854	0.077589	0.90602	33	0.34075	177.6	5.3818	0	0	0	0	0	0	0	0	0	0	1
Avena_barbata_E001_011	train	Not used	Not used	E001	Avena	Avena_barbata	Avena_barbata	2452.6	5982.8	1993.9	0.40994	0.01430357	49.851	22.972	9.1063	13.206	5.3556	2.0552	0.40554	0.38382	1184	1927.8	957.14	0.48278	0.61422	0.030135481	44.235	7.9193	9.1661	15.006	2.0089	1.8483	0.13387	0.92005	18	0.36108	93.4	5.1889	0	0	0	0	0	0	0	0	0	0	2
Avena_barbata_E001_012	Not used	Not used	Not used	E001	Avena	Avena_barbata	Avena_barbata	1740.2	4279.8	1666.7	0.4066	0.01232898	47.416	19.491	6.7407	13.608	4.7455	1.6171	0.34873	0.34077	789.31	1447.9	798.12	0.45359	0.54511	0.023098924	45.652	6.9521	8.022	14.959	1.7858	1.5516	0.11938	0.86883	16	0.33744	97.9	6.1188	0	0	0	0	0	0	0	0	0	0	0
Avena_barbata_E001_013	train	Not used	Not used	E001	Avena	Avena_barbata	Avena_barbata	1203.1	3250.6	1324.1	0.37013	0.011752824	53.56	14.746	5.6563	15.291	3.5033	1.3902	0.2291	0.39681	484.86	1001.6	665.39	0.403	0.48425	0.015041981	52.252	4.6445	6.6633	16.288	1.3356	1.1177	0.081999	0.8369	18	0.33607	84.4	4.6889	0	0	0	0	0	0	0	0	0	0	0
Avena_barbata_E001_014	test	Not used	Not used	E001	Avena	Avena_barbata	Avena_barbata	1995.6	7160.5	2270.5	0.2787	0.00641333	93.554	16.692	7.7401	27.701	3.7268	1.4515	0.13454	0.38948	905.84	2448.9	1187.9	0.45391	0.3699	0.009227084	92.161	6.9522	7.1223	28.976	1.5339	1.2003	0.052938	0.78252	29	0.30998	158.3	5.4586	0	0	0	0	0	0	0	0	0	0	0
Avena_barbata_E001_015	valid	Not used	Not used	E001	Avena	Avena_barbata	Avena_barbata	9806.3	18431	5037.5	0.53206	0.014179676	118.06	21.013	11.967	31.851	5.5557	2.7431	0.17443	0.49377	6281	8932.8	3232.6	0.6405	0.70314	0.022014195	114.4	10.333	11.492	34.01	3.1317	2.6309	0.092083	0.84007	35	0.29645	158.5	4.5286	0	0	0	0	0	0	0	0	0	0	0
Avena_barbata_E001_016	train	Not used	Not used	E001	Avena	Avena_barbata	Avena_barbata	2251.8	6523.5	2213.2	0.34518	0.008816552	48.889	23.853	7.9597	13.868	6.0761	1.7076	0.43813	0.28106	667.88	1057.4	787.25	0.2966	0.63212	0.017232964	44.046	6.3399	6.564	15.022	1.589	1.5129	0.10578	0.95215	16	0.32727	120.9	7.5563	0	0	0	0	0	0	0	0	1	4	7
Avena_barbata_E001_017	train	Not used	Not used	E001	Avena	Avena_barbata	Avena_barbata	6983.4	15822	4751.6	0.44137	0.008568708	119.17	20.852	10.593	33.576	5.156	2.1783	0.15356	0.42248	4018.1	6585.4	2638.2	0.57537	0.61015	0.016573699	116.87	8.9586	10.247	36.144	2.3234	2.2435	0.064281	0.96562	38	0.31886	195.2	5.1368	0	0	0	0	0	0	0	0	0	0	1
Avena_barbata_E001_018	Not used	Not used	Not used	E001	Avena	Avena_barbata	Avena_barbata	860.01	2475.1	987.3	0.34747	0.014486408	42.75	12.431	7.7868	11.953	2.7206	1.8001	0.2276	0.66173	397.95	756.33	543.95	0.46272	0.52616	0.018547321	37.843	6.5787	4.9159	12.181	1.657	1.1518	0.13603	0.69512	17	0.39766	62.2	3.6588	0	0	0	0	0	0	0	0	0	0	0
Avena_barbata_E001_019	train	Not used	Not used	E001	Avena	Avena_barbata	Avena_barbata	6562.8	16488	4552.5	0.39805	0.008604578	120.66	25.339	8.217	32.856	5.8453	1.9308	0.1779	0.33032	4002.6	6061.8	2601	0.60989	0.66029	0.017161864	110.27	10.723	7.8486	35.011	2.3913	2.2585	0.068302	0.94446	40	0.3315	202	5.05	0	0	0	0	0	0	0	0	0	1	5
Avena_barbata_E001_020	train	Not used	Not used	E001	Avena	Avena_barbata	Avena_barbata	2487.7	5341.4	2008.8	0.46574	0.01439087	56.87	17.607	10.022	15.855	4.1679	2.1127	0.26287	0.50691	1553.9	1851.4	1104.9	0.62463	0.83934	0.033742584	53.631	7.5309	7.7171	14.929	2.2861	2.0102	0.15313	0.87932	31	0.5451	112.8	3.6387	0	0	0	0	0	0	0	0	0	0	0
Avena_barbata_E001_021	train	Not used	Not used	E001	Avena	Avena_barbata	Avena_barbata	4457.3	9709.8	2845	0.45905	0.016262902	65.019	20.115	11.24	19.066	4.9421	2.7108	0.2592	0.54842	2613.7	4571.1	1660.3	0.58639	0.57623	0.028135387	63.043	11.14	10.484	19.815	2.9222	2.1626	0.14748	0.74006	21	0.32298	116.6	5.5524	0	0	0	0	0	0	0	0	0	0	0
Avena_barbata_E001_022	train	Not used	Not used	E001	Avena	Avena_barbata	Avena_barbata	4987.9	10497	3335.8	0.47516	0.012633875	67.837	23.945	9.8758	19.111	5.5347	2.4863	0.28961	0.44926	2238.9	3769.9	1544.9	0.44888	0.5939	0.025625326	62.588	9.0705	10.511	20.659	2.579	2.0668	0.12483	0.80139	21	0.30956	141.7	6.7476	0	0	0	0	0	0	0	0	0	0	2
Avena_barbata_E086_001	valid	test	Not used	E086	Avena	Avena_barbata	Avena_barbata	2335.4	5924.4	1891.5	0.39421	0.015191639	61.358	13.971	10.762	17.967	3.2597	2.3664	0.18143	0.726	1157.1	2211	1138.6	0.49544	0.52363	0.017097372	59.906	8.3761	7.3656	18.501	1.9541	1.48	0.10562	0.7574	21	0.34225	73.6	3.5048	0	0	0	0	0	0	0	0	0	0	0
Avena_barbata_E086_002	Not used	train	Not used	E086	Avena	Avena_barbata	Avena_barbata	2697.2	6568.1	2263.7	0.41065	0.011821452	62.338	19.106	8.3382	17.595	4.4897	1.9842	0.25517	0.44201	1160.5	2086	1093.8	0.43025	0.5563	0.019398925	57.195	7.423	8.9213	16.957	2.2143	1.5117	0.13058	0.68272	22	0.35292	117.1	5.3227	0	0	0	0	0	0	0	0	0	0	0
Avena_barbata_E086_003	Not used	test	Not used	E086	Avena	Avena_barbata	Avena_barbata	2114.1	4465.1	1745.4	0.47348	0.015844089	56.696	14.962	8.6018	15.757	3.4017	2.1271	0.21589	0.6253	1299.9	2089.4	1088.4	0.61488	0.62217	0.024703325	56.017	8.2115	7.0294	17.939	2.2265	1.6247	0.12412	0.7297	21	0.37039	85.8	4.0857	0	0	0	0	0	0	0	0	0	0	0
Avena_barbata_E086_004	train	train	Not used	E086	Avena	Avena_barbata	Avena_barbata	2787.8	5722.3	2027.4	0.48719	0.01757948	56.455	16.52	9.5976	15.851	4.0008	2.3695	0.25239	0.59231	1532.3	2390.3	1170.2	0.54964	0.64097	0.027619031	55.036	8.6043	8.7036	16.469	2.4114	1.7384	0.14643	0.72091	19	0.33655	89.5	4.7105	0	0	0	0	0	0	0	0	0	0	0
Avena_barbata_E086_005	Not used	train	Not used	E086	Avena	Avena_barbata	Avena_barbata	6037.5	15359	4312.1	0.39309	0.008569371	109.5	18.137	11.27	30.128	4.6782	2.6301	0.15528	0.56228	3792.8	6318.1	2474.1	0.6282	0.6003	0.017904791	101.6	10.432	9.8629	29.128	2.525	2.4417	0.086687	0.96699	35	0.31964	143.5	4.1	0	0	0	0	0	0	0	0	0	0	0
Avena_barbata_E086_006	Not used	train	Not used	E086	Avena	Avena_barbata	Avena_barbata	5233.3	13294	3627.8	0.39365	0.010812407	92.03	21.481	10.518	25.921	4.9844	2.3008	0.19229	0.46168	2908.5	4791.2	1978.8	0.55577	0.60696	0.02057944	88.753	9.0614	9.2063	27.108	2.4649	2.0328	0.09093	0.82471	26	0.28252	152.8	5.8769	0	0	0	0	0	0	0	0	0	0	2
Avena_barbata_E086_007	test	valid	Not used	E086	Avena	Avena_barbata	Avena_barbata	2998.4	7339.4	2606.8	0.40854	0.009566589	84.202	14.968	8.7841	23.868	3.5583	1.974	0.14908	0.55477	1486.8	2913.7	1409.7	0.49587	0.51029	0.014873944	82.559	6.9665	6.7925	25.948	1.9017	1.5542	0.073287	0.8173	28	0.33253	122.1	4.3607	0	0	0	0	0	0	0	0	0	0	0
Avena_barbata_E086_008	Not used	train	Not used	E086	Avena	Avena_barbata	Avena_barbata	9660.3	28066	6084.9	0.3442	0.00780768	123.21	26.986	14.945	34.258	6.3351	2.7565	0.18492	0.43512	5658.5	8879.2	3092.3	0.58575	0.63727	0.020410747	114.44	11.529	11.167	35.727	2.9412	2.7014	0.082327	0.91845	49	0.39768	270.8	5.5265	0	0	0	0	0	0	0	0	0	0	2
Avena_barbata_E086_009	Not used	train	Not used	E086	Avena	Avena_barbata	Avena_barbata	2825.1	7128	2200	0.39633	0.014128652	60.652	20.196	9.974	17.767	4.2633	2.3237	0.23996	0.54505	1419.9	2624.6	1195.7	0.50261	0.54103	0.022230537	56.659	8.8734	9.5838	16.697	2.3225	1.6703	0.1391	0.71918	20	0.32975	97.7	4.885	0	0	0	0	0	0	0	0	0	0	0
Avena_barbata_E086_010	valid	valid	Not used	E086	Avena	Avena_barbata	Avena_barbata	2363.3	5628.7	1902.2	0.41986	0.015295733	53.177	19.591	8.6953	14.078	4.7938	2.1231	0.34052	0.44287	1094.1	1895.2	941.87	0.46295	0.57787	0.027004881	48.114	7.1818	7.9995	16.334	2.1165	1.8542	0.12957	0.87606	19	0.35729	92.9	4.8895	0	0	0	0	0	0	0	0	0	0	1
Avena_barbata_E086_011	test	train	Not used	E086	Avena	Avena_barbata	Avena_barbata	1473.7	3732.9	1423.8	0.39478	0.014183138	45.74	18.297	7.9126	12.122	3.9827	1.8779	0.32856	0.47147	743.65	1060.1	666.78	0.50462	0.70146	0.035163378	38.642	7.0589	7.2908	10.943	2.083	1.5471	0.19035	0.74272	17	0.37166	83	4.8824	0	0	0	0	0	0	0	0	0	0	0
Avena_barbata_E086_012	valid	train	Not used	E086	Avena	Avena_barbata	Avena_barbata	2783.2	7603	2531.7	0.36606	0.00899815	86.006	16.226	8.5911	24.973	3.607	1.8657	0.14444	0.51726	1261.8	2385.7	1318.8	0.45338	0.52892	0.013084145	84.561	7.5138	5.9212	24.253	1.8606	1.4064	0.076714	0.7559	27	0.31393	132.2	4.8963	0	0	0	0	0	0	0	0	0	0	0
Avena_barbata_E086_013	train	train	Not used	E086	Avena	Avena_barbata	Avena_barbata	2615.1	7430.1	2403.6	0.35196	0.00928306	51.361	22.461	10.27	14.67	5.3029	2.1672	0.36148	0.40865	1153.1	1652.5	906.24	0.44093	0.69776	0.033674828	45.257	7.016	7.7753	15.227	1.9217	1.868	0.1262	0.97205	35	0.68144	137.3	3.9229	0	0	0	0	0	0	0	0	0	2	3
Avena_barbata_E086_014	test	train	Not used	E086	Avena	Avena_barbata	Avena_barbata	2494.2	6735.6	2339.8	0.3703	0.009154349	62.877	20.112	8.5315	17.254	4.8558	1.8508	0.28143	0.38118	1143.6	1638.7	1021.8	0.4585	0.69797	0.023107434	57.214	6.7699	7.2178	15.935	1.8973	1.6972	0.11906	0.89457	23	0.36579	129.5	5.6304	0	0	0	0	0	0	0	0	0	0	1
Avena_barbata_E086_015	train	train	Not used	E086	Avena	Avena_barbata	Avena_barbata	1704.3	4002.3	1547	0.42583	0.014788437	48.59	15.045	8.3234	13.743	3.5427	2.1415	0.25778	0.60444	1068.2	1619.1	905.14	0.62679	0.6598	0.029004074	45	7.0397	8.0492	11.996	2.2641	1.6947	0.18874	0.74849	21	0.43218	72.9	3.4714	0	0	0	0	0	0	0	0	0	0	0
Avena_barbata_E086_016	test	train	Not used	E086	Avena	Avena_barbata	Avena_barbata	747.43	1603.2	757.38	0.46621	0.024238217	32.802	13.424	6.7017	9.0688	2.9637	1.6847	0.3268	0.56847	386.49	581.27	453.54	0.51709	0.6649	0.030180808	30.849	5.7013	5.8063	10.192	1.4639	1.3011	0.14364	0.88878	12	0.36583	43.6	3.6333	0	0	0	0	0	0	0	0	0	0	0
Avena_barbata_E086_017	Not used	train	Not used	E086	Avena	Avena_barbata	Avena_barbata	1762.8	3682.1	1439.8	0.47876	0.019624595	46.125	16.143	9.0728	12.875	3.5522	2.162	0.27589	0.60872	978.01	1518.6	853.67	0.5548	0.64406	0.028981286	43.956	8.065	7.215	13.786	2.1752	1.6987	0.15778	0.78095	18	0.39025	63.5	3.5278	0	0	0	0	0	0	0	0	0	0	0
Avena_barbata_E086_018	Not used	train	Not used	E086	Avena	Avena_barbata	Avena_barbata	1136.9	2299.2	999.32	0.49447	0.024413605	33.594	15.116	7.6369	9.7898	3.5041	1.8292	0.35794	0.52197	539.09	754.49	545.04	0.47418	0.71451	0.033832847	32.782	5.8824	5.3505	10.034	1.9382	1.31	0.19315	0.67592	10	0.29767	50.2	5.02	0	0	0	0	0	0	0	0	0	0	0
Avena_barbata_E086_019	Not used	train	Not used	E086	Avena	Avena_barbata	Avena_barbata	1850	4216.6	1523.5	0.43875	0.01824388	47.132	16.607	8.4884	13.719	3.7331	2.0679	0.27212	0.55386	1032	1649.4	903.39	0.55781	0.62567	0.027229187	46.792	7.4222	8.3681	14.329	2.2166	1.5696	0.15469	0.70811	17	0.36069	73.2	4.3059	0	0	0	0	0	0	0	0	0	0	0
Avena_barbata_E086_020	valid	valid	Not used	E086	Avena	Avena_barbata	Avena_barbata	1467.2	3762.3	1391.9	0.38999	0.015047199	47.16	19.81	7.137	13.335	3.8161	1.7404	0.28618	0.45606	806.68	1269.1	778.66	0.54979	0.63558	0.025981254	44.768	6.3377	6.3013	14.504	1.9414	1.486	0.13386	0.76542	19	0.40288	84.2	4.4316	0	0	0	0	0	0	0	0	0	0	0
Avena_barbata_E086_021	train	valid	Not used	E086	Avena	Avena_barbata	Avena_barbata	2474.8	4855	1763.5	0.50975	0.021050138	55.47	16.445	9.0223	15.264	3.8669	2.265	0.25333	0.58571	1584.4	2237.5	1128.8	0.6402	0.70812	0.03289878	52.408	8.4107	7.7311	16.485	2.5672	1.8546	0.15573	0.72241	17	0.30647	72.3	4.2529	0	0	0	0	0	0	0	0	0	0	0
Avena_barbata_E086_022	train	valid	Not used	E086	Avena	Avena_barbata	Avena_barbata	1060.1	2086	965.52	0.50821	0.023534825	48.069	12.626	6.0194	13.656	2.6996	1.6121	0.19768	0.59719	652.19	1089.2	732.53	0.61519	0.59878	0.020397322	47.924	5.9685	5.5303	14.831	1.6056	1.3259	0.10826	0.82584	14	0.29125	45.8	3.2714	0	0	0	0	0	0	0	0	0	0	0
Avena_barbata_E086_023	train	train	Not used	E086	Avena	Avena_barbata	Avena_barbata	1603.2	4049	1326.3	0.39596	0.020765922	44.459	17.43	10.635	12.248	3.9519	2.2933	0.32264	0.58038	918.98	1215.7	733.94	0.5732	0.7559	0.040265358	37.413	8.1232	7.6104	9.6235	2.4369	1.833	0.25322	0.75218	15	0.33739	59.3	3.9533	0	0	0	0	0	0	0	0	0	0	1
Avena_barbata_E099_001	train	train	Not used	E099	Avena	Avena_wiestii	Avena_wiestii	719.98	2048.7	946.54	0.35142	0.011521926	51.346	10.419	5.8408	14.623	2.3105	1.3441	0.158	0.58177	357.89	579.69	541.37	0.49709	0.61739	0.015216602	46.766	4.6211	3.865	13.103	1.3415	0.94322	0.10238	0.70314	19	0.37004	66.1	3.4789	0	0	0	0	0	0	0	0	0	0	0
Avena_barbata_E099_002	Not used	test	Not used	E099	Avena	Avena_wiestii	Avena_wiestii	809.78	2288.2	1055	0.3539	0.010526351	67.708	8.7753	5.8755	20.051	2.0096	1.221	0.10023	0.60768	433.59	874.09	671.01	0.53544	0.49605	0.011729315	65.679	4.6689	4.466	18.81	1.1085	0.98444	0.058933	0.88805	27	0.39877	73.6	2.7259	0	0	0	0	0	0	0	0	0	0	0
Avena_barbata_E099_003	train	train	Not used	E099	Avena	Avena_wiestii	Avena_wiestii	834.53	2654.5	1052	0.31438	0.011275552	55.47	13.267	6.4732	15.816	2.768	1.3415	0.17501	0.48464	455.74	867.29	629.4	0.54611	0.52549	0.015702008	53.856	5.6466	5.2415	16.077	1.2643	1.107	0.078637	0.87557	19	0.34253	72.7	3.8263	0	0	0	0	0	0	0	0	0	0	0
Avena_barbata_E099_004	Not used	test	Not used	E099	Avena	Avena_wiestii	Avena_wiestii	759.59	1774.2	856.22	0.42812	0.017326207	41.29	12.117	5.6981	11.917	2.8493	1.3916	0.23909	0.48838	369.32	710.04	512.61	0.48621	0.52021	0.019087346	40.378	5.0959	5.1506	13.24	1.3872	1.0987	0.10478	0.79201	14	0.33907	53.5	3.8214	0	0	0	0	0	0	0	0	0	0	0
Avena_barbata_E099_005	train	test	Not used	E099	Avena	Avena_wiestii	Avena_wiestii	943.9	2726.6	1201.7	0.34618	0.009677539	72.538	9.9448	6.074	21.243	2.0476	1.2954	0.096388	0.63276	549.64	1105.5	824.82	0.58231	0.50902	0.010147995	71.885	4.7634	4.5452	21.912	1.2993	0.96362	0.059298	0.74162	27	0.37222	79.9	2.9593	0	0	0	0	0	0	0	0	0	0	0
Avena_barbata_E099_006	train	train	Not used	E099	Avena	Avena_wiestii	Avena_wiestii	1402	3405.2	1523.5	0.41172	0.010477792	63.477	13.217	6.1393	17.519	3.1672	1.4888	0.18078	0.47004	765.21	1158.6	851.49	0.5458	0.66049	0.017878198	61.173	4.9928	5.8422	17.151	1.541	1.2998	0.08985	0.84345	25	0.39384	94.1	3.764	0	0	0	0	0	0	0	0	0	0	0
Avena_barbata_E099_007	valid	valid	Not used	E099	Avena	Avena_wiestii	Avena_wiestii	963.22	2898.3	1120.3	0.33234	0.012437958	44.962	16.258	6.6077	12.797	3.6927	1.4066	0.28856	0.38089	436.48	793.11	556.26	0.45314	0.55047	0.02086394	41.381	6.1731	4.7401	13.962	1.3112	1.2225	0.09391	0.93232	16	0.35585	69.5	4.3438	0	0	0	0	0	0	0	0	0	0	0
Avena_barbata_E099_008	Not used	test	Not used	E099	Avena	Avena_wiestii	Avena_wiestii	971.57	2339.9	1030.6	0.41521	0.016254698	49.348	11.725	6.4993	13.715	2.7072	1.5172	0.1974	0.56045	580.87	837.26	656.13	0.59787	0.69381	0.022515901	48.312	5.0887	5.0679	14.253	1.4888	1.2411	0.10445	0.83363	17	0.34449	56.9	3.3471	0	0	0	0	0	0	0	0	0	0	0
Avena_barbata_E099_009	valid	valid	Not used	E099	Avena	Avena_wiestii	Avena_wiestii	736.41	1569.5	763.7	0.46919	0.022949441	33.832	13.161	6.082	9.6126	3.0238	1.444	0.31457	0.47762	423.66	594.37	470.01	0.57531	0.71281	0.032584777	33.195	5.3344	5.254	10.14	1.4738	1.3116	0.14534	0.88992	12	0.35469	44.3	3.6917	0	0	0	0	0	0	0	0	0	0	0
Avena_barbata_E099_010	train	train	Not used	E099	Avena	Avena_wiestii	Avena_wiestii	837.21	2519	1048	0.33236	0.011478525	41.977	15.457	5.5324	11.61	3.4986	1.4045	0.30134	0.40141	375.96	673.16	508.69	0.44906	0.55861	0.020240666	40.418	4.6227	5.1938	13.343	1.4177	1.2152	0.10625	0.85712	16	0.38116	71.5	4.4688	0	0	0	0	0	0	0	0	0	0	0
Avena_barbata_E099_011	test	valid	Not used	E099	Avena	Avena_wiestii	Avena_wiestii	1920.6	6050.4	1992	0.31744	0.008796441	81.309	15.353	8.5604	22.165	3.451	1.6344	0.15569	0.47361	823.07	1638.9	1031.6	0.42854	0.50221	0.011631632	77.401	6.2041	5.9086	22.604	1.3667	1.2899	0.060463	0.94377	25	0.30747	111.1	4.444	0	0	0	0	0	0	0	0	0	0	0
Avena_barbata_E099_012	train	train	Not used	E099	Avena	Avena_wiestii	Avena_wiestii	1388.8	3319.7	1363.9	0.41834	0.014329563	55.117	14.028	7.1008	15.962	3.1961	1.5981	0.20023	0.50006	778.27	1519.7	827.86	0.56041	0.51211	0.02012292	53.556	6.6027	8.1505	15.881	1.6969	1.3953	0.10685	0.82222	20	0.36286	76.4	3.82	0	0	0	0	0	0	0	0	0	0	0
Avena_barbata_E099_013	valid	train	Not used	E099	Avena	Avena_wiestii	Avena_wiestii	1256.1	3275.5	1299.2	0.38349	0.013561931	42.483	18.974	6.1799	11.014	4.5984	1.5511	0.4175	0.3373	674.65	822.88	590.13	0.53708	0.81986	0.041746022	32.594	5.7925	7.1443	9.1528	1.842	1.7694	0.20125	0.96058	17	0.40016	88.5	5.2059	0	0	0	0	0	0	0	0	0	0	0
Avena_barbata_E099_014	train	train	Not used	E099	Avena	Avena_wiestii	Avena_wiestii	2210.9	6698.5	2139.3	0.33006	0.00941075	84.377	16.207	7.5888	23.055	3.7082	1.6233	0.16084	0.43777	1090.2	1943.5	1189.5	0.49312	0.56095	0.01331129	79.537	6.3223	6.9879	21.893	1.5311	1.3998	0.069936	0.91422	26	0.30814	113.6	4.3692	0	0	0	0	0	0	0	0	0	0	0
Avena_barbata_E099_015	train	train	Not used	E099	Avena	Avena_wiestii	Avena_wiestii	734.46	1790.3	926.34	0.41024	0.012791638	51.567	9.8577	4.7073	14.554	2.3545	1.264	0.16178	0.53689	392.4	690.5	574.81	0.53427	0.56828	0.01528221	49.972	4.3934	4.5388	15.244	1.3376	0.94495	0.087744	0.70644	20	0.38784	66.7	3.335	0	0	0	0	0	0	0	0	0	0	0
Avena_barbata_E099_016	Not used	train	Not used	E099	Avena	Avena_wiestii	Avena_wiestii	1198.9	3316.9	1239.6	0.36143	0.01422402	53.163	17.09	6.0293	15.061	3.6507	1.4358	0.2424	0.39326	609.47	1072	702.24	0.50838	0.56861	0.020218508	50.001	5.3727	6.0857	16.544	1.4794	1.3448	0.089421	0.90904	16	0.30096	75.3	4.7062	0	0	0	0	0	0	0	0	0	0	0
Avena_barbata_E099_017	Not used	valid	Not used	E099	Avena	Avena_wiestii	Avena_wiestii	1616.2	4659.8	1658	0.34683	0.010802835	90.085	13.076	6.9003	25.999	2.8368	1.4565	0.10912	0.51338	947.34	2641.7	1238.1	0.58616	0.35861	0.008913447	89.832	8.764	5.914	27.484	1.6933	1.4127	0.061611	0.83428	25	0.27752	82.6	3.304	0	0	0	0	0	0	0	0	0	0	0
Avena_barbata_E099_018	train	train	Not used	E099	Avena	Avena_wiestii	Avena_wiestii	1009	2735.3	1137.4	0.36888	0.013041988	56.313	14.277	4.8972	16.737	3.0591	1.262	0.18278	0.41265	471.79	1016.9	682.93	0.46758	0.46395	0.013172555	55.525	5.9682	5.4581	17.6	1.2975	1.1893	0.073721	0.91663	18	0.31964	74.1	4.1167	0	0	0	0	0	0	0	0	0	0	0
Avena_barbata_E099_019	train	train	Not used	E099	Avena	Avena_wiestii	Avena_wiestii	1359.7	3354.4	1301.5	0.40535	0.015807195	53.958	13.684	7.6834	15.67	3.0491	1.6878	0.19459	0.55351	771.53	1204.7	798.87	0.56741	0.64041	0.022007891	52.779	5.5922	5.6994	16.306	1.633	1.3854	0.10015	0.8484	20	0.37066	70.6	3.53	0	0	0	0	0	0	0	0	0	0	0
Avena_barbata_E099_020	train	train	Not used	E099	Avena	Avena_wiestii	Avena_wiestii	1275	2730.5	1163.1	0.46693	0.01947468	54.923	10.601	7.1903	15.112	2.6066	1.8203	0.17249	0.69823	841.41	1180.1	795.42	0.65994	0.71296	0.026517156	52.495	6.4549	6.231	14.762	1.8569	1.3849	0.12579	0.74581	21	0.38235	59.1	2.8143	0	0	0	0	0	0	0	0	0	0	0
Avena_barbata_E099_021	valid	train	Not used	E099	Avena	Avena_wiestii	Avena_wiestii	1397.4	4278.7	1530.9	0.32658	0.010258932	65.661	15.695	5.8868	18.985	3.6385	1.3386	0.19166	0.36785	665.06	1294.5	844.91	0.47594	0.51376	0.013822654	62.786	5.1918	6.2028	20.114	1.345	1.2788	0.066869	0.95078	21	0.31983	99.6	4.7429	0	0	0	0	0	0	0	0	0	0	0
Avena_fatua_E106_001	train	Not used	Not used	E106	Avena	Avena_fatua	Avena_fatua	11079	18106	4379.1	0.61186	0.027551653	99.176	20.502	14.107	29.122	5.181	3.6752	0.1779	0.70939	8568.1	11299	3447.1	0.7734	0.75829	0.033783802	97.299	13.6	12.869	25.864	4.1413	3.3457	0.16012	0.80789	34	0.34283	106.1	3.1206	0	0	0	0	0	0	0	0	0	0	0
Avena_fatua_E106_002	valid	Not used	Not used	E106	Avena	Avena_fatua	Avena_fatua	2868	5407.8	1863.4	0.53035	0.023962998	46.584	20.084	9.2473	13.567	4.7556	2.4502	0.35054	0.51521	1650.2	2188.5	1090.1	0.57538	0.75404	0.039625547	43.952	8.3578	8.4935	13.202	2.6702	2.0795	0.20225	0.77879	14	0.30053	73.7	5.2643	0	0	0	0	0	0	0	0	0	0	0
Avena_fatua_E106_003	test	Not used	Not used	E106	Avena	Avena_fatua	Avena_fatua	4165.3	8929.5	2683.6	0.46647	0.016921558	54.199	25.704	9.9999	15.64	6.3447	2.3821	0.40568	0.37555	2034.8	2991.2	1301.6	0.48851	0.68031	0.035392559	51.355	8.4559	10.457	16.051	2.6187	2.3504	0.16315	0.89752	17	0.31366	111.5	6.5588	0	0	0	0	0	0	0	0	0	0	3
Avena_fatua_E106_004	train	Not used	Not used	E106	Avena	Avena_fatua	Avena_fatua	2323	4529.7	1790.3	0.51282	0.017726464	62.522	17.944	6.3263	17.891	4.1849	1.6931	0.23391	0.4046	1349.6	2045.1	1187.1	0.581	0.65997	0.020523402	62.269	5.9081	7.3333	19.009	2.0144	1.7135	0.10597	0.85066	19	0.30389	82.1	4.3211	0	0	0	0	0	0	0	0	0	0	0
Avena_fatua_E106_005	valid	Not used	Not used	E106	Avena	Avena_fatua	Avena_fatua	1318.7	3447.2	1309.3	0.38254	0.014604128	69.575	11.738	8.0005	20.113	2.51	1.6214	0.12479	0.64598	755.39	1718.9	932.94	0.57283	0.43945	0.01324593	67.19	7.0288	5.6428	20.624	1.4823	1.243	0.071876	0.83855	20	0.28746	71.4	3.57	0	0	0	0	0	0	0	0	0	0	0
Avena_fatua_E106_006	train	Not used	Not used	E106	Avena	Avena_fatua	Avena_fatua	9006.9	17379	4195.1	0.51827	0.020712134	108.2	20.445	13.168	30.609	4.5156	3.4738	0.14753	0.76938	6285.4	10334	3224.7	0.69784	0.60822	0.022207466	106.92	13.408	11.967	31.383	3.4963	2.7081	0.11141	0.77455	34	0.31423	105.6	3.1059	0	0	0	0	0	0	0	0	0	0	0
Avena_fatua_E106_007	valid	Not used	Not used	E106	Avena	Avena_fatua	Avena_fatua	4542.3	7759.2	2439	0.58541	0.026805095	52.765	25.218	9.5689	14.583	6.2118	2.5605	0.42596	0.41219	3160	3937.5	1565.4	0.69568	0.80252	0.049068107	49.808	9.2457	13.756	15.345	3.176	2.8309	0.20698	0.89132	14	0.26533	88.1	6.2929	0	0	0	0	0	0	0	0	0	0	0
Avena_fatua_E106_008	train	Not used	Not used	E106	Avena	Avena_fatua	Avena_fatua	1597.5	4512.4	1599.6	0.35404	0.011752998	91.792	11.622	6.8767	27.162	2.8074	1.3719	0.10336	0.48867	1003.1	2587.4	1231.1	0.62789	0.38767	0.010165052	89.633	7.9387	5.44	24.943	1.8262	1.3643	0.073215	0.74705	30	0.32683	80.6	2.6867	0	0	0	0	0	0	0	0	0	0	0
Avena_fatua_E106_009	test	Not used	Not used	E106	Avena	Avena_fatua	Avena_fatua	3472.6	6389.4	2038.5	0.54349	0.026833573	50.494	23.007	9.2262	14.656	5.3068	2.4106	0.36209	0.45429	2271	3063	1344.9	0.65398	0.7386	0.039963674	46.286	8.4834	11.833	15.559	2.6146	2.4762	0.16804	0.94709	20	0.39608	65.9	3.295	0	0	0	0	0	0	0	0	0	0	0
Avena_fatua_E106_010	train	Not used	Not used	E106	Avena	Avena_fatua	Avena_fatua	1294	3387.3	1304.8	0.38202	0.01420816	67.966	13.253	6.943	20.406	2.6771	1.4731	0.13119	0.55031	756.77	1751.3	949.58	0.58483	0.43211	0.012607653	67.476	7.5561	6.2457	21.032	1.473	1.3706	0.070038	0.93049	21	0.30898	68.8	3.2762	0	0	0	0	0	0	0	0	0	0	0
Avena_fatua_E106_011	train	Not used	Not used	E106	Avena	Avena_fatua	Avena_fatua	4747.7	7577	2316.4	0.62659	0.034184324	47.665	26.852	11.483	13.075	5.6398	3.2895	0.43135	0.58318	3223.7	3949	1523.4	0.67901	0.81631	0.055407494	45.419	11.467	11.732	15.242	3.706	2.8719	0.24314	0.77494	14	0.29372	78.1	5.5786	0	0	0	0	0	0	0	0	1	1	1
Avena_fatua_E106_012	valid	Not used	Not used	E106	Avena	Avena_fatua	Avena_fatua	968.6	2528.4	1108.7	0.38309	0.012976211	48.32	15.376	5.424	13.378	3.4651	1.2955	0.25901	0.37388	445.27	673.49	584.16	0.4597	0.66113	0.018747897	47.603	4.324	5.1014	14.79	1.2735	1.1801	0.086109	0.92661	18	0.37252	83.1	4.6167	0	0	0	0	0	0	0	0	0	0	0
Avena_fatua_E106_013	train	Not used	Not used	E106	Avena	Avena_fatua	Avena_fatua	2412.8	5770.3	1986.9	0.41815	0.013989936	49.906	23.699	7.8899	13.982	5.7947	1.7804	0.41445	0.30725	1140.5	1761.4	1007.3	0.4727	0.64751	0.023989169	47.582	9.155	6.0395	14.401	2.2001	1.8143	0.15278	0.82464	14	0.28053	84.6	6.0429	0	0	0	0	0	0	0	0	2	2	4
Avena_fatua_E106_014	train	Not used	Not used	E106	Avena	Avena_fatua	Avena_fatua	1772	3621.1	1419.5	0.48936	0.020692948	53.441	16.021	7.1732	14.769	3.6565	1.8287	0.24758	0.50023	1040.4	1611.3	939.46	0.58712	0.64571	0.024607468	51.379	6.4467	7.3068	16.26	1.946	1.6097	0.11968	0.8272	16	0.2994	66.3	4.1437	0	0	0	0	0	0	0	0	0	0	0
Avena_fatua_E106_015	train	Not used	Not used	E106	Avena	Avena_fatua	Avena_fatua	2833.1	6272.8	2079.8	0.45165	0.016817452	57.481	22.223	7.6911	15.742	5.3195	1.8877	0.33792	0.35487	1591.6	2329.5	1168	0.56179	0.68323	0.029966806	54.297	9.6222	6.8809	18.204	2.3322	1.9695	0.12811	0.84448	19	0.33055	96.3	5.0684	0	0	0	0	0	0	0	0	0	0	2
Avena_fatua_E106_016	Not used	Not used	Not used	E106	Avena	Avena_fatua	Avena_fatua	2881.3	5552.5	1953.3	0.51891	0.020997676	60.458	18.574	7.8703	17.095	4.5916	1.9545	0.2686	0.42571	1709.7	2824.3	1289.5	0.59338	0.60539	0.025696674	57.05	6.9959	9.6668	17.561	2.1907	2.0194	0.12475	0.92183	15	0.24811	72.1	4.8067	0	0	0	0	0	0	0	0	0	0	0
Avena_fatua_E106_017	train	Not used	Not used	E106	Avena	Avena_fatua	Avena_fatua	3287.8	5250.9	1865.7	0.62614	0.031375198	54.747	16.399	10.258	15.349	4.1699	2.5493	0.27168	0.61143	2147.8	2954.3	1327.1	0.65327	0.72699	0.037202991	52.966	9.6686	9.2346	16.354	2.8608	2.0377	0.17493	0.71229	16	0.29226	69.3	4.3312	0	0	0	0	0	0	0	0	0	0	0
Avena_fatua_E106_018	test	Not used	Not used	E106	Avena	Avena_fatua	Avena_fatua	2036.1	4339.6	1748.3	0.46919	0.014623504	81.988	11.186	7.5835	23.429	2.6475	1.7818	0.113	0.67308	1157.2	2138.2	1267.7	0.56837	0.54123	0.01238992	81.987	6.516	5.8187	25.532	1.689	1.274	0.066151	0.75431	23	0.28053	79.1	3.4391	0	0	0	0	0	0	0	0	0	0	0
Avena_fatua_E106_019	valid	Not used	Not used	E106	Avena	Avena_fatua	Avena_fatua	4297.6	8451.5	2670.2	0.5085	0.018286127	74.622	17.768	9.7589	21.453	4.3824	2.4066	0.20428	0.54916	2726.9	4204	1772.1	0.63452	0.64864	0.025186909	73.516	10.127	9.5068	22.752	2.7476	2.0294	0.12076	0.73862	25	0.33502	113	4.52	0	0	0	0	0	0	0	0	0	0	0
Avena_fatua_E106_020	train	Not used	Not used	E106	Avena	Avena_fatua	Avena_fatua	1305	2882	1143.8	0.4528	0.021452202	47.635	11.829	8.0581	13.614	2.7003	1.9959	0.19835	0.73914	563.83	1247.1	730.61	0.43205	0.4521	0.015365286	46.145	7.3514	6.7372	15.568	1.5803	1.2973	0.10151	0.82094	15	0.31489	45.5	3.0333	0	0	0	0	0	0	0	0	0	0	0
Avena_fatua_G007_001	Not used	train	Not used	G007	Avena	Avena_fatua	Avena_fatua	3239.5	7340.7	2215.1	0.44131	0.018200239	52.265	22.181	9.7811	15.376	5.2666	2.3286	0.34251	0.44214	2123.6	2910.1	1280.3	0.65552	0.72973	0.04050525	49.859	10.906	8.6043	15.699	2.5997	2.4819	0.1656	0.95468	24	0.45919	101.2	4.2167	0	0	0	0	0	0	0	0	0	0	0
Avena_fatua_G007_002	Not used	train	Not used	G007	Avena	Avena_fatua	Avena_fatua	4133.5	10519	2918	0.39295	0.012962272	60.27	27.631	10.216	16.848	6.5343	2.4508	0.38785	0.37512	2452.6	3475.1	1488	0.59334	0.70579	0.034414842	56.282	10.291	10.725	17.887	2.6658	2.5935	0.14904	0.97289	25	0.4148	155.5	6.22	0	0	0	0	0	0	0	0	3	6	9
Avena_fatua_G007_003	Not used	valid	Not used	G007	Avena	Avena_fatua	Avena_fatua	5434.3	11718	3153.8	0.46377	0.017745404	74.719	21.958	10.919	21.182	5.1785	2.8075	0.24448	0.54209	3554.6	5233.9	1945.2	0.65411	0.67915	0.032358607	71.666	10.006	11.382	22.272	2.7446	2.593	0.12323	0.94474	25	0.33459	124.3	4.972	0	0	0	0	0	0	0	0	0	0	0
Avena_fatua_G007_004	test	train	Not used	G007	Avena	Avena_fatua	Avena_fatua	7285.7	16734	3911	0.43539	0.016725544	84.439	23.261	12.084	23.68	5.7518	3.1056	0.2429	0.54	4593.8	6450.9	2280.5	0.63052	0.71212	0.033539382	73.947	10.528	11.668	22.933	3.1764	2.8754	0.13851	0.90524	27	0.31976	149.3	5.5296	0	0	0	0	0	0	0	0	0	2	3
Avena_fatua_G007_005	train	valid	Not used	G007	Avena	Avena_fatua	Avena_fatua	5874	14704	3829.9	0.39948	0.011577284	81.771	27.265	9.7585	22.156	6.9709	2.291	0.31462	0.32867	3480.6	4736.7	1997.6	0.59255	0.73482	0.028647305	71.986	12.561	8.3097	20.269	2.8737	2.5275	0.14177	0.87954	27	0.33019	170.7	6.3222	0	0	0	0	0	0	0	1	1	2	3
Avena_fatua_G007_006	train	valid	Not used	G007	Avena	Avena_fatua	Avena_fatua	8511.5	20031	4808.1	0.42493	0.012285501	119.39	21.912	12.002	32.729	5.5038	2.6225	0.16816	0.47645	5530.1	8534	3086.9	0.64972	0.648	0.019597443	114.48	11.962	10.03	32.617	2.7937	2.6311	0.085651	0.9418	41	0.34342	179	4.3659	0	0	0	0	0	0	0	0	0	0	0
Avena_fatua_G007_007	Not used	valid	Not used	G007	Avena	Avena_fatua	Avena_fatua	4243.1	9293.4	2706.1	0.45657	0.017125219	68.577	20.517	9.4284	19.3	5.0865	2.4176	0.26354	0.47533	2672.7	3461.5	1615.8	0.62991	0.77215	0.031918226	64.843	8.5835	9.3927	18.325	2.7162	2.2898	0.14822	0.84299	25	0.36455	111	4.44	0	0	0	0	0	0	0	0	0	0	0
Avena_fatua_G007_008	train	train	Not used	G007	Avena	Avena_fatua	Avena_fatua	3282.5	7143.3	2582.9	0.45952	0.01178658	63.512	21.79	7.556	17.593	5.6813	1.8147	0.32292	0.31947	1760.5	2869.8	1293.6	0.53635	0.61351	0.026988153	58.945	9.727	6.9315	20.464	2.1689	2.0281	0.10599	0.93509	19	0.29915	129	6.7895	0	0	0	0	0	0	0	0	0	1	2
Avena_fatua_G007_009	train	valid	Not used	G007	Avena	Avena_fatua	Avena_fatua	5520.9	11696	3091	0.47203	0.01945467	56.816	30.436	10.224	16.166	7.6725	2.6422	0.4746	0.34439	3340.3	4261	1682.9	0.60502	0.78391	0.044126262	50.783	14.065	10.077	15.711	3.1156	2.8732	0.1983	0.92218	18	0.31681	115.7	6.4278	0	0	0	0	0	0	0	1	2	3	7
Avena_fatua_G007_010	valid	train	Not used	G007	Avena	Avena_fatua	Avena_fatua	12863	18398	4601.5	0.69916	0.032010126	88.067	22.507	13.645	25.219	6.3564	3.7942	0.25205	0.59686	10043	12307	3498.7	0.78079	0.81608	0.044392329	85.162	13.339	16.152	26.623	4.6999	3.2907	0.17653	0.70017	31	0.35201	116.7	3.7645	0	0	0	0	0	0	0	0	0	0	0
Avena_fatua_G007_011	Not used	train	Not used	G007	Avena	Avena_fatua	Avena_fatua	3033.1	6995.4	2345.4	0.43359	0.01344076	56.286	21.63	7.8604	16.093	5.4785	1.9275	0.34043	0.35186	1498.6	2183.5	1117.5	0.49409	0.68636	0.030334021	53.373	9.7045	7.7337	17.349	2.0403	1.9804	0.1176	0.97065	19	0.33756	111.9	5.8895	0	0	0	0	0	0	0	0	0	0	1
Avena_fatua_G007_012	train	train	Not used	G007	Avena	Avena_fatua	Avena_fatua	7375.2	17226	4265.7	0.42815	0.013209239	103.54	22.016	11.193	30.328	5.3066	2.6873	0.17498	0.50636	4623.5	8291.8	2707.7	0.6269	0.55759	0.020297437	100.93	11.774	10.754	31.145	2.794	2.5033	0.089707	0.89597	36	0.34768	157.7	4.3806	0	0	0	0	0	0	0	0	0	0	0
Avena_fatua_G007_013	Not used	train	Not used	G007	Avena	Avena_fatua	Avena_fatua	3380.4	8240.9	2731.5	0.41019	0.010568995	67.315	24.322	8.2782	18.933	5.6818	1.9024	0.3001	0.33487	1374.4	2330.1	1187.1	0.40657	0.58972	0.0212846	62.379	7.4486	8.1245	19.925	1.9208	1.818	0.096404	0.9465	19	0.28225	138.7	7.3	0	0	0	0	0	0	0	0	0	1	2
Avena_fatua_G007_014	Not used	train	Not used	G007	Avena	Avena_fatua	Avena_fatua	5705	11764	3578	0.48497	0.013393418	87.762	25.784	8.5769	24.205	5.9173	2.1285	0.24446	0.35976	3682.8	5597.8	2167.1	0.64554	0.65792	0.025120052	82.45	12.564	8.8681	26.292	2.6448	2.4739	0.10059	0.93537	28	0.31904	156.6	5.5929	0	0	0	0	0	0	0	0	0	1	2
Avena_fatua_G007_015	train	test	Not used	G007	Avena	Avena_fatua	Avena_fatua	14298	21997	5287.9	0.65	0.026061656	96.313	28.328	13.109	26.906	7.0578	3.6336	0.26232	0.51484	10713	12339	3750.1	0.74924	0.86821	0.041019918	92.71	12.901	15.208	27.643	4.5784	3.5915	0.16563	0.78443	30	0.31148	150.7	5.0233	0	0	0	0	0	0	0	0	0	1	1
Avena_fatua_G007_016	train	train	Not used	G007	Avena	Avena_fatua	Avena_fatua	3277.1	10912	2690.9	0.30032	0.010389337	66.403	26.919	9.7574	18.818	6.2118	1.9529	0.3301	0.31438	1885.5	2955.4	1422.7	0.57535	0.63797	0.023270955	60.364	11.108	6.1249	19.575	2.4985	1.8342	0.12764	0.73413	30	0.45179	145	4.8333	0	0	0	0	0	0	0	0	0	1	3
Avena_fatua_G007_017	train	valid	Not used	G007	Avena	Avena_fatua	Avena_fatua	2812.7	7327	2358.3	0.38389	0.011369747	58.897	23.031	7.8048	18.061	5.4396	1.7604	0.30118	0.32361	1324.6	2235.8	1116.2	0.47093	0.59248	0.023781792	57.334	8.8532	6.7704	18.044	1.9962	1.8809	0.11063	0.94222	18	0.30562	117.2	6.5111	0	0	0	0	0	0	0	0	0	0	0
Avena_fatua_G007_018	train	train	Not used	G007	Avena	Avena_fatua	Avena_fatua	4398.3	8910.5	2606.5	0.49361	0.020591957	59.741	21.872	10.474	17.523	5.6287	2.417	0.32122	0.42941	2782.8	3691.9	1606.7	0.63271	0.75377	0.03519336	56.953	11.012	9.0885	17.195	2.6583	2.5977	0.1546	0.97717	21	0.35152	91.4	4.3524	0	0	0	0	0	0	0	0	0	0	0
Avena_fatua_G007_019	train	train	Not used	G007	Avena	Avena_fatua	Avena_fatua	5637	12536	3356.7	0.44968	0.015836515	74.236	24.189	10.416	21.602	5.9219	2.5126	0.27414	0.42428	3531.3	5225.5	1969.2	0.62644	0.67578	0.030782286	70.364	11.775	8.7593	22.251	2.7863	2.6295	0.12522	0.94373	29	0.39065	143.6	4.9517	0	0	0	0	0	0	0	0	0	0	1
Avena_fatua_G007_020	valid	valid	Not used	G007	Avena	Avena_fatua	Avena_fatua	3038.5	7599.9	2185.3	0.3998	0.01667579	60.624	19.779	9.9873	17.464	4.8389	2.2492	0.27707	0.46481	1654.8	2288.6	1175.9	0.54463	0.72306	0.031745413	51.585	9.7177	8.6629	13.664	2.23	2.15	0.16321	0.96412	21	0.3464	93.8	4.4667	0	0	0	0	0	0	0	0	0	0	0
Avena_fatua_G007_021	Not used	train	Not used	G007	Avena	Avena_fatua	Avena_fatua	3596.5	9587.3	2729.2	0.37513	0.011993755	68.97	23.562	8.5296	19.405	5.8105	2.0069	0.29944	0.3454	1771	2995.7	1366.3	0.49243	0.59118	0.023179285	63.587	7.8287	9.7972	20.361	2.055	1.9417	0.10093	0.94489	22	0.31898	129.5	5.8864	0	0	0	0	0	0	0	0	0	1	4
Avena_fatua_G007_022	train	train	Not used	G007	Avena	Avena_fatua	Avena_fatua	5361.6	12156	3140.1	0.44107	0.017500865	67.773	24.935	11.582	19.174	6.0431	2.6981	0.31517	0.44648	3409.2	4633.6	1813.6	0.63584	0.73574	0.036726671	63.12	10.603	11.276	17.158	2.9664	2.8417	0.17289	0.95796	27	0.39839	138.4	5.1259	0	0	0	0	0	0	0	0	0	2	3
Avena_fatua_G007_023	train	train	Not used	G007	Avena	Avena_fatua	Avena_fatua	2815.7	6967.5	2090.5	0.40411	0.016357743	45.053	24.237	8.9416	13.258	6.1321	2.1292	0.46252	0.34722	1550	2451.6	1033.2	0.55048	0.63222	0.04105928	41.795	11.443	8.7336	12.859	2.4752	2.2803	0.19248	0.92125	21	0.46612	104.1	4.9571	0	0	0	0	0	0	0	0	0	0	2
Avena_fatua_G007_024	train	valid	Not used	G007	Avena	Avena_fatua	Avena_fatua	7651.5	16010	4292.6	0.47792	0.013951889	92.936	23.152	10.821	26.613	5.886	2.6473	0.22117	0.44975	4725.5	6877	2551.6	0.61759	0.68714	0.025337215	89.968	9.9149	11.795	29.415	2.8382	2.7476	0.096486	0.96808	32	0.34432	153	4.7812	0	0	0	0	0	0	0	0	0	0	1
Avena_fatua_G009_001	test	Not used	Not used	G009	Avena	Avena_fatua	Avena_fatua	8136.7	14915	3841.6	0.54555	0.022012091	97.636	17.904	12.823	28.141	4.3321	3.3958	0.15394	0.78389	5665.2	8461.8	2893.5	0.69625	0.6695	0.02497245	95.016	11.797	10.532	27.735	3.5456	2.6497	0.12784	0.74733	28	0.28678	100.6	3.5929	0	0	0	0	0	0	0	0	0	0	0
Avena_fatua_G009_002	test	Not used	Not used	G009	Avena	Avena_fatua	Avena_fatua	3869.1	8205.8	2558.4	0.4715	0.016850613	67.339	21.053	9.6947	18.887	5.3112	2.0769	0.28121	0.39106	2173.1	3037.9	1490.2	0.56165	0.71537	0.026898426	66.691	8.9756	8.6112	21.192	2.289	2.2313	0.10801	0.97479	18	0.2673	106.7	5.9278	0	0	0	0	0	0	0	0	0	0	0
Avena_fatua_G009_003	train	Not used	Not used	G009	Avena	Avena_fatua	Avena_fatua	1435.6	3779.3	1513.5	0.37985	0.011205229	65.597	11.943	7.6894	17.784	2.7123	1.7851	0.15251	0.65828	874.24	1263.1	888.03	0.60898	0.69217	0.020572144	62.055	6.454	5.5574	17.677	1.7667	1.3282	0.099947	0.75181	33	0.50307	101.9	3.0879	0	0	0	0	0	0	0	0	0	0	0
Avena_fatua_G009_004	train	Not used	Not used	G009	Avena	Avena_fatua	Avena_fatua	5589.1	12860	3475.9	0.43459	0.014021132	77.785	23.912	12.065	22.258	5.3116	2.6453	0.23864	0.49808	2855.5	5269.8	1902.7	0.5109	0.54186	0.022312822	73.944	11.25	10.307	24.187	2.8969	2.1249	0.11977	0.73351	24	0.30854	127.4	5.3083	0	0	0	0	0	0	0	0	0	0	3
Avena_fatua_G009_005	train	Not used	Not used	G009	Avena	Avena_fatua	Avena_fatua	21693	37696	9382.9	0.57548	0.010738141	179.57	23.695	13.656	49.762	6.4816	3.2175	0.13025	0.49648	15166	18862	6035.7	0.69912	0.80405	0.019717883	176.05	13.388	12.458	52.201	3.8584	3.3089	0.073915	0.85759	61	0.33971	301.3	4.9393	0	0	0	0	0	0	0	0	0	0	0
Avena_fatua_G009_006	valid	Not used	Not used	G009	Avena	Avena_fatua	Avena_fatua	7770.1	12747	3669.5	0.60955	0.023032107	66.291	23.42	11.903	18.805	6.1776	3.2693	0.32851	0.52929	4580.8	5923.3	2145.3	0.58954	0.77502	0.040060806	65.656	11.101	11.751	21.138	3.6993	2.7477	0.17501	0.74276	20	0.3017	120.2	6.01	0	0	0	0	0	0	0	0	0	0	0
Avena_fatua_G009_007	train	Not used	Not used	G009	Avena	Avena_fatua	Avena_fatua	1997.2	4461.5	1682.2	0.44764	0.015794699	76.216	12.605	7.1483	21.86	2.7988	1.7723	0.12804	0.63323	1318.4	1861.5	1217.5	0.66014	0.7084	0.01815468	75.446	6.2479	6.0818	22.349	1.7493	1.505	0.078273	0.86034	26	0.34113	75.5	2.9038	0	0	0	0	0	0	0	0	0	0	0
Avena_fatua_G009_008	valid	Not used	Not used	G009	Avena	Avena_fatua	Avena_fatua	1572.6	5381.3	1774	0.29224	0.008349814	85.354	14.61	7.1574	24.853	3.2425	1.3632	0.13047	0.42041	638.79	1806.1	1025.6	0.40619	0.35409	0.007129898	81.213	5.4328	6.6002	25.133	1.4529	1.1896	0.057808	0.81875	24	0.28118	107	4.4583	0	0	0	0	0	0	0	0	0	0	0
Avena_fatua_G009_009	Not used	Not used	Not used	G009	Avena	Avena_fatua	Avena_fatua	1301.6	3588.9	1326.3	0.36267	0.013687713	60.5	13.978	6.7101	17.392	3.1417	1.4809	0.18064	0.47136	640.26	1358.1	819.48	0.4919	0.47151	0.014041024	58.378	5.4578	7.0528	17.326	1.4165	1.2168	0.081752	0.85905	19	0.31405	74.5	3.9211	0	0	0	0	0	0	0	0	0	0	0
Avena_fatua_G009_010	train	Not used	Not used	G009	Avena	Avena_fatua	Avena_fatua	8536.7	18787	5106.7	0.45439	0.010314784	118.37	24.278	9.7937	32.764	6.1211	2.3275	0.18682	0.38029	5090.7	7036.9	2934.5	0.59633	0.72347	0.019330976	114.94	9.3662	10.328	34.753	2.7344	2.5043	0.078681	0.91583	41	0.34637	195.7	4.7732	0	0	0	0	0	0	0	0	0	0	1
Avena_fatua_G009_011	Not used	Not used	Not used	G009	Avena	Avena_fatua	Avena_fatua	8388.2	16119	4664.6	0.52039	0.013067589	108.77	22.201	10.215	30.209	5.7167	2.4769	0.18924	0.43326	5165	6790.2	2777.1	0.61575	0.76066	0.023478331	103.03	10.142	9.5896	30.403	2.9868	2.4905	0.09824	0.83386	29	0.26661	167	5.7586	0	0	0	0	0	0	0	0	0	0	0
Avena_fatua_G009_012	Not used	Not used	Not used	G009	Avena	Avena_fatua	Avena_fatua	9360.6	22914	5446.2	0.40851	0.010224162	115.86	27.709	10.494	32.596	6.6809	2.3777	0.20496	0.35589	5673	7691.6	3123.2	0.60605	0.73755	0.019912569	109.53	12.049	7.944	34.521	2.7613	2.5818	0.07999	0.93501	38	0.32797	204	5.3684	0	0	0	0	0	0	0	0	1	2	4
Avena_fatua_G009_013	train	Not used	Not used	G009	Avena	Avena_fatua	Avena_fatua	25855	48044	9776.5	0.53814	0.01348466	165.2	26.186	16.147	46.896	7.5489	3.7155	0.16097	0.49219	17751	24622	6405.7	0.68659	0.72095	0.022596802	163.21	14.809	15.36	48.786	4.4899	3.5988	0.092033	0.80153	54	0.32688	254.9	4.7204	0	0	0	0	0	0	0	0	0	0	1
Avena_fatua_G009_014	Not used	Not used	Not used	G009	Avena	Avena_fatua	Avena_fatua	13837	27348	7035.4	0.50596	0.01036379	171.07	21.725	12.256	47.569	5.5058	2.6962	0.11574	0.4897	9667.7	13719	4778.4	0.69869	0.70471	0.016147301	166.66	11.558	12.192	48.272	3.4333	2.5925	0.071123	0.75509	59	0.34489	244.4	4.1424	0	0	0	0	0	0	0	0	0	0	1
Avena_fatua_G009_015	train	Not used	Not used	G009	Avena	Avena_fatua	Avena_fatua	4308.7	7266.7	2267.1	0.59295	0.030031817	44.709	22.053	12.361	12.722	5.3093	3.1794	0.41735	0.59883	2479.2	3684.5	1369.1	0.57538	0.67287	0.045145944	43.711	11.102	13.1	13.895	3.4968	2.4791	0.25166	0.70895	14	0.31313	69.8	4.9857	0	0	0	0	0	0	0	0	0	0	0
Avena_fatua_G009_016	train	Not used	Not used	G009	Avena	Avena_fatua	Avena_fatua	6900	14433	4122.7	0.47806	0.012807197	88.732	24.592	9.9624	24.086	6.1617	2.4426	0.25582	0.39642	3986.6	5161.9	2240.8	0.57777	0.77232	0.026625463	83.467	8.6418	10.391	24.995	2.731	2.47	0.10926	0.90445	32	0.36064	161.4	5.0438	0	0	0	0	0	0	0	0	0	0	0
Avena_fatua_G009_017	train	Not used	Not used	G009	Avena	Avena_fatua	Avena_fatua	4431.5	7843.6	2601.5	0.56499	0.021024764	59.646	20.401	10.006	16.533	4.9286	2.7163	0.29811	0.55112	2549.1	3742.3	1529.8	0.57522	0.68117	0.034211404	57.38	9.4473	10.72	18.294	3.0244	2.2475	0.16532	0.74313	20	0.33531	98.5	4.925	0	0	0	0	0	0	0	0	0	0	0
Avena_fatua_G009_018	Not used	Not used	Not used	G009	Avena	Avena_fatua	Avena_fatua	4185.9	8519.8	2653.5	0.49131	0.017677528	56.698	23.436	9.9543	15.827	5.655	2.4529	0.35729	0.43375	2026.8	3058	1335	0.4842	0.66285	0.032544613	56.326	8.8459	8.802	18.441	2.839	2.0836	0.15395	0.73391	19	0.33511	115.7	6.0895	0	0	0	0	0	0	0	0	0	1	1
Avena_fatua_G009_019	test	Not used	Not used	G009	Avena	Avena_fatua	Avena_fatua	9142.8	16314	4464.3	0.56043	0.017709221	83.213	26.726	11.856	22.927	6.8477	3.0223	0.29868	0.44136	5801.8	7465.6	2587	0.63458	0.7771	0.036646909	77.892	12.17	12.383	24.224	3.5829	3.0388	0.14791	0.84812	26	0.31245	133.9	5.15	0	0	0	0	0	0	0	0	0	0	2
Avena_fatua_G009_020	Not used	Not used	Not used	G009	Avena	Avena_fatua	Avena_fatua	4309.4	9139.1	2791.3	0.47153	0.016095897	64.842	24.524	9.0339	17.131	6.3409	2.213	0.37013	0.349	2342.7	3161.7	1490.1	0.54362	0.74095	0.031267145	55.636	11.164	8.9361	16.547	2.4841	2.4186	0.15013	0.97365	21	0.32386	110.8	5.2762	0	0	0	0	0	0	0	0	0	1	2
Avena_sativa_E022_001	test	test	Not used	E022	Avena	Avena_sativa	Avena_sativa	6862.9	17320	3880.2	0.39625	0.015196869	92.911	23.03	12.903	26.49	5.3557	2.9193	0.20218	0.54516	4383	8371.3	2505.5	0.63865	0.52357	0.023022943	91.145	12.104	12.413	30.025	3.0151	2.6736	0.10042	0.88674	29	0.31213	134.1	4.6241	0	0	0	0	0	0	0	0	1	1	2
Avena_sativa_E022_002	train	valid	Not used	E022	Avena	Avena_sativa	Avena_sativa	6879.6	14146	3392.8	0.48633	0.022842978	80.251	19.047	17.244	22.815	4.8811	3.7461	0.21394	0.76754	4586.3	7491.4	2390.1	0.66666	0.61208	0.029038744	78.488	14.868	12.595	23.931	3.2028	2.591	0.13384	0.80898	33	0.41121	96	2.9091	0	0	0	0	0	0	0	0	0	0	0
Avena_sativa_E022_003	valid	test	Not used	E022	Avena	Avena_sativa	Avena_sativa	2970.6	7416.1	2241.3	0.40056	0.014773708	58.237	20.82	10.366	16.002	5.0425	2.2069	0.31512	0.43771	1445.5	2250.2	1115.8	0.48659	0.64238	0.028351644	52.843	6.5125	10.071	15.188	2.1223	1.9556	0.13974	0.92146	19	0.32625	112.1	5.9	0	0	0	0	0	0	0	0	0	0	0
Avena_sativa_E022_004	test	train	Not used	E022	Avena	Avena_sativa	Avena_sativa	3531.6	7041.2	2187	0.50157	0.022474901	56.59	16.673	11.379	15.938	4.4145	2.7458	0.27698	0.62197	2020.8	3152.3	1352.7	0.57221	0.64104	0.031098778	54.198	9.0097	10.395	16.341	2.3601	2.1603	0.14443	0.91533	23	0.40643	69.9	3.0391	0	0	0	0	0	0	0	0	0	0	0
Avena_sativa_E022_005	valid	test	Not used	E022	Avena	Avena_sativa	Avena_sativa	10606	21569	4596.9	0.49172	0.021827761	104.82	24.5	14.751	29.637	5.7294	3.3703	0.19332	0.58827	7688.4	12473	3487.2	0.72493	0.61636	0.026274986	102.25	13.077	15.017	31.975	3.4436	3.1655	0.1077	0.91924	34	0.32436	111.6	3.2824	0	0	0	0	0	0	0	0	0	0	0
Avena_sativa_E022_006	train	train	Not used	E022	Avena	Avena_sativa	Avena_sativa	2556.4	5638.2	1915.1	0.45341	0.017538174	64.616	13.748	12.488	18.02	3.5541	2.3679	0.19724	0.66615	1537.5	2424	1241.7	0.60144	0.63428	0.023274552	62.823	8.9045	7.245	19.208	2.0859	1.8722	0.1086	0.89754	21	0.325	67.9	3.2333	0	0	0	0	0	0	0	0	0	0	0
Avena_sativa_E022_007	train	train	Not used	E022	Avena	Avena_sativa	Avena_sativa	3036.2	5352.6	1733	0.56724	0.033386138	48.659	15.501	10.711	13.951	3.9576	2.8247	0.28368	0.71396	2210.1	2941.3	1299.3	0.72793	0.75147	0.041975575	47.685	9.011	9.943	14.781	2.5936	2.4737	0.17547	0.95378	17	0.34937	53.8	3.1647	0	0	0	0	0	0	0	0	0	0	0
Avena_sativa_E022_008	Not used	test	Not used	E022	Avena	Avena_sativa	Avena_sativa	5112.8	9618.6	2636.3	0.53155	0.02689269	66.935	22.328	12.829	17.621	5.2419	2.934	0.29748	0.55957	3484.9	4452.6	1832.2	0.6816	0.78261	0.037218865	64.627	11.111	12.425	20.242	2.8748	2.7083	0.14202	0.94208	21	0.31374	79.6	3.7905	0	0	0	0	0	0	0	0	0	0	0
Avena_sativa_E022_009	test	train	Not used	E022	Avena	Avena_sativa	Avena_sativa	4602.7	12024	3018	0.38281	0.01452676	70.303	23.645	11.147	19.594	5.7179	2.5946	0.29182	0.45378	2261.1	3922.6	1567	0.49126	0.57643	0.025045729	61.362	8.6829	11.652	18.913	2.4242	2.3114	0.12818	0.95349	22	0.31293	108.4	4.9273	0	0	0	0	0	0	0	0	0	1	3
Avena_sativa_E022_010	test	valid	Not used	E022	Avena	Avena_sativa	Avena_sativa	1286.9	3551.9	1311.8	0.36232	0.013828907	53.564	13.641	7.3598	15.38	3.0712	1.7455	0.19969	0.56845	630.57	1305.7	787.27	0.48997	0.48295	0.015360191	51.398	6.1506	6.4277	15.897	1.6278	1.2499	0.1024	0.76784	18	0.33605	67.8	3.7667	0	0	0	0	0	0	0	0	0	0	0
Avena_sativa_E022_011	train	valid	Not used	E022	Avena	Avena_sativa	Avena_sativa	4866.7	11443	2621.5	0.42532	0.024781106	70.981	18.999	14.773	21.024	4.3931	3.1837	0.20896	0.72489	3479.1	5157.2	1922.5	0.71488	0.67464	0.032109674	68.779	11.006	10.721	20.62	2.9766	2.5794	0.14435	0.86656	23	0.32403	73.8	3.2087	0	0	0	0	0	0	0	0	0	0	0
Avena_sativa_E022_012	Not used	train	Not used	E022	Avena	Avena_sativa	Avena_sativa	3043.4	8620.4	2262.3	0.35304	0.015078863	77.636	16.177	12.321	23.058	3.5849	2.6365	0.15547	0.73545	2001.9	4197.1	1566.5	0.65778	0.47697	0.019651454	76.006	11.562	8.8397	24.079	2.5343	1.9684	0.10525	0.77669	34	0.43794	97	2.8529	0	0	0	0	0	0	0	0	0	0	0
Avena_sativa_E022_013	train	train	Not used	E022	Avena	Avena_sativa	Avena_sativa	3975.9	9887	2426.3	0.40213	0.020861164	64.586	19.483	13.186	18.262	4.7474	2.9673	0.25996	0.62509	2500.4	4402.6	1556.8	0.6289	0.56794	0.031233571	62.833	11.839	9.9096	19.594	2.9051	2.1982	0.14827	0.75667	20	0.30967	84.4	4.22	0	0	0	0	0	0	0	0	0	0	1
Avena_sativa_E022_014	valid	train	Not used	E022	Avena	Avena_sativa	Avena_sativa	1397.4	3963	1412.7	0.35261	0.013055478	66.631	11.569	8.6894	19.051	2.6358	1.7974	0.13836	0.6819	775.33	1620.7	911.46	0.55483	0.4784	0.014964474	63.994	6.4376	7.3035	19.244	1.5504	1.285	0.080564	0.82881	24	0.36019	75.6	3.15	0	0	0	0	0	0	0	0	0	0	0
Avena_sativa_E022_015	test	test	Not used	E022	Avena	Avena_sativa	Avena_sativa	4792.5	11068	2880.7	0.43301	0.018110535	89.236	16.358	12.961	25.836	3.8115	2.8809	0.14753	0.7559	3234.5	5336.4	2056.4	0.67491	0.60612	0.022677368	83.865	10.455	10.358	24.245	2.4864	2.3159	0.10255	0.93142	33	0.36981	100.6	3.0485	0	0	0	0	0	0	0	0	0	0	0
Avena_sativa_E022_016	train	train	Not used	E022	Avena	Avena_sativa	Avena_sativa	6707.2	14560	3619.6	0.46067	0.017881416	87.305	25.733	11.587	22.791	5.6655	2.8687	0.24858	0.50639	4039.7	6154.6	2260.2	0.60229	0.65637	0.026641504	85.495	10.725	11.664	26.164	2.9131	2.5572	0.11134	0.87784	23	0.26344	121.6	5.287	0	0	0	0	0	0	0	1	1	3	3
Avena_sativa_E022_017	Not used	train	Not used	E022	Avena	Avena_sativa	Avena_sativa	11183	27280	5755.8	0.40994	0.01236234	140.18	24.986	15.757	39.034	5.9712	3.0509	0.15297	0.51093	7424.1	13445	3966.7	0.66385	0.55218	0.016645647	135.49	14.23	11.564	42.945	3.1462	2.598	0.073262	0.82575	47	0.33528	172.1	3.6617	0	0	0	0	0	0	0	0	0	0	0
Avena_sativa_E022_018	valid	valid	Not used	E022	Avena	Avena_sativa	Avena_sativa	6155.3	12434	3473.8	0.49505	0.017036687	93.137	15.087	13.003	27.033	4.0825	3.0244	0.15102	0.74089	3862.5	6551.1	2299.5	0.62751	0.58962	0.023127989	90.707	10.629	11.008	24.914	2.5662	2.286	0.103	0.89082	37	0.39726	104.8	2.8324	0	0	0	0	0	0	0	0	0	0	0
Avena_sativa_E022_019	train	train	Not used	E022	Avena	Avena_sativa	Avena_sativa	8998.1	21692	4918	0.41481	0.012830311	111.37	25.113	13.76	30.466	5.6324	3.3467	0.18488	0.59427	5245.5	10054	3089.2	0.58296	0.52173	0.017592875	108.36	14.192	13.224	33.531	3.2023	2.559	0.095503	0.79911	32	0.28734	110.3	3.4469	0	0	0	0	0	0	0	0	0	0	2
Avena_sativa_E022_020	train	train	Not used	E022	Avena	Avena_sativa	Avena_sativa	4207.6	11453	2925.4	0.36737	0.013329512	80.41	20.628	10.292	23.241	5.0897	2.2697	0.219	0.44593	2397.7	4885.1	1851.9	0.56986	0.49082	0.017062325	77.375	12.504	8.9764	25.177	2.7029	2.1327	0.10736	0.78905	27	0.33578	112	4.1481	0	0	0	0	0	0	0	0	0	0	0
Avena_sativa_G010_001	Not used	train	Not used	G010	Avena	Avena_nuda	Avena_nuda	2419.4	4831.4	1906.8	0.50077	0.015914795	84.983	10.486	8.5368	24.684	2.5345	2.0226	0.10268	0.79814	1692.9	3079.6	1496.5	0.6997	0.54969	0.016118832	83.995	7.7897	7.4765	24.823	2.0171	1.5791	0.081259	0.78283	28	0.32948	71.1	2.5393	0	0	0	0	0	0	0	0	0	0	0
Avena_sativa_G010_002	Not used	valid	Not used	G010	Avena	Avena_nuda	Avena_nuda	3158.4	7868.9	2516.6	0.40138	0.011797577	128.21	10.879	8.5068	37.311	2.4109	2.0019	0.064616	0.83048	2283.2	4350.8	2066.6	0.72289	0.52477	0.011133194	123.89	8.7031	6.7938	31.901	1.9445	1.7605	0.060953	0.90537	36	0.2808	73.5	2.0417	0	0	0	0	0	0	0	0	0	0	0
Avena_sativa_G010_003	test	valid	Not used	G010	Avena	Avena_nuda	Avena_nuda	1998.4	4003.9	1573.1	0.49912	0.019337351	70.793	11.574	7.8064	20.126	2.5604	2.0043	0.12722	0.78293	1365.4	2050.8	1215.3	0.68324	0.66584	0.019578095	70.648	6.9043	6.4401	20.826	1.9814	1.4312	0.095139	0.72235	24	0.33902	64.7	2.6958	0	0	0	0	0	0	0	0	0	0	0
Avena_sativa_G010_004	Not used	train	Not used	G010	Avena	Avena_nuda	Avena_nuda	3364.8	6705.9	2267.6	0.50177	0.018302916	90.699	13.188	8.9155	26.037	2.8765	2.3291	0.11048	0.80993	2419.6	3603.5	1758.7	0.71908	0.67147	0.020286774	87.53	7.9831	8.0667	24.223	2.3241	1.8063	0.095946	0.77722	32	0.35281	82.4	2.575	0	0	0	0	0	0	0	0	0	0	0
Avena_sativa_G010_005	train	train	Not used	G010	Avena	Avena_nuda	Avena_nuda	6086.2	10062	2801.4	0.60487	0.0317591	58.117	22.929	11.928	17.001	5.6811	3.206	0.33416	0.56434	4517.3	6035.1	2013.8	0.74222	0.7485	0.047098815	55.866	11.706	13.85	17.722	3.5338	3.2662	0.1994	0.92428	22	0.37855	81.6	3.7091	0	0	0	0	0	0	0	0	0	0	0
Avena_sativa_G010_006	Not used	test	Not used	G010	Avena	Avena_nuda	Avena_nuda	8542	18201	4540.8	0.46933	0.014690045	126.21	22.48	11.245	35.333	4.8472	2.7009	0.13719	0.55725	6609.4	9308.9	3345.1	0.77375	0.70998	0.021998744	121.67	11.697	10.951	36.463	3.0408	2.6374	0.083395	0.86732	45	0.35656	189.2	4.2044	0	0	0	0	0	0	0	0	0	0	0
Avena_sativa_G010_007	train	train	Not used	G010	Avena	Avena_nuda	Avena_nuda	19730	40420	8542.3	0.48813	0.011771474	162.88	26.49	14.934	47.324	6.7823	3.2701	0.14332	0.48213	14082	20209	5755.1	0.71375	0.69728	0.01960971	160.98	12.703	14.993	47.912	3.8188	3.1702	0.079704	0.83017	56	0.34381	244.7	4.3696	0	0	0	0	0	0	0	0	0	1	1
Avena_sativa_G010_008	valid	valid	Not used	G010	Avena	Avena_nuda	Avena_nuda	2852	5354.6	2115.8	0.53263	0.016187371	94.967	11.545	8.2544	26.936	2.5989	2.0802	0.096486	0.80047	2067.1	2876.3	1647.5	0.72478	0.71868	0.018011415	89.985	7.3915	6.4068	24.22	2.1645	1.6451	0.089365	0.76005	36	0.37908	84.9	2.3583	0	0	0	0	0	0	0	0	0	0	0
Avena_sativa_G010_009	valid	train	Not used	G010	Avena	Avena_nuda	Avena_nuda	2743	6185.5	2322.8	0.44346	0.011316634	105.56	12.491	7.932	30.323	2.5992	1.8629	0.085718	0.71661	1856.6	3223.1	1688.6	0.67686	0.57606	0.013494521	103.94	7.174	6.1158	30.581	1.9241	1.674	0.062916	0.87005	40	0.37894	106.4	2.66	0	0	0	0	0	0	0	0	0	0	0
Avena_sativa_G010_010	test	train	Not used	G010	Avena	Avena_nuda	Avena_nuda	5802.8	12103	3393.9	0.47946	0.016236006	83.17	19.938	11.398	24.966	4.9953	2.5209	0.20008	0.50464	4023.9	6384.7	2200.1	0.69345	0.63025	0.028659474	81.426	10.307	11.549	25.222	2.886	2.4704	0.11442	0.85599	34	0.4088	130.5	3.8382	0	0	0	0	0	0	0	0	0	0	0
Avena_sativa_G010_011	train	train	Not used	G010	Avena	Avena_nuda	Avena_nuda	15715	23949	6509.8	0.6562	0.016874346	171.22	18.393	12.366	48.989	4.7922	3.1445	0.097823	0.65624	13830	16633	5584.7	0.88002	0.83143	0.020698837	168.89	11.737	12.196	49.073	3.6845	3.2992	0.075083	0.89542	72	0.42052	201.2	2.7944	0	0	0	0	0	0	0	0	0	0	0
Avena_sativa_G010_012	Not used	train	Not used	G010	Avena	Avena_nuda	Avena_nuda	5183.7	11777	3259.4	0.44017	0.014627424	81.202	20.838	11.557	23.236	5.121	2.4229	0.22039	0.47319	3418.5	5384.5	2022	0.65948	0.63488	0.026645805	77.292	11.081	9.7048	24.947	2.621	2.4663	0.10506	0.94097	34	0.41871	139.1	4.0912	0	0	0	0	0	0	0	0	0	0	0
Avena_sativa_G010_013	test	train	Not used	G010	Avena	Avena_nuda	Avena_nuda	18211	36101	7888	0.50444	0.012737025	159.79	25.557	12.988	46.056	6.8667	2.9596	0.14909	0.43103	13650	19179	5644.5	0.74957	0.71165	0.019529449	157.4	14.263	14.613	47.475	3.8053	3.3763	0.080155	0.88727	66	0.41304	232.1	3.5167	0	0	0	0	0	0	0	0	0	0	0
Avena_sativa_G010_014	train	valid	Not used	G010	Avena	Avena_nuda	Avena_nuda	9102.9	18040	4388.4	0.50459	0.018481706	95.839	22.527	14.514	27.616	5.5408	3.1683	0.20064	0.5718	6575.9	9554.8	3022.6	0.72239	0.68823	0.029516815	92.597	12.349	13.772	28.129	3.4979	2.9688	0.12435	0.84873	32	0.33389	149.5	4.6719	0	0	0	0	0	0	0	0	0	0	0
Avena_sativa_G010_015	Not used	train	Not used	G010	Avena	Avena_nuda	Avena_nuda	10330	21785	5036.9	0.47419	0.015740256	89.809	26.459	13.543	25.113	7.1102	3.1743	0.28313	0.44645	6734.4	10155	3020.3	0.65192	0.66315	0.031027636	88.869	12.682	12.888	28.384	3.4152	3.2441	0.12032	0.94991	34	0.37858	155.4	4.5706	0	0	0	0	0	0	0	0	0	0	3
Avena_sativa_G010_016	Not used	train	Not used	G010	Avena	Avena_nuda	Avena_nuda	6556.1	16448	4004.9	0.39859	0.012612966	97.88	25.492	10.625	27.494	6.1291	2.2962	0.22293	0.37463	4164	6359.8	2538.3	0.63513	0.65473	0.01998452	95.34	12.316	8.9243	30.66	2.6514	2.4023	0.086478	0.90603	31	0.31672	139.7	4.5065	0	0	0	0	0	0	0	0	0	0	3
Avena_sativa_G010_017	train	train	Not used	G010	Avena	Avena_nuda	Avena_nuda	3464.4	5977.8	2086	0.57954	0.024923801	84.3	13.405	8.815	23.387	3.292	2.3174	0.14076	0.70395	2834.7	3815	1791.3	0.81823	0.74304	0.026351804	82.374	8.8211	9.0672	23.302	2.5344	2.1745	0.10876	0.85801	28	0.33215	68.8	2.4571	0	0	0	0	0	0	0	0	0	0	0
Avena_sativa_G010_018	test	valid	Not used	G010	Avena	Avena_nuda	Avena_nuda	2603.7	5828	2200.4	0.44676	0.011994388	107.72	15.377	6.8908	30.702	3.1071	1.5236	0.1012	0.49035	1970.3	2924.3	1694.7	0.75674	0.67377	0.015034443	100.45	7.5757	6.1725	27.602	1.8541	1.6686	0.067174	0.89996	38	0.35277	109.3	2.8763	0	0	0	0	0	0	0	0	0	0	0
Avena_sativa_G010_019	valid	train	Not used	G010	Avena	Avena_nuda	Avena_nuda	5768	15994	3709.6	0.36064	0.012284865	88.028	25.44	10.758	26.554	5.7599	2.3607	0.21692	0.40984	3307.4	5358.8	2148.4	0.57341	0.61719	0.020793574	84.16	10.645	9.2971	25.913	2.4929	2.39	0.096203	0.95869	41	0.46576	146.3	3.5683	0	0	0	0	0	0	0	0	0	0	2
Avena_sativa_G010_020	Not used	test	Not used	G010	Avena	Avena_nuda	Avena_nuda	7991.8	15960	4627.1	0.50073	0.012152445	103.03	23.287	9.5197	29.29	5.9669	2.3251	0.20372	0.38966	4431.9	6223.4	2616.8	0.55456	0.71214	0.020661861	101.32	9.2584	10.502	31.509	2.6158	2.4348	0.083016	0.9308	29	0.28148	170.4	5.8759	0	0	0	0	0	0	0	0	0	0	1
Avena_sativa_G013_001	Not used	Not used	Not used	G013	Avena	Avena_sativa	Avena_sativa	2205	4871.9	1819.8	0.45259	0.015207132	79.837	12.353	8.6183	23.161	2.7693	1.8983	0.11957	0.68549	1454.9	2389.1	1320.7	0.65981	0.60898	0.017320279	78.365	6.9826	6.3046	22.906	1.9055	1.4598	0.083187	0.76608	25	0.31314	83.9	3.356	0	0	0	0	0	0	0	0	0	0	0
Avena_sativa_G013_002	Not used	Not used	Not used	G013	Avena	Avena_sativa	Avena_sativa	3287.2	8567.1	2547.3	0.3837	0.012322905	64.267	24.477	9.4766	17.502	5.7416	2.0962	0.32805	0.36515	1712.5	2814.2	1349.7	0.52095	0.60768	0.022482807	61.328	9.6687	9.1123	17.706	2.4458	2.1542	0.13813	0.88078	21	0.32676	117.9	5.6143	0	0	0	0	0	0	0	0	0	0	2
Avena_sativa_G013_003	Not used	Not used	Not used	G013	Avena	Avena_sativa	Avena_sativa	3247.5	6701.9	2695.4	0.48456	0.01015149	130.94	11.738	7.2721	36.212	2.5292	1.7857	0.069844	0.70618	2302.4	3749.5	2105.4	0.70899	0.61405	0.010706779	130.53	7.1351	6.8843	35.704	1.8991	1.5422	0.05319	0.81208	44	0.33603	114.3	2.5977	0	0	0	0	0	0	0	0	0	0	0
Avena_sativa_G013_004	train	Not used	Not used	G013	Avena	Avena_sativa	Avena_sativa	2710.2	5419.8	2023.5	0.50006	0.016710682	75.455	13.117	8.4025	21.408	2.8981	2.2175	0.13537	0.76513	1638.2	2698.1	1427.7	0.60446	0.6072	0.017382974	73.656	7.7931	6.557	21.905	2.1178	1.6436	0.096683	0.77609	26	0.34458	74.5	2.8654	0	0	0	0	0	0	0	0	0	0	0
Avena_sativa_G013_005	valid	Not used	Not used	G013	Avena	Avena_sativa	Avena_sativa	3223.7	8025.7	2578.1	0.40168	0.011431707	64.653	24.835	7.8673	17.659	5.9016	1.8012	0.33419	0.30521	1428.8	2302.6	1201.5	0.4432	0.62051	0.022185677	61.539	9.1572	6.2228	20.669	1.9129	1.8748	0.09255	0.98006	17	0.26294	122.2	7.1882	0	0	0	0	0	0	0	0	0	1	6
Avena_sativa_G013_006	train	Not used	Not used	G013	Avena	Avena_sativa	Avena_sativa	2726.2	7088.7	2381.5	0.38458	0.010372055	106.45	12.666	8.385	31.454	2.6527	1.8471	0.084336	0.69633	1574.9	2744	1655.2	0.57769	0.57391	0.010309929	103.29	7.0664	5.4351	27.888	1.8156	1.4016	0.065101	0.77199	37	0.3476	111.4	3.0108	0	0	0	0	0	0	0	0	0	0	0
Avena_sativa_G013_007	Not used	Not used	Not used	G013	Avena	Avena_sativa	Avena_sativa	5486.7	16296	4139.7	0.33668	0.007998655	106.42	24.23	8.3913	31.4	5.6448	1.9445	0.17977	0.34443	2970.5	5058.8	2199.5	0.5414	0.58723	0.015631057	103.16	9.3234	8.3141	31.716	2.214	2.0811	0.069808	0.93996	32	0.3007	186.8	5.8375	0	0	0	0	0	0	0	0	0	2	3
Avena_sativa_G013_008	Not used	Not used	Not used	G013	Avena	Avena_sativa	Avena_sativa	4226.4	6966	2519.7	0.60671	0.021047272	70.537	15.961	8.6901	19.761	4.5331	2.3264	0.2294	0.51318	3128.3	3619.9	1730.8	0.74019	0.86741	0.03557765	68.637	8.0739	9.4748	19.46	2.8475	2.3683	0.14633	0.8317	29	0.41113	106.9	3.6862	0	0	0	0	0	0	0	0	0	0	0
Avena_sativa_G013_009	test	Not used	Not used	G013	Avena	Avena_sativa	Avena_sativa	4168.6	9085.6	2738.4	0.45881	0.01595111	71.324	23.087	8.7931	19.705	5.7362	1.85	0.29111	0.32254	1987.1	2405.9	1439	0.47668	0.8259	0.02497803	66.095	8.5382	7.5608	19.083	2.1958	2.0608	0.11506	0.93849	23	0.32247	128.8	5.6	0	0	0	0	0	0	0	0	0	0	1
Avena_sativa_G013_010	train	Not used	Not used	G013	Avena	Avena_sativa	Avena_sativa	4300.4	11599	3146.2	0.37074	0.011193344	83.336	22.214	10.024	23.075	5.0324	2.2091	0.21809	0.439	2777.4	4289.2	1791	0.64585	0.64755	0.025309947	82.073	9.3659	9.3511	25.723	2.5508	2.3086	0.099164	0.90502	33	0.39598	157.8	4.7818	0	0	0	0	0	0	0	0	0	0	0
Avena_sativa_G013_011	train	Not used	Not used	G013	Avena	Avena_sativa	Avena_sativa	7140.1	19180	4519.3	0.37228	0.01041109	105.68	26.262	12.24	28.184	6.3704	2.4147	0.22603	0.37906	3674.9	5732.5	2359.4	0.51468	0.64106	0.019381503	90.89	12.069	9.8261	26.077	2.6605	2.4029	0.10203	0.90317	28	0.26496	172.4	6.1571	0	0	0	0	1	1	1	1	1	2	4
Avena_sativa_G013_012	Not used	Not used	Not used	G013	Avena	Avena_sativa	Avena_sativa	2659.6	6676	2217.2	0.39838	0.012232611	62.854	21.187	8.4743	16.889	5.2191	1.7961	0.30903	0.34412	1483.2	2242.3	1126	0.55768	0.66147	0.029045937	53.7	9.9394	6.9931	16.725	2.0707	1.9763	0.12381	0.95439	23	0.36593	114.7	4.987	0	0	0	0	0	0	0	0	0	0	1
Avena_sativa_G013_013	train	Not used	Not used	G013	Avena	Avena_sativa	Avena_sativa	4119.9	8175.7	2972.5	0.50392	0.012181728	116.86	14.122	7.2381	34.257	3.6419	1.7034	0.10631	0.46772	3022.8	4545.1	2235.9	0.7337	0.66508	0.015408587	115.17	7.4183	7.6901	34.212	2.0443	1.9994	0.059753	0.97805	38	0.32518	131.3	3.4553	0	0	0	0	0	0	0	0	0	0	0
Avena_sativa_G013_014	train	Not used	Not used	G013	Avena	Avena_sativa	Avena_sativa	11445	26837	6741.5	0.42648	0.008058665	144.2	29.782	9.6298	40.289	6.8549	2.2196	0.17014	0.32382	6983.4	9485.2	3785.9	0.61014	0.73623	0.016940552	140.22	12.06	9.022	43.281	2.9339	2.5706	0.067786	0.87616	46	0.31901	265.2	5.7652	0	0	0	0	0	0	0	2	3	7	9
Avena_sativa_G013_015	train	Not used	Not used	G013	Avena	Avena_sativa	Avena_sativa	1583.9	4216.2	1631.4	0.37568	0.010891188	75.566	13.858	6.7266	21.652	2.9551	1.502	0.13648	0.50829	966.38	1609.4	1043.4	0.61012	0.60048	0.015496888	72.588	5.5963	5.9149	20.021	1.6317	1.4274	0.0815	0.87479	29	0.38377	98.7	3.4034	0	0	0	0	0	0	0	0	0	0	0
Avena_sativa_G013_016	train	Not used	Not used	G013	Avena	Avena_sativa	Avena_sativa	12879	26979	6195.8	0.47737	0.013145383	116.84	27.062	13.043	32.621	6.7678	3.0326	0.20746	0.4481	7355.9	10974	3539.8	0.57115	0.67029	0.022995168	112.63	11.182	12.6	34.937	3.1814	2.9579	0.09106	0.92978	38	0.32523	194.2	5.1105	0	0	0	0	0	0	0	0	0	1	6
Avena_sativa_G013_017	train	Not used	Not used	G013	Avena	Avena_sativa	Avena_sativa	9885.6	21361	5480.4	0.46279	0.011191039	109.61	26.04	12.837	30.468	6.3172	2.6948	0.20734	0.42662	5786.1	8638	3053.7	0.5853	0.66985	0.022161231	106.28	10.044	13.424	32.681	3.0042	2.5809	0.091923	0.85911	32	0.29194	193.7	6.0531	0	0	0	0	0	0	0	0	0	1	5
Avena_sativa_G013_018	train	Not used	Not used	G013	Avena	Avena_sativa	Avena_sativa	1598	3696.5	1394.6	0.4323	0.017746213	58.086	15.355	7.1647	16.677	3.129	1.7583	0.18762	0.56201	845.83	1477.3	928.62	0.52932	0.57262	0.016840431	56.837	7.1927	6.0532	18.067	1.7241	1.4522	0.095429	0.84228	16	0.27545	63.8	3.9875	0	0	0	0	0	0	0	0	0	0	0
Avena_sativa_G013_019	train	Not used	Not used	G013	Avena	Avena_sativa	Avena_sativa	4194.2	12385	3230.4	0.33865	0.009836271	105.03	19.166	9.0619	30.213	4.2549	1.9921	0.14083	0.46824	2286	4110.9	1897.9	0.54504	0.55607	0.014408992	102.58	7.588	8.9485	31.471	2.0057	1.7606	0.063733	0.87776	34	0.32372	148.7	4.3735	0	0	0	0	0	0	0	0	0	0	0
Avena_sativa_G013_020	train	Not used	Not used	G013	Avena	Avena_sativa	Avena_sativa	1944	3641	1489.3	0.53392	0.021564881	52.657	16.506	7.135	14.739	3.6966	1.8915	0.2508	0.51172	1061.6	1686.8	942.87	0.54607	0.62931	0.025343552	51.907	6.7998	6.9114	16.147	2.0697	1.6671	0.12818	0.80546	14	0.26587	69.6	4.9714	0	0	0	0	0	0	0	0	0	0	0
Avena_sativa_G013_021	test	Not used	Not used	G013	Avena	Avena_sativa	Avena_sativa	4685.9	13356	3347	0.35085	0.011038753	85.83	24.702	9.3661	24.047	5.7234	2.1705	0.23801	0.37927	2518.4	4358.2	1876.2	0.53744	0.57783	0.018101441	81.26	10.28	8.7866	25.446	2.3446	2.205	0.092142	0.94045	30	0.34953	142.6	4.7533	0	0	0	0	0	0	0	0	0	0	4
Avena_sativa_G013_022	train	Not used	Not used	G013	Avena	Avena_sativa	Avena_sativa	3551.9	5620.8	1897.3	0.63191	0.034818861	48.092	18.171	10.218	13.314	4.485	2.9225	0.33687	0.65175	2400.2	3215.7	1345.7	0.67577	0.74646	0.04456062	47.476	9.7168	10.719	14.767	3.1919	2.2314	0.21616	0.69909	16	0.3327	65.8	4.1125	0	0	0	0	0	0	0	0	0	0	0
Avena_sativa_G013_023	Not used	Not used	Not used	G013	Avena	Avena_sativa	Avena_sativa	2180.4	5336.5	1871.8	0.40858	0.013664544	51.412	22.186	7.3968	14.466	5.5004	1.7067	0.38022	0.31022	1113.5	1787.2	937.19	0.51068	0.62304	0.028392173	49.239	6.5562	9.1346	15.8	1.895	1.8859	0.11994	0.99517	13	0.25286	97	7.4615	0	0	0	0	0	0	0	0	0	0	4
Avena_sativa_G013_024	Not used	Not used	Not used	G013	Avena	Avena_sativa	Avena_sativa	9890.2	18211	4816.9	0.5431	0.016497129	96.898	25.225	11.05	26.968	6.5288	2.8711	0.24209	0.43979	6788.9	9066.9	3054.2	0.68643	0.74877	0.030493518	93.396	10.548	13.571	28.632	3.3201	3.1813	0.11596	0.95819	34	0.35088	152.9	4.4971	0	0	0	0	0	0	0	0	0	0	0
Avena_sativa_G014_001	valid	Not used	Not used	G014	Avena	Avena_sativa	Avena_sativa	4550.5	10033	2920.6	0.45355	0.015667623	94.221	23.34	7.8076	25.908	5.2044	1.6551	0.20088	0.31806	1921.4	3108.3	1666.7	0.42224	0.61815	0.015030187	89.237	6.778	8.266	28.024	1.8928	1.8428	0.067543	0.97355	25	0.26533	154.1	6.164	0	0	0	0	0	0	0	0	0	1	9
Avena_sativa_G014_002	valid	Not used	Not used	G014	Avena	Avena_sativa	Avena_sativa	3921.8	11789	3269.4	0.33268	0.008295983	99.304	22.07	9.1848	26.72	5.1384	1.7913	0.1923	0.34867	2237.3	3873.4	1815	0.57047	0.57778	0.015780461	97.696	7.2627	8.0433	29.989	1.9541	1.895	0.065161	0.96975	32	0.32224	167.3	5.2281	0	0	0	0	0	0	0	0	0	0	1
Avena_sativa_G014_003	Not used	Not used	Not used	G014	Avena	Avena_sativa	Avena_sativa	5316.9	19696	4309.9	0.26995	0.006656049	126.31	29.155	10.01	35.417	5.4901	1.8418	0.15501	0.33549	2987.8	5474.5	2447.9	0.56195	0.54579	0.011471578	117.7	9.3618	8.3622	33.449	2.1278	2.031	0.063611	0.95454	43	0.34043	222.2	5.1674	0	0	0	0	0	0	0	3	3	4	8
Avena_sativa_G014_004	Not used	Not used	Not used	G014	Avena	Avena_sativa	Avena_sativa	5383.4	13953	3772.9	0.38583	0.010171583	81.908	23.55	11.503	23.48	5.738	2.3259	0.24438	0.40534	2617.7	4044.1	1787.2	0.48624	0.64728	0.02262671	78.121	8.4051	9.3833	24.478	2.4762	2.0091	0.10116	0.81135	27	0.32964	173.8	6.437	0	0	0	0	0	0	0	0	0	0	6
Avena_sativa_G014_005	Not used	Not used	Not used	G014	Avena	Avena_sativa	Avena_sativa	9255	25194	6295.1	0.36735	0.006472113	164.95	24.428	10.16	45.883	5.3915	2.0632	0.11751	0.38274	5431	10072	3601.2	0.58682	0.53925	0.011904715	162.52	8.7513	9.9534	51.599	2.4979	2.1613	0.048409	0.86525	52	0.31524	291.8	5.6115	0	0	0	0	0	0	0	0	0	3	10
Avena_sativa_G014_006	Not used	Not used	Not used	G014	Avena	Avena_sativa	Avena_sativa	5066.4	11357	3190	0.44611	0.014904864	72.328	28.419	10.277	19.629	5.9442	2.431	0.30282	0.40902	2951.1	4862.4	1784.2	0.58249	0.60694	0.028902697	67.488	10.574	10.721	23.072	2.7023	2.6172	0.11712	0.96852	25	0.34565	122.1	4.884	0	0	0	0	0	0	0	1	1	3	6
Avena_sativa_G014_007	Not used	Not used	Not used	G014	Avena	Avena_sativa	Avena_sativa	2843.9	7896.4	2334.2	0.36015	0.01198714	59.944	27.828	6.9277	17.802	6.41	1.6292	0.36006	0.25422	1541.7	2433.1	1234.2	0.54212	0.63365	0.023831108	57.128	10.114	6.2847	17.838	2.2269	1.9475	0.12484	0.87454	16	0.26691	118.2	7.3875	0	0	0	0	0	0	0	1	2	5	7
Avena_sativa_G014_008	Not used	Not used	Not used	G014	Avena	Avena_sativa	Avena_sativa	4599.6	11994	3563	0.3835	0.008816451	108.5	21.362	8.6815	30.145	4.7721	1.8739	0.15831	0.39272	2174.9	4733.9	1974	0.47285	0.45939	0.011591463	107.71	9.9549	7.2358	36.2	1.8827	1.8225	0.052008	0.96799	29	0.26728	158.2	5.4552	0	0	0	0	0	0	0	0	0	1	2
Avena_sativa_G014_009	train	Not used	Not used	G014	Avena	Avena_sativa	Avena_sativa	7239.5	25072	4489.8	0.28875	0.01091534	142.33	26.753	12.404	39.388	5.4125	1.9067	0.13741	0.35226	2111.1	5301.4	2234.7	0.29161	0.3985	0.007527678	136.23	9.045	7.4178	42.143	1.892	1.5516	0.044896	0.82008	39	0.27401	240.5	6.1667	0	0	0	0	0	0	0	2	5	11	13
Avena_sativa_G014_010	train	Not used	Not used	G014	Avena	Avena_sativa	Avena_sativa	4929.8	17295	3986.4	0.28505	0.007231312	105.11	26.54	11.183	28.566	5.8822	2.1044	0.20591	0.3578	2368	4623.6	1930.1	0.48034	0.51216	0.014700262	92.623	9.3385	9.7938	29.082	2.1777	1.9091	0.074881	0.87668	26	0.24735	176.4	6.7846	0	0	0	0	0	0	0	1	3	9	13
Avena_sativa_G014_011	train	Not used	Not used	G014	Avena	Avena_sativa	Avena_sativa	6466.5	19406	4915	0.33321	0.006638487	112.43	24.701	10.326	30.975	6.4381	2.0048	0.20785	0.31139	3349.4	5339.7	2346.4	0.51796	0.62728	0.016369258	107.14	10.04	7.3853	30.326	2.3105	2.1391	0.076189	0.92581	48	0.42694	220.5	4.5938	0	0	0	0	0	0	0	0	1	4	7
Avena_sativa_G014_012	train	Not used	Not used	G014	Avena	Avena_sativa	Avena_sativa	4596.3	15590	3763.4	0.29482	0.007470965	116.39	24.07	8.4498	34.132	5.2827	1.7267	0.15477	0.32686	2402.2	4833.6	2108.5	0.52263	0.49698	0.011603757	113.54	8.2603	8.3263	35.575	2.1009	1.8809	0.059056	0.89526	33	0.28352	190.6	5.7758	0	0	0	0	0	0	0	0	1	1	8
Avena_sativa_G014_013	train	Not used	Not used	G014	Avena	Avena_sativa	Avena_sativa	3866.2	14662	3530.8	0.26369	0.006401038	95.856	23.427	11.117	26.097	5.6077	1.9215	0.21488	0.34265	1904.2	3485.1	1655.6	0.49253	0.54638	0.015061214	94.128	7.7348	8.337	28.46	1.9185	1.8029	0.067413	0.93971	29	0.30254	194.4	6.7034	0	0	0	0	0	0	0	0	0	6	11
Avena_sativa_G014_014	Not used	Not used	Not used	G014	Avena	Avena_sativa	Avena_sativa	6205.3	25657	5373.7	0.24186	0.004677421	146.95	23.287	10.558	41.65	5.1997	2.1717	0.12484	0.41766	2825.8	7699.5	2616.2	0.45539	0.36702	0.008405647	143.44	9.3157	8.7251	45.404	2.3307	1.8274	0.051331	0.78409	51	0.34705	268.1	5.2569	0	0	0	0	0	0	0	0	1	2	8
Avena_sativa_G014_015	test	Not used	Not used	G014	Avena	Avena_sativa	Avena_sativa	6047.4	17689	4317.6	0.34188	0.008564683	105.14	24.294	10.437	28.739	5.8692	2.2295	0.20423	0.37986	3330.3	6518.5	2424.7	0.55071	0.51091	0.014665396	101.46	9.3887	11.403	31.809	2.3374	2.3296	0.073483	0.99667	33	0.31387	185.5	5.6212	0	0	0	0	0	0	0	1	2	7	10
Avena_sativa_G014_016	Not used	Not used	Not used	G014	Avena	Avena_sativa	Avena_sativa	4409.3	13945	3635.3	0.3162	0.007628157	96.189	25.439	8.8867	26.863	5.6677	1.9257	0.21099	0.33977	2255.6	4381.7	1852.4	0.51155	0.51477	0.015087628	94.656	7.5179	8.8114	30.244	2.1902	1.9477	0.072416	0.88929	29	0.30149	184.2	6.3517	0	0	0	0	0	0	0	0	2	5	11
Avena_sativa_G014_017	Not used	Not used	Not used	G014	Avena	Avena_sativa	Avena_sativa	6490.7	20440	4845	0.31754	0.00698237	121.59	26.7	9.1178	35.272	6.1394	1.9574	0.17406	0.31883	3348.2	5209.1	2433.2	0.51585	0.64276	0.014668661	115.2	9.1147	7.0208	34.324	2.2562	2.1067	0.065733	0.93373	33	0.27141	226.6	6.8667	0	0	0	0	0	0	0	2	4	9	12
Avena_sterilis_G019_001	train	valid	Not used	G019	Avena	Avena_sterilis	Avena_sterilis	5639	11752	3198.9	0.47984	0.018310631	82.549	19.943	12.086	23.319	4.7453	2.896	0.2035	0.61043	3269.5	5715.5	2062	0.57981	0.57204	0.022982529	80.627	11.832	10.266	24.976	2.9114	2.1518	0.11657	0.73911	21	0.25439	103.7	4.9381	0	0	0	0	0	0	0	0	0	0	0
Avena_sterilis_G019_002	Not used	test	Not used	G019	Avena	Avena_sterilis	Avena_sterilis	4340.9	13489	3651.2	0.3218	0.007297159	139.59	16.5	9.3711	40.684	3.2191	2.0841	0.079125	0.64739	2144.2	6484.6	2213.5	0.49395	0.33066	0.007990853	139.02	9.6166	7.0789	42.555	2.2331	1.565	0.052475	0.70081	46	0.32953	171	3.7174	0	0	0	0	0	0	0	0	0	0	0
Avena_sterilis_G019_003	train	test	Not used	G019	Avena	Avena_sterilis	Avena_sterilis	2287.1	5562	1881.2	0.41121	0.014810391	75.257	13.506	8.4712	21.942	2.8081	2.0976	0.12798	0.74699	1369.9	2302.1	1271.4	0.59896	0.59506	0.017212035	72.596	7.5231	6.4903	21.552	2.044	1.5031	0.094838	0.73536	26	0.34548	81.8	3.1462	0	0	0	0	0	0	0	0	0	0	0
Avena_sterilis_G019_004	train	valid	Not used	G019	Avena	Avena_sterilis	Avena_sterilis	5571.2	11969	3477.7	0.46548	0.013909845	96.354	20.808	9.0235	27.791	5.0708	2.0104	0.18246	0.3965	2886.3	4984.8	2046.5	0.51808	0.57902	0.018320985	93.748	8.7669	10.518	27.044	2.2556	2.0466	0.083402	0.90735	29	0.30097	151.6	5.2276	0	0	0	0	0	0	0	0	0	0	0
Avena_sterilis_G019_005	train	test	Not used	G019	Avena	Avena_sterilis	Avena_sterilis	2448.3	7814.7	2615.3	0.31329	0.006316345	114.27	14.28	6.8104	32.346	3.3651	1.4654	0.10403	0.43547	1018.7	2155.2	1362	0.41608	0.47267	0.007742165	108.25	5.7391	5.8997	30.335	1.3051	1.2222	0.043022	0.93646	35	0.30628	150.7	4.3057	0	0	0	0	0	0	0	0	0	0	0
Avena_sterilis_G019_006	train	test	Not used	G019	Avena	Avena_sterilis	Avena_sterilis	3987.2	10387	2888.7	0.38387	0.012431681	95.026	15.611	10.375	27.041	3.4742	2.4626	0.12848	0.70887	2134.5	4691.6	1961	0.53533	0.4549	0.011388346	93.882	9.6698	7.5443	29.127	2.2052	1.766	0.07571	0.80082	28	0.29466	104.3	3.725	0	0	0	0	0	0	0	0	0	0	0
Avena_sterilis_G019_007	valid	train	Not used	G019	Avena	Avena_sterilis	Avena_sterilis	3024.3	7670.3	2654	0.39429	0.009222488	85.056	16.293	8.3496	24.187	3.7302	1.8866	0.15422	0.50577	1378.3	2774.7	1382.7	0.45575	0.49675	0.013545803	83.87	6.7959	6.3766	26.598	1.8728	1.504	0.07041	0.80308	29	0.34095	140.1	4.831	0	0	0	0	0	0	0	0	0	0	0
Avena_sterilis_G019_008	test	train	Not used	G019	Avena	Avena_sterilis	Avena_sterilis	19703	46104	7625.7	0.42736	0.016501624	152.3	25.248	20.573	44.381	5.9203	4.3883	0.1334	0.74129	13461	21521	5454.5	0.68319	0.6255	0.021047035	147.38	17.132	14.003	43.431	4.0876	3.2671	0.094117	0.79926	36	0.23638	171.2	4.7556	0	0	0	0	0	0	0	0	1	1	1
Avena_sterilis_G019_009	Not used	train	Not used	G019	Avena	Avena_sterilis	Avena_sterilis	9819.7	27487	5435.1	0.35725	0.011320743	126.55	27.091	14.221	36.768	5.8997	2.842	0.16046	0.48168	5578.1	10231	3242	0.56805	0.54518	0.017212133	123.52	12.14	11.371	35.488	2.7534	2.5323	0.077586	0.9197	33	0.26077	187.2	5.6727	0	0	0	0	0	0	0	0	0	4	4
Avena_sterilis_G019_010	Not used	train	Not used	G019	Avena	Avena_sterilis	Avena_sterilis	2775.9	8266.9	2569.1	0.33579	0.008565757	113.37	13.435	8.9188	32.3	2.666	1.9411	0.08254	0.72803	1224.6	2878	1675.8	0.44115	0.4255	0.006006522	111.76	6.4757	5.9671	32.243	1.4735	1.2404	0.045701	0.84178	28	0.24697	100.1	3.575	0	0	0	0	0	0	0	0	0	0	0
Avena_sterilis_G019_011	train	train	Not used	G019	Avena	Avena_sterilis	Avena_sterilis	2289.2	5644.8	2062.2	0.40554	0.011263575	73.288	14.045	8.8366	20.882	3.166	1.9927	0.15162	0.6294	1056.4	2256.1	1190.4	0.46149	0.46834	0.012470365	71.373	6.9971	6.2868	21.684	1.8207	1.3093	0.083965	0.71915	24	0.32748	102.1	4.2542	0	0	0	0	0	0	0	0	0	0	0
Avena_sterilis_G019_012	train	valid	Not used	G019	Avena	Avena_sterilis	Avena_sterilis	2529.9	6777.9	2187.3	0.37326	0.011528765	76.383	16.646	9.5906	21.843	3.5398	2.0052	0.16206	0.56656	1319.9	2411.8	1340.6	0.52173	0.54728	0.013629676	74.568	7.8903	6.8785	23.124	1.9485	1.5309	0.084264	0.78571	23	0.30111	106.7	4.6391	0	0	0	0	0	0	0	0	0	0	0
Avena_sterilis_G019_013	Not used	test	Not used	G019	Avena	Avena_sterilis	Avena_sterilis	3412.4	8822.2	2853.5	0.38679	0.009446857	89.024	15.836	9.0124	25.609	3.5396	2.1569	0.13822	0.60939	1582.4	3421.7	1660.3	0.46374	0.46243	0.010312738	87.968	8.1616	7.6184	26.697	2.0217	1.6735	0.075727	0.82776	29	0.32575	119.2	4.1103	0	0	0	0	0	0	0	0	0	0	0
Avena_sterilis_G019_014	Not used	train	Not used	G019	Avena	Avena_sterilis	Avena_sterilis	1824.3	5998.5	1970.3	0.30412	0.008201562	76.647	17.395	7.0528	22.598	3.6223	1.47	0.16029	0.40582	715.18	1827.9	1126.5	0.39203	0.39125	0.006744321	73.675	6.0394	7.1249	24.588	1.4504	1.3081	0.058988	0.90189	26	0.33922	115.9	4.4577	0	0	0	0	0	0	0	0	0	0	0
Avena_sterilis_G019_015	train	train	Not used	G019	Avena	Avena_sterilis	Avena_sterilis	8628.2	21476	4375.2	0.40177	0.01675513	113.59	20.405	17.288	32.171	4.8531	3.6077	0.15085	0.74348	5525.7	10849	3056.4	0.64042	0.50934	0.020157894	110.9	15.624	11.34	31.733	3.5856	2.5524	0.11299	0.71185	32	0.28172	128.1	4.0031	0	0	0	0	0	0	0	0	0	0	0
Avena_sterilis_G019_016	Not used	valid	Not used	G019	Avena	Avena_sterilis	Avena_sterilis	4758.3	9068.8	2739.9	0.52469	0.020749165	78.614	16.878	12.563	22.958	3.7842	2.882	0.16483	0.76159	3242.5	4922.9	1985.2	0.68143	0.65866	0.025330764	77.638	10.591	9.4426	23.664	2.8431	2.1662	0.12014	0.76193	22	0.27985	80.1	3.6409	0	0	0	0	0	0	0	0	0	0	0
Avena_sterilis_G019_017	Not used	valid	Not used	G019	Avena	Avena_sterilis	Avena_sterilis	2418.9	5221.9	1990.7	0.46322	0.013980397	74.03	16.141	8.1136	20.611	3.327	1.9257	0.16142	0.57881	1254.5	3027.8	1277.6	0.51865	0.41434	0.014225179	72.568	7.4573	7.9067	22.293	2.0355	1.7307	0.091307	0.85027	26	0.35121	94.1	3.6192	0	0	0	0	0	0	0	0	0	0	0
Avena_sterilis_G019_018	Not used	train	Not used	G019	Avena	Avena_sterilis	Avena_sterilis	5464.8	10441	3016.4	0.52342	0.020510813	69.003	21.91	9.4423	20.033	5.6852	2.5187	0.2838	0.44306	3570	4928.9	1905.6	0.65327	0.72429	0.034717011	66.983	11.416	9.811	20.601	2.8853	2.7974	0.14006	0.96956	20	0.28984	111.6	5.58	0	0	0	0	0	0	0	0	0	0	0
Avena_sterilis_G019_019	train	valid	Not used	G019	Avena	Avena_sterilis	Avena_sterilis	3664.8	10325	2975.3	0.35495	0.009611903	102.99	16.817	10.464	29.032	3.5321	2.2957	0.12166	0.65007	1778.5	4924.6	1913.9	0.48529	0.36115	0.008504546	101.69	10.432	8.9839	31.569	2.2484	1.7197	0.071222	0.76486	27	0.26217	123.5	4.5741	0	0	0	0	0	0	0	0	0	0	0
Avena_sterilis_G019_020	Not used	test	Not used	G019	Avena	Avena_sterilis	Avena_sterilis	3815	12763	3007.7	0.29891	0.010082928	96.024	19.342	10.915	27.05	4.4865	2.222	0.16586	0.49525	2024.3	4424.7	1770.1	0.53061	0.4575	0.013926997	91.764	10.413	8.271	26.255	2.2247	1.8646	0.084734	0.83814	25	0.26035	123.5	4.94	0	0	0	0	0	0	0	0	0	0	0
Avena_sterilis_G019_021	train	test	Not used	G019	Avena	Avena_sterilis	Avena_sterilis	1962.1	4741	1764.4	0.41387	0.013211504	61.365	14.673	8.1749	17.717	3.1531	1.9986	0.17797	0.634	761.59	1905.9	973.42	0.38814	0.3996	0.011853396	59.963	6.9964	6.0385	19.838	1.7262	1.3462	0.087012	0.77985	19	0.30962	74	3.8947	0	0	0	0	0	0	0	0	0	0	0
Avena_sterilis_G019_022	Not used	valid	Not used	G019	Avena	Avena_sterilis	Avena_sterilis	7284.9	18247	4472.4	0.39923	0.011182178	115.02	19.225	12.183	33.118	4.6683	2.8165	0.14096	0.60347	4802	9307.1	2832	0.65917	0.51594	0.01913664	113.46	12.568	10.459	36.025	3.1473	2.4401	0.087364	0.77529	40	0.34777	162	4.05	0	0	0	0	0	0	0	0	0	0	0
Avena_sterilis_G019_023	train	train	Not used	G019	Avena	Avena_sterilis	Avena_sterilis	2632.6	7437.2	2324.7	0.35397	0.010398486	79.871	15.836	9.9162	22.651	3.4282	2.0866	0.15135	0.60863	1033.2	2595.9	1233.8	0.39246	0.39801	0.010713605	76.102	8.0098	7.5347	20.831	1.7898	1.5649	0.085923	0.87433	25	0.313	100.5	4.02	0	0	0	0	0	0	0	0	0	0	0
Avena_sterilis_ssp_ludoviciana_G018_001	train	Not used	Not used	G018	Avena	Avena_sterilis	Avena_sterilis_ssp._ludoviciana	6571.9	12133	3809.5	0.54166	0.014725806	64.047	25.523	11.218	17.567	6.4443	2.9784	0.36685	0.46218	2739.1	3795.7	1642.3	0.41679	0.72163	0.031927096	59.586	9.827	9.7037	19.203	3.2077	2.1092	0.16704	0.65755	16	0.24982	125.4	7.8375	0	0	0	0	0	0	0	0	0	2	5
Avena_sterilis_ssp_ludoviciana_G018_002	train	Not used	Not used	G018	Avena	Avena_sterilis	Avena_sterilis_ssp._ludoviciana	6295.4	13999	3977.7	0.4497	0.011870027	110.57	22.698	9.2637	29.663	5.4362	2.132	0.18327	0.39217	4079.1	5500.3	2561.4	0.64795	0.74158	0.018663694	104.93	11.902	8.6298	29.409	2.5657	2.4056	0.087241	0.93763	36	0.32559	160.8	4.4667	0	0	0	0	0	0	0	0	0	0	2
Avena_sterilis_ssp_ludoviciana_G018_003	train	Not used	Not used	G018	Avena	Avena_sterilis	Avena_sterilis_ssp._ludoviciana	1827.4	4318.6	1708.8	0.42314	0.012615215	58.817	19.057	6.0867	16.582	4.4474	1.4493	0.26821	0.32587	956.92	1440.7	956.92	0.52366	0.66427	0.019698152	56.762	7.295	5.8401	17.157	1.6234	1.5248	0.094619	0.93925	17	0.28903	91.4	5.3765	0	0	0	0	0	0	0	0	0	0	0
Avena_sterilis_ssp_ludoviciana_G018_004	Not used	Not used	Not used	G018	Avena	Avena_sterilis	Avena_sterilis_ssp._ludoviciana	4425.5	10185	3055.2	0.43453	0.012945144	95.212	16.75	10.437	27.592	4.2513	2.1557	0.15407	0.50707	2839.4	4682.4	1970.5	0.6416	0.6064	0.019862091	90.996	9.0071	8.3873	28.224	2.4124	2.0583	0.085473	0.85323	31	0.32559	128.3	4.1387	0	0	0	0	0	0	0	0	0	0	0
Avena_sterilis_ssp_ludoviciana_G018_005	train	Not used	Not used	G018	Avena	Avena_sterilis	Avena_sterilis_ssp._ludoviciana	2649.3	5269.9	1733.8	0.50272	0.025384371	45.359	20.065	11.274	11.906	4.603	2.7996	0.38662	0.6082	1710.2	2100.9	1073.4	0.64552	0.81414	0.04457693	41.496	7.9866	11.583	13.874	2.3773	2.2036	0.17135	0.92695	20	0.44093	57.5	2.875	0	0	0	0	0	0	0	0	0	0	0
Avena_sterilis_ssp_ludoviciana_G018_006	train	Not used	Not used	G018	Avena	Avena_sterilis	Avena_sterilis_ssp._ludoviciana	10994	32717	6194.1	0.33603	0.009586895	111.26	32.479	15.839	31.567	7.5888	3.0916	0.2404	0.40739	6238.2	11444	3279.3	0.56742	0.5451	0.020800619	105.62	13.11	13.796	34.688	3.293	2.903	0.094931	0.88159	35	0.31457	212.3	6.0657	0	0	0	0	0	0	0	3	3	4	13
Avena_sterilis_ssp_ludoviciana_G018_007	train	Not used	Not used	G018	Avena	Avena_sterilis	Avena_sterilis_ssp._ludoviciana	3964.8	8725.1	2696.1	0.45441	0.01511944	78.485	20.031	7.7166	23.008	4.9266	1.9281	0.21413	0.39133	2294.5	3921	1673.9	0.57872	0.58517	0.021158687	76.217	9.8806	7.5905	24.489	2.2112	2.0991	0.090295	0.94931	21	0.26757	106.9	5.0905	0	0	0	0	0	0	0	0	0	0	0
Avena_sterilis_ssp_ludoviciana_G018_008	test	Not used	Not used	G018	Avena	Avena_sterilis	Avena_sterilis_ssp._ludoviciana	6616.2	11207	3135.3	0.59036	0.026772015	50.478	21.116	14.803	14.455	5.5216	4.1231	0.38199	0.74673	4114.3	5134.1	1807.1	0.62184	0.80135	0.054068768	48.935	13.244	11.985	16.567	4.1327	2.6833	0.24945	0.64928	19	0.3764	83	4.3684	0	0	0	0	0	0	0	0	0	0	0
Avena_sterilis_ssp_ludoviciana_G018_009	Not used	Not used	Not used	G018	Avena	Avena_sterilis	Avena_sterilis_ssp._ludoviciana	4619.7	10127	3193.9	0.45616	0.012347093	89.494	18.716	8.6746	26.541	4.7975	2.0284	0.18076	0.42277	2975.7	4509.7	2027.8	0.64413	0.65994	0.020017234	88.035	8.4408	9.4759	27.399	2.3218	2.1096	0.084741	0.90859	32	0.35757	130.7	4.0844	0	0	0	0	0	0	0	0	0	0	0
Avena_sterilis_ssp_ludoviciana_G018_010	train	Not used	Not used	G018	Avena	Avena_sterilis	Avena_sterilis_ssp._ludoviciana	2417.8	4384.3	1720.5	0.55147	0.021636043	51.061	14.835	8.4795	14.859	3.7591	2.2145	0.25298	0.5891	1423.4	2220.4	1106.3	0.58872	0.64107	0.028205663	50.912	8.2637	8.0117	15.843	2.2752	1.7283	0.14361	0.75961	15	0.29376	63.4	4.2267	0	0	0	0	0	0	0	0	0	0	0
Avena_sterilis_ssp_ludoviciana_G018_011	test	Not used	Not used	G018	Avena	Avena_sterilis	Avena_sterilis_ssp._ludoviciana	7944.7	13522	3870.6	0.58754	0.020517349	77.018	21.448	11.027	22.754	6.177	2.809	0.27147	0.45475	4937.6	6301.4	2418.8	0.62149	0.78359	0.032473796	75.058	10.009	12.544	24.069	3.4005	2.5875	0.14128	0.76092	24	0.31162	97.6	4.0667	0	0	0	0	0	0	0	0	0	0	0
Avena_sterilis_ssp_ludoviciana_G018_012	train	Not used	Not used	G018	Avena	Avena_sterilis	Avena_sterilis_ssp._ludoviciana	4069.6	7979.8	2508.6	0.50998	0.019774719	70.45	22.284	11.152	19.521	5.0902	2.3193	0.26075	0.45567	2370.3	3779.4	1585.3	0.58245	0.62638	0.026581126	67.12	12.46	9.2216	19.756	2.6197	2.2226	0.13261	0.84841	20	0.28389	94.5	4.725	0	0	0	0	0	0	0	0	0	0	0
Avena_sterilis_ssp_ludoviciana_G018_013	Not used	Not used	Not used	G018	Avena	Avena_sterilis	Avena_sterilis_ssp._ludoviciana	4457.7	7997.9	2879	0.55736	0.015696319	90.864	15.797	8.9026	26.286	3.7156	2.2889	0.14135	0.61607	2733.5	4077.2	1970.7	0.61322	0.67045	0.018402538	90.498	8.31	8.0163	27.814	2.5657	1.7294	0.092243	0.67404	29	0.31916	103	3.5517	0	0	0	0	0	0	0	0	0	0	0
Avena_sterilis_ssp_ludoviciana_G018_014	train	Not used	Not used	G018	Avena	Avena_sterilis	Avena_sterilis_ssp._ludoviciana	23392	55361	10558	0.42255	0.008763768	178.93	29.964	14.305	50.257	8.5392	3.3544	0.16991	0.39285	12360	24603	6345.4	0.52838	0.50235	0.011270964	172.64	16.477	12.721	50.61	4.2318	3.003	0.083615	0.70964	49	0.27385	176.6	3.6041	0	0	0	0	0	0	0	0	2	4	7
Avena_sterilis_ssp_ludoviciana_G018_015	Not used	Not used	Not used	G018	Avena	Avena_sterilis	Avena_sterilis_ssp._ludoviciana	1780.2	3957.5	1384.6	0.44984	0.022504312	51.127	14.23	9.9496	14.275	3.2066	2.3177	0.22463	0.72275	978.69	1714.6	889.86	0.54975	0.57079	0.025622787	50.303	7.4792	5.8942	15.81	2.1991	1.4509	0.13909	0.65979	15	0.29339	55.1	3.6733	0	0	0	0	0	0	0	0	0	0	0
Avena_sterilis_ssp_ludoviciana_G018_016	train	Not used	Not used	G018	Avena	Avena_sterilis	Avena_sterilis_ssp._ludoviciana	675.35	1664.8	787.59	0.40565	0.017597799	45.976	10.06	5.8263	13.104	2.3578	1.3036	0.17993	0.55306	306.02	711.31	511.59	0.45314	0.43024	0.013183618	44.984	4.2261	4.8595	14.712	1.1352	1.0062	0.077159	0.88636	14	0.3045	46.7	3.3357	0	0	0	0	0	0	0	0	0	0	0
Avena_sterilis_ssp_ludoviciana_G018_017	Not used	Not used	Not used	G018	Avena	Avena_sterilis	Avena_sterilis_ssp._ludoviciana	1790	3048.3	1374.8	0.58721	0.023242809	44.575	12.065	8.8209	12.925	3.205	2.1883	0.24796	0.68281	1034.2	1577	888.94	0.5778	0.65959	0.028700723	44.356	6.4363	7.7805	14.136	1.9063	1.6388	0.13485	0.8597	16	0.35895	43.9	2.7437	0	0	0	0	0	0	0	0	0	0	0
Avena_sterilis_ssp_ludoviciana_G018_018	train	Not used	Not used	G018	Avena	Avena_sterilis	Avena_sterilis_ssp._ludoviciana	984.05	3015.8	1246.7	0.32629	0.009419971	75.031	14.615	4.3688	21.914	2.8894	1.0619	0.13185	0.36749	568.71	1098.4	801.66	0.57793	0.51773	0.011833473	73.026	5.6906	4.7689	21.832	1.2075	1.0947	0.055309	0.90661	22	0.29321	86.3	3.9227	0	0	0	0	0	0	0	0	0	0	0
Avena_sterilis_ssp_ludoviciana_G018_019	Not used	Not used	Not used	G018	Avena	Avena_sterilis	Avena_sterilis_ssp._ludoviciana	4921.1	11102	3206.5	0.44325	0.013846237	98.496	18.292	8.9287	27.112	4.5827	2.1789	0.16903	0.47546	3195.9	4639.3	2136.6	0.64943	0.68893	0.019738667	95.716	8.6158	9.4103	26.457	2.421	2.1453	0.091508	0.88612	30	0.30458	125.6	4.1867	0	0	0	0	0	0	0	0	0	0	0
Avena_sterilis_ssp_ludoviciana_G018_020	test	Not used	Not used	G018	Avena	Avena_sterilis	Avena_sterilis_ssp._ludoviciana	3705.4	6466.6	2196.8	0.57302	0.024411797	67.227	17.505	9.8146	19.327	4.0506	2.4476	0.20958	0.6042	2508.1	3359.4	1545.1	0.67687	0.74656	0.032145563	64.897	9.3891	9.854	19.198	2.7836	2.1207	0.14499	0.76187	21	0.31238	86	4.0952	0	0	0	0	0	0	0	0	0	0	0
Avena_strigosa_E010_001	test	train	Not used	E010	Avena	Avena_strigosa	Avena_strigosa	4103.2	12229	3267.6	0.33554	0.009096196	79.268	25.821	10.356	23.495	6.047	1.9077	0.25737	0.31547	1768.7	4132.2	1556.6	0.43105	0.42801	0.015634298	76.802	8.7014	10.158	25.537	2.2148	1.9887	0.086728	0.89794	23	0.29016	166.6	7.2435	0	0	0	0	0	0	0	0	0	4	9
Avena_strigosa_E010_002	Not used	train	Not used	E010	Avena	Avena_strigosa	Avena_strigosa	1243.6	3164.2	1321.7	0.39301	0.012625945	71.205	10.505	7.8975	19.854	2.1835	1.7162	0.10998	0.78621	683.91	1336.5	933.12	0.54996	0.51166	0.010851419	71.08	5.6895	4.8455	22.667	1.3406	1.1886	0.059144	0.88662	23	0.32301	59.3	2.5783	0	0	0	0	0	0	0	0	0	0	0
Avena_strigosa_E010_003	train	train	Not used	E010	Avena	Avena_strigosa	Avena_strigosa	7071.7	17425	4755.8	0.40583	0.008763509	117.78	22.196	9.3474	34.416	5.3902	2.1486	0.15662	0.39864	3501.9	6597.9	2528.9	0.49519	0.53075	0.014292679	115.4	8.6649	10.208	33.069	2.3632	2.1152	0.071465	0.89505	31	0.2632	205.8	6.6387	0	0	0	0	0	0	0	0	0	0	2
Avena_strigosa_E010_004	train	valid	Not used	E010	Avena	Avena_strigosa	Avena_strigosa	3455.1	7868.5	2635.2	0.43911	0.012296503	72.452	20.457	7.6215	21.436	4.6257	1.9347	0.2158	0.41833	1674.7	3099.1	1444.8	0.48471	0.5404	0.017528791	71.59	7.2282	8.7864	23.38	2.1578	1.8174	0.092293	0.84225	23	0.31745	123.5	5.3696	0	0	0	0	0	0	0	0	0	0	0
Avena_strigosa_E010_005	train	train	Not used	E010	Avena	Avena_strigosa	Avena_strigosa	4660.6	11056	3423.3	0.42156	0.010205867	71.077	27.632	8.2849	20.075	6.6692	1.9677	0.33221	0.29509	1919.6	3360.6	1488.7	0.41187	0.57117	0.021052372	69.425	9.3142	9.6106	22.677	2.2956	2.0641	0.10123	0.89914	18	0.25325	164.2	9.1222	0	0	0	0	0	0	0	1	3	7	10
Avena_strigosa_E010_006	Not used	valid	Not used	E010	Avena	Avena_strigosa	Avena_strigosa	2670	6100.4	2314.2	0.43768	0.010842289	59.793	24.404	6.1742	17.51	5.6289	1.5329	0.32146	0.27237	1122.4	2519.6	1068.8	0.42039	0.44551	0.01944944	57.199	10.045	6.3432	19.608	2.0227	1.8401	0.10316	0.90971	18	0.30104	131.2	7.2889	0	0	0	0	0	0	0	0	1	1	1
Avena_strigosa_E010_007	test	train	Not used	E010	Avena	Avena_strigosa	Avena_strigosa	5626.7	15029	4042.1	0.37438	0.009036234	95.327	26.961	10.016	25.884	6.3422	2.0987	0.24503	0.33089	2581	4948.8	1933.8	0.4587	0.52154	0.017363708	90.003	11.932	8.6484	30.734	2.4212	2.0615	0.07878	0.85142	27	0.28324	186.3	6.9	0	0	0	0	0	0	0	0	1	7	11
Avena_strigosa_E010_008	train	train	Not used	E010	Avena	Avena_strigosa	Avena_strigosa	6547.8	14815	3939.8	0.44197	0.013215068	107.27	21.506	10.381	32.203	5.0667	2.266	0.15734	0.44724	4226.1	6674.9	2595.7	0.64543	0.63312	0.019249399	105.27	9.461	11.042	32.686	2.5105	2.4245	0.076806	0.96575	33	0.30764	156.8	4.7515	0	0	0	0	0	0	0	0	0	0	0
Avena_strigosa_E010_009	train	train	Not used	E010	Avena	Avena_strigosa	Avena_strigosa	4474.5	10074	3289.5	0.44418	0.010602309	78.779	24.791	8.251	22.216	5.5731	1.9367	0.25086	0.34754	1702.5	3580	1512.5	0.38049	0.47556	0.015790258	74.91	7.5864	10.011	24.549	2.0365	1.8528	0.082958	0.90978	21	0.26657	158.1	7.5286	0	0	0	0	0	0	0	0	0	0	3
Avena_strigosa_E010_010	train	valid	Not used	E010	Avena	Avena_strigosa	Avena_strigosa	2896.8	10244	2661	0.28278	0.008394668	85.683	22.275	9.1155	23.863	4.992	1.7822	0.20919	0.35703	1283.1	2763.1	1287.2	0.44294	0.46437	0.014550705	76.082	6.5183	8.1478	25.073	1.7761	1.5007	0.070839	0.84491	26	0.30344	150.3	5.7808	0	0	0	0	0	0	0	0	0	0	3
Avena_strigosa_E010_011	Not used	valid	Not used	E010	Avena	Avena_strigosa	Avena_strigosa	4929.8	12659	3436.9	0.38944	0.011283895	98.687	21.668	8.4867	30.038	4.8865	2.0353	0.16268	0.41651	2851.4	5145.8	2028.6	0.57841	0.55412	0.018358118	94.734	7.8899	10.402	29.884	2.2712	2.0249	0.075998	0.89159	33	0.33439	159.4	4.8303	0	0	0	0	0	0	0	0	0	0	1
Avena_strigosa_E010_012	test	train	Not used	E010	Avena	Avena_strigosa	Avena_strigosa	2943.7	6026.9	2296.4	0.48843	0.013487939	74.793	15.012	7.6832	21.542	3.9688	1.7914	0.18424	0.45141	1674.1	2751.5	1358.9	0.56871	0.60846	0.021052391	73.115	6.9798	7.9903	21.79	2.007	1.7458	0.092106	0.86989	28	0.37437	110.9	3.9607	0	0	0	0	0	0	0	0	0	0	0
Avena_strigosa_E010_013	train	train	Not used	E010	Avena	Avena_strigosa	Avena_strigosa	3890.9	9624.5	2906.5	0.40427	0.011622252	80.757	21.262	8.8908	22.983	4.6798	2.0516	0.20362	0.43843	1950.1	3232.9	1532.4	0.5012	0.60322	0.019920418	76.713	7.2809	7.4441	23.56	2.2435	1.7964	0.095226	0.80072	24	0.29719	139.3	5.8042	0	0	0	0	0	0	0	0	0	0	0
Avena_strigosa_E010_014	test	train	Not used	E010	Avena	Avena_strigosa	Avena_strigosa	3462.1	6914.3	2249.7	0.50071	0.019842963	64.811	17.835	10.375	18.279	4.3749	2.2881	0.23934	0.52301	1892.6	3207.7	1410.1	0.54667	0.59001	0.024080697	62.418	8.0351	8.5701	19.611	2.4617	2.0528	0.12553	0.8339	19	0.29316	85.6	4.5053	0	0	0	0	0	0	0	0	0	0	1
Avena_strigosa_E010_015	train	train	Not used	E010	Avena	Avena_strigosa	Avena_strigosa	3311.1	6892.3	2306.9	0.48041	0.016832918	56.602	23.547	8.1233	15.785	5.8156	2.0264	0.36844	0.34847	1773	2666	1241	0.53547	0.66448	0.031002966	52.982	7.8098	9.7473	18.116	2.3403	2.1581	0.12918	0.92216	14	0.24734	108.6	7.7571	0	0	0	0	0	0	0	0	0	0	4
Avena_strigosa_E010_016	valid	test	Not used	E010	Avena	Avena_strigosa	Avena_strigosa	2540.6	5464	1932.8	0.46498	0.016850507	55.536	22.54	7.6029	15.332	5.0048	1.8149	0.32643	0.36265	1244.2	1950.5	1056.6	0.48972	0.63785	0.024737152	55.333	6.7877	7.861	16.999	1.9907	1.874	0.11711	0.94142	14	0.25209	88	6.2857	0	0	0	0	0	0	0	0	0	0	1
Avena_strigosa_E010_017	train	train	Not used	E010	Avena	Avena_strigosa	Avena_strigosa	1701.9	4173.1	1522.6	0.40784	0.015467201	38.865	26.461	7.9997	10.031	5.8908	1.73	0.58727	0.29368	740.68	1111.3	670.81	0.4352	0.66653	0.03425814	35.026	6.7583	8.1683	11.594	1.9161	1.8231	0.16527	0.95147	13	0.33449	91.3	7.0231	0	0	0	0	0	0	0	0	0	3	4
Avena_strigosa_E010_018	train	train	Not used	E010	Avena	Avena_strigosa	Avena_strigosa	1323	3885.4	1422	0.34051	0.01147419	55.171	21.27	5.4234	15.212	4.5036	1.2927	0.29606	0.28707	642.44	1314.9	791.03	0.48559	0.48857	0.015717642	53.298	7.3907	4.825	18.756	1.5975	1.4583	0.08517	0.91285	17	0.30813	93.8	5.5176	0	0	0	0	0	0	0	0	0	0	2
Avena_strigosa_E010_019	test	train	Not used	E010	Avena	Avena_strigosa	Avena_strigosa	2114.9	5605.4	1903	0.37729	0.012233886	55.133	21.249	7.1799	15.849	4.8462	1.7156	0.30577	0.35403	847.75	1749.4	909.18	0.40085	0.48452	0.018025491	52.521	5.6693	8.9229	17.206	1.7228	1.6279	0.10013	0.94491	17	0.30834	105.9	6.2294	0	0	0	0	0	0	0	0	0	1	1
Avena_strigosa_E010_020	Not used	train	Not used	E010	Avena	Avena_strigosa	Avena_strigosa	3880.2	9621.5	3098.7	0.40329	0.009538295	97.182	19.544	9.0189	27.589	4.4069	1.7895	0.15973	0.4061	2005.7	3645.3	1707.8	0.51691	0.55022	0.015223764	93.649	6.93	8.0848	29.553	1.9628	1.7483	0.066416	0.89072	32	0.32928	164.7	5.1469	0	0	0	0	0	0	0	0	0	0	0
Avena_strigosa_G022_001	train	Not used	Not used	G022	Avena	Avena_strigosa	Avena_strigosa	6428.1	12241	3506.8	0.52512	0.01806065	81.522	20.504	11.073	22.594	5.601	2.5831	0.24789	0.46125	4135	5374.5	2186.5	0.64327	0.76938	0.030832143	77.678	8.5625	11.147	24.18	2.9529	2.5878	0.12212	0.87633	26	0.31893	130.9	5.0346	0	0	0	0	0	0	0	0	0	0	0
Avena_strigosa_G022_002	valid	Not used	Not used	G022	Avena	Avena_strigosa	Avena_strigosa	5132.2	13561	3614.9	0.37845	0.010510404	98.422	20.87	12.793	27.766	4.5165	2.4809	0.16266	0.5494	2455.1	4492.9	1980.7	0.47837	0.54644	0.014621213	94.832	9.8696	7.0854	28.736	2.43	1.7823	0.08456	0.73347	30	0.30481	156.2	5.2067	0	0	0	0	0	0	0	0	0	0	1
Avena_strigosa_G022_003	train	Not used	Not used	G022	Avena	Avena_strigosa	Avena_strigosa	6550.6	12413	3547.3	0.52772	0.018120473	81.668	20.58	11.2	22.62	5.6444	2.6009	0.24953	0.46082	4210.7	5487.2	2215.2	0.6428	0.76738	0.030744745	77.924	8.603	11.287	24.224	2.9617	2.6118	0.12226	0.88186	27	0.33061	133.5	4.9444	0	0	0	0	0	0	0	0	0	0	0
Avena_strigosa_G022_004	train	Not used	Not used	G022	Avena	Avena_strigosa	Avena_strigosa	1855.1	4328	1674.9	0.42863	0.01380604	49.938	17.801	6.5512	14.194	4.5419	1.7069	0.31999	0.37583	889.42	1131.1	783.74	0.47945	0.78684	0.030974112	45.533	5.7456	6.5249	12.559	1.8841	1.6145	0.15002	0.85693	20	0.4005	95.4	4.77	0	0	0	0	0	0	0	0	0	0	0
Avena_strigosa_G022_005	Not used	Not used	Not used	G022	Avena	Avena_strigosa	Avena_strigosa	2359.7	5611.9	1953	0.42048	0.014089902	55.637	22.915	8.4116	15.976	4.636	1.8947	0.29018	0.40863	1059.3	2158.8	1040	0.4489	0.4907	0.018803515	53.039	7.7633	7.7388	17.978	2.1089	1.5394	0.1173	0.72999	19	0.3415	107.8	5.6737	0	0	0	0	0	0	0	0	0	0	0
Avena_strigosa_G022_006	train	Not used	Not used	G022	Avena	Avena_strigosa	Avena_strigosa	4974.1	10877	3286.7	0.4573	0.013135601	77.319	21.114	9.458	21.721	5.7477	2.1462	0.26462	0.37344	2725.5	3933.1	1753.2	0.54794	0.69299	0.025983587	74.68	7.3142	10.23	23.145	2.4036	2.256	0.10385	0.93861	27	0.3492	139.3	5.1593	0	0	0	0	0	0	0	0	0	0	0
Avena_strigosa_G022_007	test	Not used	Not used	G022	Avena	Avena_strigosa	Avena_strigosa	2411.8	5707.8	2139.1	0.42255	0.011201868	90.537	15.802	6.423	25.498	3.3434	1.6041	0.13113	0.47978	1336.1	2698.1	1431.2	0.55398	0.49554	0.011478313	89.163	6.5934	7.0467	26.442	1.8031	1.4654	0.068193	0.81269	27	0.29822	118.7	4.3963	0	0	0	0	0	0	0	0	0	0	0
Avena_strigosa_G022_008	valid	Not used	Not used	G022	Avena	Avena_strigosa	Avena_strigosa	5505	17768	4141.6	0.30983	0.008041023	129.18	19.349	10.676	36.416	4.3374	2.4981	0.11911	0.57606	2654.7	5821.5	2345.7	0.48222	0.45624	0.010292352	123.17	10.292	6.9182	33.234	2.7757	1.7563	0.083522	0.63273	34	0.26321	190.2	5.5941	0	0	0	0	0	0	0	0	0	0	0
Avena_strigosa_G022_009	test	Not used	Not used	G022	Avena	Avena_strigosa	Avena_strigosa	4187.4	9621.4	2893.1	0.43522	0.013648964	74.781	20.902	10.016	21.648	5.085	2.1208	0.23489	0.41703	2531.7	4197.4	1685.8	0.60459	0.60313	0.025217815	73.672	7.8233	11.263	23.182	2.4237	2.1709	0.10455	0.89567	26	0.34768	138.2	5.3154	0	0	0	0	0	0	0	0	0	0	0
Avena_strigosa_G022_010	train	Not used	Not used	G022	Avena	Avena_strigosa	Avena_strigosa	3973	9873.6	3072.4	0.40238	0.010258999	101.48	18.729	7.5528	29.825	4.1351	1.856	0.13865	0.44888	2100.1	4294.4	1849.4	0.52861	0.48904	0.013142819	99.949	7.3892	9.521	30.258	1.9974	1.7593	0.066014	0.88076	30	0.29564	143.3	4.7767	0	0	0	0	0	0	0	0	0	0	1
Avena_strigosa_G022_011	valid	Not used	Not used	G022	Avena	Avena_strigosa	Avena_strigosa	2189.5	5298.9	2035.6	0.41319	0.010713064	67.823	17.121	6.8238	19.29	3.9455	1.6862	0.20454	0.42739	996.36	2252.5	1059.9	0.45507	0.44226	0.015715891	64.237	6.8942	7.833	20.288	1.9829	1.3028	0.097741	0.657	25	0.36861	125.7	5.028	0	0	0	0	0	0	0	0	0	0	0
Avena_strigosa_G022_012	valid	Not used	Not used	G022	Avena	Avena_strigosa	Avena_strigosa	1411.4	3810.8	1417.3	0.37038	0.013189125	47.134	18.601	6.1162	13.512	4.3318	1.561	0.32058	0.36029	667.89	1010.7	712.45	0.4732	0.66097	0.023251332	45.167	5.227	6.1198	13.885	1.7506	1.3573	0.12608	0.77535	18	0.38189	86	4.7778	0	0	0	0	0	0	0	0	0	0	1
Avena_strigosa_G022_013	train	Not used	Not used	G022	Avena	Avena_strigosa	Avena_strigosa	3010	7558.5	2605.8	0.39822	0.009651857	105.15	16.441	7.1827	30.148	3.7218	1.5607	0.12345	0.41942	1847.6	3034.4	1668.5	0.61384	0.60891	0.013852827	101.3	5.6111	8.0584	28.644	1.7427	1.6978	0.060838	0.97427	30	0.28532	137.2	4.5733	0	0	0	0	0	0	0	0	0	0	0
Avena_strigosa_G022_014	Not used	Not used	Not used	G022	Avena	Avena_strigosa	Avena_strigosa	2985.9	7087.3	2200.2	0.42131	0.01577848	62.379	21.019	7.963	18.107	4.7131	2.0524	0.26029	0.43554	1525.7	2303.6	1202.5	0.51098	0.66233	0.025233887	62.008	7.3385	7.8959	18.845	2.2874	1.7775	0.12138	0.77706	17	0.27253	109.2	6.4235	0	0	0	0	0	0	0	0	0	0	0
Avena_strigosa_G022_015	train	Not used	Not used	G022	Avena	Avena_strigosa	Avena_strigosa	2276.8	5426.7	1830.4	0.41956	0.015933562	53.85	20.478	7.4307	16.028	4.5389	1.837	0.28318	0.40477	1229.7	1797.9	1026.2	0.5401	0.68402	0.026375666	52.413	6.2188	7.4014	16.207	2.0194	1.7603	0.1246	0.87173	19	0.35283	92.7	4.8789	0	0	0	0	0	0	0	0	0	0	0
Avena_strigosa_G022_016	train	Not used	Not used	G022	Avena	Avena_strigosa	Avena_strigosa	2926.1	7692.3	2511.9	0.38039	0.010182922	102.36	16.674	7.9395	29.397	3.3811	1.7117	0.11501	0.50625	1480.6	2922.2	1569.8	0.50602	0.5067	0.01068178	100.1	6.7212	6.4904	29.213	1.8193	1.3796	0.062277	0.75832	28	0.27353	128.9	4.6036	0	0	0	0	0	0	0	0	0	0	0
Avena_strigosa_G022_017	train	Not used	Not used	G022	Avena	Avena_strigosa	Avena_strigosa	1731.8	3769.1	1482.8	0.45947	0.017339991	47.427	20.357	6.9539	12.58	4.3975	1.7966	0.34957	0.40852	862.55	1370.5	815.03	0.49806	0.62948	0.02590293	44.112	6.7181	6.9273	14.035	2.0985	1.5271	0.14953	0.72771	15	0.31628	81	5.4	0	0	0	0	0	0	0	0	0	0	1
Avena_strigosa_G022_018	train	Not used	Not used	G022	Avena	Avena_strigosa	Avena_strigosa	4000	8973.9	2785	0.44573	0.013961932	79.429	19.13	8.8829	22.49	4.7295	2.1391	0.2103	0.45237	1982.5	3945.5	1570.2	0.49563	0.50248	0.019136504	75.317	9.8668	8.5975	24.765	2.4447	2.1387	0.098715	0.87482	24	0.30216	126.8	5.2833	0	0	0	0	0	0	0	0	0	0	0
Avena_strigosa_G022_019	train	Not used	Not used	G022	Avena	Avena_strigosa	Avena_strigosa	3884.7	9378.1	2583.7	0.41423	0.016492627	73.427	23.532	9.0876	19.83	5.7891	2.1385	0.29194	0.36941	2049.7	2610.4	1349.8	0.52764	0.7852	0.032201304	56.74	7.699	9.4273	16.72	2.472	2.1987	0.14785	0.88945	16	0.2179	97.2	6.075	0	0	0	0	1	1	1	1	1	1	3
Avena_strigosa_G022_020	valid	Not used	Not used	G022	Avena	Avena_strigosa	Avena_strigosa	3369.2	8866.2	2728.3	0.38	0.010536062	110.4	17.689	7.8887	30.537	3.7824	1.726	0.12386	0.45633	2108.7	3923.9	1870.9	0.62589	0.5374	0.012799087	106.71	6.6722	7.7459	32.292	1.8811	1.8315	0.058254	0.97361	30	0.27174	129.7	4.3233	0	0	0	0	0	0	0	0	0	0	0
Bromus_erectus_B094_001	Not used	train	Not used	B094	Bromus	Bromus_erectus	Bromus_erectus	3156.6	6673.2	2215.9	0.47303	0.017261946	67.171	19.511	8.3143	19.293	4.4385	2.1167	0.23006	0.47689	2065.9	3332.3	1446	0.65446	0.61996	0.02660816	64.88	10.237	8.8422	22.478	2.414	2.1059	0.1074	0.87237	26	0.38707	89.2	3.4308	0	0	0	0	0	0	0	0	0	0	0
Bromus_erectus_B094_002	Not used	train	Not used	B094	Bromus	Bromus_erectus	Bromus_erectus	5864	12325	3393.8	0.47578	0.016581748	93.833	21.121	10.206	25.958	4.6709	2.6134	0.17994	0.55943	3982.8	6143.9	2306.1	0.6792	0.64824	0.024380562	91.797	9.7708	9.8432	28.879	2.9378	2.3357	0.10173	0.79507	28	0.2984	128.9	4.6036	0	0	0	0	0	0	0	0	0	0	0
Bromus_erectus_B094_003	Not used	valid	Not used	B094	Bromus	Bromus_erectus	Bromus_erectus	1284.2	2779	1204.3	0.46209	0.017797639	61.217	12.014	6.2501	17.779	2.5875	1.5907	0.14554	0.61477	923.68	1304.8	880.07	0.71929	0.70791	0.02359351	58.068	5.0765	6.3316	16.38	1.713	1.3839	0.10458	0.80788	24	0.39205	67.6	2.8167	0	0	0	0	0	0	0	0	0	0	0
Bromus_erectus_B094_004	Not used	valid	Not used	B094	Bromus	Bromus_erectus	Bromus_erectus	3480.2	6812.8	2474.6	0.51082	0.01506588	61.679	17.932	10.221	17.823	4.8219	2.3148	0.27054	0.48006	1662.3	2467.3	1336.9	0.47766	0.67375	0.021798327	60.579	8.0019	8.2332	17.731	2.0112	1.8032	0.11343	0.89659	24	0.38911	48.7	2.0292	0	0	0	0	0	0	0	0	0	0	0
Bromus_erectus_B094_005	Not used	train	Not used	B094	Bromus	Bromus_erectus	Bromus_erectus	2020.7	5132.5	1583.5	0.3937	0.019384321	45.671	17.858	9.134	13.661	4.4187	2.2024	0.32345	0.49843	1132.1	1656.1	863.28	0.56027	0.68362	0.037550495	41.964	7.1086	8.7951	14.182	2.1426	1.7658	0.15107	0.82412	18	0.39412	68	3.7778	0	0	0	0	0	0	0	0	0	0	0
Bromus_erectus_B094_006	Not used	train	Not used	B094	Bromus	Bromus_erectus	Bromus_erectus	1931.6	6409	1975.1	0.30139	0.009127845	64.35	17.126	7.8726	19.048	3.8769	1.9092	0.20353	0.49242	1022.7	1836.9	1026.3	0.52945	0.56043	0.018237892	60.679	7.5852	6.7427	19.125	1.9241	1.5038	0.10061	0.78155	28	0.43512	107.3	3.8321	0	0	0	0	0	0	0	0	0	0	0
Bromus_erectus_B094_007	Not used	train	Not used	B094	Bromus	Bromus_erectus	Bromus_erectus	2883.1	8525.7	2564.1	0.33817	0.009294278	83.667	19.07	8.3754	23.025	4.3275	1.8347	0.18795	0.42395	1566.7	2625.8	1354.2	0.54339	0.59663	0.018630494	75.768	8.8408	7.2229	22.92	1.8817	1.7391	0.082098	0.92425	28	0.33466	127.5	4.5536	0	0	0	0	0	0	0	0	0	0	1
Bromus_erectus_B094_008	Not used	test	Not used	B094	Bromus	Bromus_erectus	Bromus_erectus	1825.7	5378.6	1790.2	0.33944	0.010951038	63.617	18.063	7.6972	18.524	3.9487	1.7574	0.21316	0.44507	1045.4	2157.5	1092.4	0.5726	0.48454	0.015802327	61.358	8.8292	6.9739	20.118	1.8812	1.7586	0.09351	0.9348	26	0.40869	99.8	3.8385	0	0	0	0	0	0	0	0	0	0	0
Bromus_erectus_B094_009	Not used	train	Not used	B094	Bromus	Bromus_erectus	Bromus_erectus	1646.3	5293	1796	0.31103	0.008818609	58.344	16.883	9.0837	17.212	3.3944	1.8846	0.19722	0.55522	931.25	1666.2	932.38	0.56566	0.5589	0.020167629	56.305	6.4279	6.0717	18.362	1.738	1.5462	0.094656	0.8896	34	0.58275	118.5	3.4853	0	0	0	0	0	0	0	0	0	0	0
Bromus_erectus_B094_010	Not used	test	Not used	B094	Bromus	Bromus_erectus	Bromus_erectus	2140.6	6261.6	1830.8	0.34186	0.014075034	77.457	14.803	10.338	23.398	2.7684	2.3013	0.11832	0.83121	1301.3	2733.2	1304.6	0.60789	0.47655	0.01437553	75.289	8.9735	6.7019	23.792	2.0341	1.409	0.085498	0.6927	31	0.40022	74.4	2.4	0	0	0	0	0	0	0	0	0	0	0
Bromus_erectus_B094_011	Not used	train	Not used	B094	Bromus	Bromus_erectus	Bromus_erectus	1322	3888.5	1533.3	0.33997	0.009138662	68.047	10.982	7.7223	19.656	2.2864	1.863	0.11632	0.81499	715.71	1525.2	930.6	0.5414	0.46927	0.011980809	65.38	5.7592	5.8547	19.181	1.3572	1.3371	0.070758	0.98517	36	0.52905	79.9	2.2194	0	0	0	0	0	0	0	0	0	0	0
Bromus_erectus_B094_012	Not used	train	Not used	B094	Bromus	Bromus_erectus	Bromus_erectus	2438.5	5916.3	1929.4	0.41217	0.015605577	70.119	16.681	8.6069	20.729	3.4854	2.0296	0.16814	0.58232	1549.2	2597.3	1264.1	0.63531	0.59648	0.022396069	68.033	7.4923	7.3713	21.91	2.0603	1.6736	0.094034	0.81233	25	0.35653	90.1	3.604	0	0	0	0	0	0	0	0	0	0	0
Bromus_erectus_B094_013	Not used	train	Not used	B094	Bromus	Bromus_erectus	Bromus_erectus	1231.4	3742.2	1476.5	0.32904	0.008879716	67.91	10.917	7.5352	19.672	2.2477	1.8084	0.11426	0.80458	687.85	1500.7	911.95	0.55861	0.45833	0.011759139	65.281	5.5248	5.8714	19.317	1.3317	1.3131	0.068938	0.98604	36	0.53011	79	2.1944	0	0	0	0	0	0	0	0	0	0	0
Bromus_erectus_B094_014	Not used	test	Not used	B094	Bromus	Bromus_erectus	Bromus_erectus	2254.4	6726.1	2069.9	0.33517	0.010802269	69.868	17.293	9.6595	20.353	3.6647	1.9709	0.18005	0.53784	1451.4	2214.3	1197.9	0.6438	0.65551	0.02310009	65.529	8.0228	7.5214	20.596	1.9308	1.6976	0.09375	0.8792	34	0.48663	118.9	3.4971	0	0	0	0	0	0	0	0	0	0	0
Bromus_erectus_B094_015	Not used	train	Not used	B094	Bromus	Bromus_erectus	Bromus_erectus	2069.5	4855.6	1655.3	0.4262	0.017799256	56.129	14.329	8.3557	16.651	3.3208	2.1919	0.19943	0.66007	1562.5	2507.2	1188.8	0.75505	0.63831	0.027391435	53.901	8.0994	8.2699	17.268	2.3164	1.9896	0.13414	0.85894	28	0.49885	78.6	2.8071	0	0	0	0	0	0	0	0	0	0	0
Bromus_erectus_B094_016	Not used	train	Not used	B094	Bromus	Bromus_erectus	Bromus_erectus	1338.1	3720	1451.2	0.35971	0.011043239	64.086	11.107	7.2492	18.35	2.5998	1.7724	0.14168	0.68168	754.87	1242.5	898.42	0.56412	0.6074	0.014811779	60.878	5.9829	5.7023	17.979	1.538	1.3175	0.085543	0.85663	33	0.51494	84.9	2.5727	0	0	0	0	0	0	0	0	0	0	0
Bromus_erectus_B094_017	Not used	train	Not used	B094	Bromus	Bromus_erectus	Bromus_erectus	1834.6	6665	1864.4	0.27526	0.009789638	85.048	12.839	8.4853	26.247	2.7795	1.8612	0.1059	0.66956	1084.3	2553.8	1224.2	0.59104	0.42459	0.012079332	82.894	7.916	6.9282	23.914	1.8203	1.4638	0.076119	0.80416	31	0.3645	83.2	2.6839	0	0	0	0	0	0	0	0	0	0	0
Bromus_erectus_B094_018	Not used	test	Not used	B094	Bromus	Bromus_erectus	Bromus_erectus	2000.4	5702.1	1759.2	0.35082	0.013854446	45.588	21.123	9.6064	12.803	5.1094	1.968	0.39908	0.38516	1102.3	1398.3	837.52	0.55105	0.78831	0.038986583	41.577	6.5097	8.4886	12.957	2.0372	1.9084	0.15723	0.93678	22	0.48258	98.2	4.4636	0	0	0	0	0	0	0	0	0	0	0
Bromus_erectus_B094_019	Not used	valid	Not used	B094	Bromus	Bromus_erectus	Bromus_erectus	3016.4	7185.4	2147.2	0.41979	0.017324531	78.622	15.729	10.015	23.244	3.2079	2.3468	0.13801	0.73153	1996.3	3339.7	1545	0.66181	0.59763	0.020368886	77.255	7.3892	8.6833	25.263	2.0185	1.861	0.079899	0.92196	27	0.34342	72.7	2.6926	0	0	0	0	0	0	0	0	0	0	0
Bromus_erectus_B094_020	Not used	test	Not used	B094	Bromus	Bromus_erectus	Bromus_erectus	2286.5	6527.4	1879.7	0.35029	0.014838087	53.098	18.198	11.425	15.552	4.2829	2.2641	0.27539	0.5287	1116.9	1860.4	1036	0.4885	0.60022	0.021147081	49.332	9.7721	6.6864	15.275	2.0972	1.8075	0.1373	0.86185	22	0.41433	72.8	3.3091	0	0	0	0	0	0	0	0	0	0	1
Bromus_erectus_B094_021	Not used	train	Not used	B094	Bromus	Bromus_erectus	Bromus_erectus	3019.3	11751	3217.5	0.25695	0.00515891	94.454	17.535	9.5597	27.218	4.4419	1.9053	0.1632	0.42899	1867.9	3404.3	1629.3	0.61865	0.54867	0.015205657	92.203	7.6228	7.2704	29.149	1.901	1.6223	0.065217	0.8534	40	0.42349	181.2	4.53	0	0	0	0	0	0	0	0	0	0	0
Bromus_ramosus_B103_001	Not used	train	Not used	B103	Bromus	Bromus_ramosus	Bromus_ramosus	1959	3935.9	1429.2	0.49773	0.024779411	51.076	15.763	8.1186	15.289	3.4408	2.093	0.22506	0.60827	1431.8	2280.3	1066	0.73085	0.62788	0.03190026	49.082	7.7871	8.7692	15.665	2.27	1.8703	0.14491	0.82392	19	0.372	62.5	3.2895	0	0	0	0	0	0	0	0	0	0	0
Bromus_ramosus_B103_002	Not used	test	Not used	B103	Bromus	Bromus_ramosus	Bromus_ramosus	1517.9	3235.8	1233.7	0.46908	0.023129101	48.907	17.206	6.8442	14.544	3.4273	1.8168	0.23565	0.53014	1054.4	1406.3	860.4	0.69467	0.76226	0.032901122	44.549	6.4091	7.4081	14.001	1.9863	1.7496	0.14186	0.88086	16	0.32715	60.2	3.7625	0	0	0	0	0	0	0	0	0	0	0
Bromus_ramosus_B103_003	Not used	train	Not used	B103	Bromus	Bromus_ramosus	Bromus_ramosus	1903.3	4453.5	1499.8	0.42737	0.020240236	57.241	16.638	7.9964	16.262	3.4138	2.0319	0.20993	0.5953	1338.3	1818.2	1039.1	0.70315	0.73596	0.03009096	52.837	7.7089	6.9188	15.253	2.1721	1.8711	0.1424	0.86142	23	0.40181	74.8	3.2522	0	0	0	0	0	0	0	0	0	0	0
Bromus_ramosus_B103_004	Not used	test	Not used	B103	Bromus	Bromus_ramosus	Bromus_ramosus	1742.6	4383.1	1483.4	0.39758	0.017535644	57.342	16.642	8.0634	16.396	3.3171	2.0281	0.20231	0.6114	998.27	1713.1	973.03	0.57285	0.58271	0.020390058	53.53	7.6444	6.8774	15.954	2.1095	1.5619	0.13222	0.74039	20	0.34878	65.1	3.255	0	0	0	0	0	0	0	0	0	0	0
Bromus_ramosus_B103_005	Not used	valid	Not used	B103	Bromus	Bromus_ramosus	Bromus_ramosus	1825.2	3770.1	1493.1	0.48414	0.018864937	56.582	13.981	7.3801	16.411	3.1731	1.9397	0.19335	0.61132	1330.3	1920.5	1102.3	0.72884	0.69282	0.024905822	55.186	7.4387	7.3213	16.961	1.9594	1.814	0.11552	0.92581	24	0.42416	71.4	2.975	0	0	0	0	0	0	0	0	0	0	0
Bromus_ramosus_B103_006	Not used	train	Not used	B103	Bromus	Bromus_ramosus	Bromus_ramosus	1860.8	3623.4	1265.2	0.51354	0.032227229	42.656	16.586	8.9082	13.265	3.5389	2.2866	0.26679	0.64622	1412.3	2310	991.3	0.75897	0.61137	0.038595771	40.566	8.6929	9.8004	13.259	2.4094	2.0501	0.18171	0.8509	17	0.39854	53	3.1176	0	0	0	0	0	0	0	0	0	0	0
Bromus_ramosus_B103_007	Not used	train	Not used	B103	Bromus	Bromus_ramosus	Bromus_ramosus	2339.2	4392.1	1675.5	0.53261	0.021928177	57.898	13.509	7.6746	16.989	3.4189	2.1016	0.20124	0.6148	1682.5	2487.3	1219.2	0.71927	0.6764	0.029443295	57.201	7.2412	8.9472	18.193	2.3119	1.8896	0.12708	0.81734	24	0.41452	76.6	3.1917	0	0	0	0	0	0	0	0	0	0	0
Bromus_ramosus_B103_008	Not used	train	Not used	B103	Bromus	Bromus_ramosus	Bromus_ramosus	1952.1	6310.3	1798.2	0.30935	0.012353535	80.222	14.711	9.0754	23.736	2.8275	2.0381	0.11912	0.72084	1247.5	2801.2	1301.5	0.63906	0.44534	0.013306067	77.699	8.2077	6.8295	23.556	1.8847	1.5007	0.080008	0.79625	30	0.37396	86.1	2.87	0	0	0	0	0	0	0	0	0	0	0
Bromus_ramosus_B103_009	Not used	train	Not used	B103	Bromus	Bromus_ramosus	Bromus_ramosus	3099.6	9024.8	2238.8	0.34345	0.016138625	88.641	15.462	10.454	26.973	3.4165	2.2356	0.12666	0.65436	2121.6	3850.2	1652.8	0.68448	0.55104	0.01879175	84.999	9.8555	7.2537	25.169	2.197	1.7992	0.08729	0.81893	27	0.3046	88.6	3.2815	0	0	0	0	0	0	0	0	0	0	0
Bromus_ramosus_B103_010	Not used	valid	Not used	B103	Bromus	Bromus_ramosus	Bromus_ramosus	1808.5	4431.1	1495	0.40814	0.018450773	62.51	13.884	10.031	18.39	3.0757	2.1665	0.16725	0.70431	1103.8	1927.7	1064	0.6103	0.57258	0.019065887	60.333	7.9395	6.88	18.761	2.0668	1.5296	0.11017	0.74006	19	0.30395	63.6	3.3474	0	0	0	0	0	0	0	0	0	0	0
Bromus_ramosus_B103_011	Not used	train	Not used	B103	Bromus	Bromus_ramosus	Bromus_ramosus	3650.6	11215	2722.1	0.32551	0.012454245	98.935	17.434	10.603	28.906	3.6688	2.383	0.12692	0.64967	2499	5314.2	1979.6	0.68455	0.47026	0.015174043	90.648	11.261	8.869	28.306	2.3676	1.9744	0.08364	0.83393	32	0.32345	105.3	3.2906	0	0	0	0	0	0	0	0	0	0	1
Bromus_ramosus_B103_012	Not used	train	Not used	B103	Bromus	Bromus_ramosus	Bromus_ramosus	2241.9	6189.9	1753.1	0.36219	0.017583832	70.403	15.092	9.6297	20.772	3.2649	2.2527	0.15718	0.68995	1504.7	2582.5	1246.9	0.67115	0.5827	0.022014361	66.642	9.0381	6.8886	19.651	2.1661	1.6642	0.11023	0.76827	22	0.31248	77.5	3.5227	0	0	0	0	0	0	0	0	0	0	0
Bromus_ramosus_B103_013	Not used	train	Not used	B103	Bromus	Bromus_ramosus	Bromus_ramosus	3455	10461	2826.9	0.33027	0.00996015	112.41	16.864	9.5849	32.585	3.3537	2.0049	0.10292	0.59783	2445.1	4527.4	2032.7	0.7077	0.54006	0.01341759	108.95	8.738	8.023	31.96	1.9923	1.8275	0.062338	0.91728	42	0.37362	141.2	3.3619	0	0	0	0	0	0	0	0	0	0	0
Bromus_ramosus_B103_014	Not used	train	Not used	B103	Bromus	Bromus_ramosus	Bromus_ramosus	4111.8	9778.5	2822	0.42049	0.014180582	106.42	17.719	9.1141	31.518	3.4343	2.1905	0.10896	0.63782	3089.6	5300	2210	0.75141	0.58295	0.01666974	102.96	8.718	9.4125	30.271	2.2772	1.9871	0.075226	0.87261	37	0.34768	117.6	3.1784	0	0	0	0	0	0	0	0	0	0	0
Bromus_ramosus_B103_015	Not used	test	Not used	B103	Bromus	Bromus_ramosus	Bromus_ramosus	2200.6	5457.8	1719.6	0.40321	0.017951512	63.497	14.939	8.5975	19.037	3.2637	2.1663	0.17143	0.66378	1442	2268.9	1179.4	0.65529	0.63559	0.023891767	59.852	8.0488	7.4791	19.139	2.1992	1.6449	0.11491	0.74795	21	0.33072	75.1	3.5762	0	0	0	0	0	0	0	0	0	0	0
Bromus_ramosus_B103_016	Not used	train	Not used	B103	Bromus	Bromus_ramosus	Bromus_ramosus	2096.9	4333.8	1549.8	0.48386	0.022265353	55.409	16.984	8.2839	16.478	3.5108	2.1101	0.21306	0.60125	1534.9	2239.7	1127.7	0.73195	0.68546	0.030965675	52.532	7.5336	8.6435	16.718	2.1782	1.9283	0.13029	0.88524	19	0.34291	70.6	3.7158	0	0	0	0	0	0	0	0	0	0	0
Bromus_ramosus_B103_017	Not used	test	Not used	B103	Bromus	Bromus_ramosus	Bromus_ramosus	1788.4	3680.2	1384.9	0.48594	0.022697352	53.904	14.69	7.8523	15.943	3.0117	2.0461	0.18891	0.67942	1266.7	1979.5	1035.9	0.70831	0.63993	0.027207909	52.234	7.1942	7.444	16.272	2.1324	1.782	0.13105	0.83567	24	0.44523	63.2	2.6333	0	0	0	0	0	0	0	0	0	0	0
Bromus_ramosus_B103_018	Not used	test	Not used	B103	Bromus	Bromus_ramosus	Bromus_ramosus	1568.5	3116.5	1245.9	0.50329	0.023978423	47.385	14.431	8.2839	13.632	2.9569	2.152	0.21691	0.72787	1078.2	1566.9	923.04	0.68744	0.68814	0.027863663	45.169	8.0007	7.3412	14.3	2.1802	1.6989	0.15246	0.77924	17	0.35877	52.7	3.1	0	0	0	0	0	0	0	0	0	0	0
Bromus_ramosus_B103_019	Not used	train	Not used	B103	Bromus	Bromus_ramosus	Bromus_ramosus	2019.4	3372	1286.6	0.59889	0.036092352	48.113	14.905	8.3115	13.428	3.4466	2.2887	0.25667	0.66419	1576.5	2187.4	1014.6	0.78069	0.72073	0.044854343	42.666	8.2706	9.4335	12.981	2.5414	2.0946	0.19578	0.82417	16	0.33255	52.5	3.2812	0	0	0	0	0	0	0	0	0	0	0
Bromus_ramosus_B103_020	Not used	test	Not used	B103	Bromus	Bromus_ramosus	Bromus_ramosus	3785.9	7078	2198	0.53488	0.025442298	77.754	16.449	10.598	21.343	3.7484	2.5323	0.17563	0.67555	2974	4714.2	1799.6	0.78554	0.63086	0.028605866	70.439	9.9769	11.643	20.623	2.6692	2.3947	0.12942	0.89716	27	0.34725	72.9	2.7	0	0	0	0	0	0	0	0	0	0	0
Bromus_ramosus_B103_021	Not used	valid	Not used	B103	Bromus	Bromus_ramosus	Bromus_ramosus	1895.7	3644.2	1369.6	0.52019	0.026366902	53.419	14.784	8.2825	15.519	3.1451	2.1425	0.20265	0.68132	1512.6	2336	1104.3	0.79793	0.6475	0.032024923	51.712	7.51	8.0974	16.536	2.3445	1.9712	0.14178	0.84078	23	0.43056	61.2	2.6609	0	0	0	0	0	0	0	0	0	0	0
Bromus_ramosus_B103_022	Not used	test	Not used	B103	Bromus	Bromus_ramosus	Bromus_ramosus	2357.9	4136.6	1588.2	0.57002	0.026159914	53.746	13.974	9.4707	15.219	3.1911	2.496	0.20967	0.78214	1702.5	2160.7	1158.6	0.72201	0.78793	0.035129728	51.559	7.9821	8.0423	15.798	2.3051	1.9928	0.14591	0.86453	22	0.40933	62.5	2.8409	0	0	0	0	0	0	0	0	0	0	0
Dasypyrum_villosum_G081_001	Not used	valid	Not used	G081	Dasypyrum	Dasypyrum_villosum	Dasypyrum_villosum	2978.8	6966.6	1880.7	0.42758	0.025143472	47.292	19.416	13.254	13.59	4.5632	2.9486	0.33577	0.64617	1524.5	2454.9	1101.6	0.51178	0.62097	0.032770585	42.788	10.277	10.016	14.826	2.3554	2.0437	0.15887	0.8677	14	0.29603	57.5	4.1071	0	0	0	0	0	0	0	0	0	0	0
Dasypyrum_villosum_G081_002	Not used	train	Not used	G081	Dasypyrum	Dasypyrum_villosum	Dasypyrum_villosum	1990.9	4518	1431.6	0.44066	0.025464488	53.101	15.103	9.0264	14.983	3.3102	2.3892	0.22093	0.7218	1166.4	1787.2	1034.4	0.58587	0.65276	0.023170244	51.441	7.3231	6.5911	15.323	2.1313	1.5624	0.13909	0.73305	12	0.22598	48	4	0	0	0	0	0	0	0	0	0	0	0
Dasypyrum_villosum_G081_003	Not used	test	Not used	G081	Dasypyrum	Dasypyrum_villosum	Dasypyrum_villosum	2078.6	5213.5	1571.8	0.3987	0.020972544	54.736	18.634	8.442	15.423	3.9493	2.1955	0.25606	0.556	1030.3	1931.2	1044.2	0.49569	0.53349	0.017574277	50.375	8.0509	8.2205	16.863	1.9525	1.6974	0.11579	0.86934	13	0.2375	57.9	4.4538	0	0	0	0	0	0	0	0	0	0	0
Dasypyrum_villosum_G081_004	Not used	valid	Not used	G081	Dasypyrum	Dasypyrum_villosum	Dasypyrum_villosum	2745.5	6465	1941.7	0.42467	0.019408753	47.479	21.412	10.397	12.953	4.9821	2.6129	0.38463	0.52453	1381.2	2336.5	1109.7	0.50307	0.59113	0.026314644	43.877	8.9744	9.6507	14.808	2.3777	1.8727	0.16057	0.7876	15	0.31593	72.6	4.84	0	0	0	0	0	0	0	0	0	0	3
Dasypyrum_villosum_G081_005	Not used	train	Not used	G081	Dasypyrum	Dasypyrum_villosum	Dasypyrum_villosum	4599.6	9273.1	2723.6	0.49602	0.01973837	81.422	17.806	9.1009	23.814	4.3187	2.4481	0.18135	0.56694	3081	4497.9	1907.4	0.66984	0.68496	0.025784528	78.005	8.4221	9.9653	22.498	2.678	2.1745	0.11903	0.812	31	0.38073	97.1	3.1323	0	0	0	0	0	0	0	0	0	0	0
Dasypyrum_villosum_G081_006	Not used	train	Not used	G081	Dasypyrum	Dasypyrum_villosum	Dasypyrum_villosum	5337.6	10519	2982.6	0.50745	0.020239889	88.635	15.989	11.95	24.369	3.8157	2.9823	0.15658	0.78155	3752.3	5143.6	2208.2	0.70299	0.72951	0.024647962	86.665	10.09	8.7179	25.095	2.6864	2.3506	0.10705	0.87498	33	0.37231	93.4	2.8303	0	0	0	0	0	0	0	0	0	0	0
Dasypyrum_villosum_G081_007	Not used	train	Not used	G081	Dasypyrum	Dasypyrum_villosum	Dasypyrum_villosum	2182.4	5487.8	1670	0.39769	0.019276155	49.729	25.002	9.3518	12.157	5.1893	2.2738	0.42685	0.43822	1182.6	1794.5	901.48	0.54188	0.65903	0.035983929	38.812	8.0328	10.595	12.759	2.2062	2.063	0.17291	0.93507	12	0.24131	78.2	6.5167	0	0	0	0	0	0	0	0	0	1	3
Dasypyrum_villosum_G081_008	Not used	train	Not used	G081	Dasypyrum	Dasypyrum_villosum	Dasypyrum_villosum	2421.4	5215.5	1571.3	0.46427	0.028487666	47.428	17.591	12.177	12.96	3.8889	2.8631	0.30008	0.73633	1288.6	2149.6	1077	0.53218	0.59945	0.025054761	44.74	8.6867	9.7936	14.3	2.1951	1.834	0.1535	0.8355	13	0.2741	43.5	3.3462	0	0	0	0	0	0	0	0	0	0	1
Dasypyrum_villosum_G081_009	Not used	test	Not used	G081	Dasypyrum	Dasypyrum_villosum	Dasypyrum_villosum	3920.1	9473.5	2495.9	0.41379	0.018630044	57.216	23.768	12.529	16.095	5.4374	2.6788	0.33782	0.49263	2163.9	3704.5	1418.6	0.55201	0.5841	0.030916878	52.765	10.434	11.622	17.296	2.6786	2.1484	0.15487	0.80207	23	0.40198	97.5	4.2391	0	0	0	0	0	0	0	0	0	0	0
Dasypyrum_villosum_G081_010	Not used	valid	Not used	G081	Dasypyrum	Dasypyrum_villosum	Dasypyrum_villosum	1856.9	5598.6	1553.3	0.33167	0.017342517	41.299	23.771	10.193	11.391	5.1933	2.2965	0.45593	0.44225	821.72	1580.8	787.73	0.44252	0.51979	0.026038543	36.939	8.0148	9.5254	13.109	2.0406	1.8169	0.15567	0.89035	15	0.3632	68.7	4.58	0	0	0	0	0	0	0	1	1	1	2
Dasypyrum_villosum_G081_011	Not used	train	Not used	G081	Dasypyrum	Dasypyrum_villosum	Dasypyrum_villosum	6518.7	13647	3454.4	0.47767	0.019431451	46.304	42.146	14.221	11.718	10.086	3.2066	0.86072	0.31791	2801.3	3865.9	1484.1	0.42973	0.72459	0.04525128	38.469	14.284	9.2869	12.544	3.4635	3.0543	0.27611	0.88184	21	0.45353	110	5.2381	0	0	0	2	2	2	3	6	6	6	6
Dasypyrum_villosum_G081_012	Not used	test	Not used	G081	Dasypyrum	Dasypyrum_villosum	Dasypyrum_villosum	4510.3	9335	2489.8	0.48316	0.024843833	65.605	18.569	10.794	18.198	4.4303	3.0876	0.24345	0.69693	2673.9	3546	1655.3	0.59285	0.75407	0.029714012	61.018	10.149	9.2164	19.545	2.7907	2.2388	0.14278	0.80222	18	0.27437	76	4.2222	0	0	0	0	0	0	0	0	0	0	0
Dasypyrum_villosum_G081_013	Not used	train	Not used	G081	Dasypyrum	Dasypyrum_villosum	Dasypyrum_villosum	4382.8	8698.7	2387.4	0.50385	0.026609019	60.048	21.154	10.822	17.035	4.8424	2.9188	0.28427	0.6028	2710	4425.1	1741.1	0.61833	0.61238	0.026228204	56.645	10.215	10.36	19.031	2.8913	2.2988	0.15193	0.79507	19	0.31641	75.4	3.9684	0	0	0	0	0	0	0	0	0	0	0
Dasypyrum_villosum_G081_014	Not used	test	Not used	G081	Dasypyrum	Dasypyrum_villosum	Dasypyrum_villosum	6037.7	13944	3468.4	0.433	0.016468599	97.192	18.35	10.774	28.724	4.365	2.7426	0.15197	0.62829	3171.8	5888.2	2419.8	0.52533	0.5387	0.013383642	95.286	9.6907	9.0013	30.062	2.6018	1.8928	0.086547	0.7275	26	0.26751	106.9	4.1115	0	0	0	0	0	0	0	0	0	0	0
Dasypyrum_villosum_G081_015	Not used	train	Not used	G081	Dasypyrum	Dasypyrum_villosum	Dasypyrum_villosum	3894.8	8959.9	2300.8	0.4347	0.02347658	68.906	18.463	10.441	19.621	4.3646	2.7158	0.22245	0.62223	1893.4	3197.4	1529	0.48613	0.59218	0.018904422	63.044	9.0054	9.4347	17.858	2.4419	1.7405	0.13674	0.71274	14	0.20317	63.9	4.5643	0	0	0	0	0	0	0	0	0	0	0
Dasypyrum_villosum_G081_016	Not used	train	Not used	G081	Dasypyrum	Dasypyrum_villosum	Dasypyrum_villosum	2432.8	7702.3	1928.8	0.31586	0.015547206	60.452	20.841	11.412	17.467	4.344	2.5292	0.2487	0.58221	1249.7	2958.7	1158.7	0.51369	0.42239	0.018923421	57.373	9.8297	9.5968	19.667	2.3853	1.7842	0.12128	0.74799	16	0.26467	76.7	4.7938	0	0	0	0	0	0	0	0	0	0	2
Dasypyrum_villosum_G081_017	Not used	train	Not used	G081	Dasypyrum	Dasypyrum_villosum	Dasypyrum_villosum	1731.8	4314	1374.3	0.40143	0.021779703	36.999	18.481	9.8853	10.258	4.261	2.5014	0.41538	0.58705	871.58	1554.9	806.39	0.50329	0.56049	0.027307393	34.699	8.3729	8.709	11.586	2.2297	1.7902	0.19245	0.80291	15	0.40542	53.4	3.56	0	0	0	0	0	0	0	0	0	0	0
Dasypyrum_villosum_G081_018	Not used	train	Not used	G081	Dasypyrum	Dasypyrum_villosum	Dasypyrum_villosum	2287.4	5461.8	1788	0.41879	0.017253723	43.679	25.966	8.7869	11.627	5.7515	2.0618	0.49466	0.35847	1000.9	1739.4	876.47	0.4376	0.57545	0.028046026	40.177	6.7976	8.8663	13.992	2.1629	2.0081	0.15458	0.92839	12	0.27473	75.5	6.2917	0	0	0	0	0	0	0	0	0	3	6
Dasypyrum_villosum_G081_019	Not used	train	Not used	G081	Dasypyrum	Dasypyrum_villosum	Dasypyrum_villosum	1761.9	3881.6	1325.1	0.45392	0.025148823	37.392	20.507	8.4629	10.37	4.4281	2.2506	0.42701	0.50826	984.38	1636.8	818.31	0.5587	0.60139	0.033332901	34.997	7.2467	8.9405	12.577	2.2743	2.1014	0.18082	0.92398	13	0.34767	54.2	4.1692	0	0	0	0	0	0	0	0	0	0	0
Dasypyrum_villosum_G081_020	Not used	train	Not used	G081	Dasypyrum	Dasypyrum_villosum	Dasypyrum_villosum	1731.7	4349.6	1457.1	0.39813	0.018271675	51.028	17.512	7.5739	14.558	3.8433	2.0037	0.264	0.52134	986.16	1746.4	972.91	0.56946	0.56467	0.01990572	47.875	7.158	7.8488	15.745	1.882	1.7589	0.11953	0.9346	15	0.29396	61.9	4.1267	0	0	0	0	0	0	0	0	0	0	0
Elymus_caninus_G068_001	Not used	test	Not used	G068	Elymus	Elymus_caninus	Elymus_caninus	1207.9	2668.6	1114.2	0.45263	0.019882621	59.213	9.6277	6.9448	17.187	2.1627	1.8036	0.12584	0.83387	924.87	1236.4	865.93	0.7657	0.74803	0.02483214	56.39	5.9935	6.2544	15.196	1.6758	1.4985	0.11028	0.89416	22	0.37154	46.7	2.1227	0	0	0	0	0	0	0	0	0	0	0
Elymus_caninus_G068_002	Not used	train	Not used	G068	Elymus	Elymus_caninus	Elymus_caninus	1148.1	3257.9	1148.6	0.35239	0.016396612	59.624	14.707	6.0079	17.516	2.864	1.4582	0.16351	0.5093	821.69	1132.8	818.32	0.71571	0.72536	0.023224567	55.752	4.9108	6.316	16.881	1.5618	1.458	0.092518	0.93352	25	0.4193	71.5	2.86	0	0	0	0	0	0	0	0	0	0	0
Elymus_caninus_G068_003	Not used	train	Not used	G068	Elymus	Elymus_caninus	Elymus_caninus	2537.5	6948.8	2072.6	0.36517	0.013632225	72.842	17.123	9.1725	21.262	3.5598	2.0649	0.16742	0.58	1705	2821.1	1358.1	0.67193	0.60434	0.021875331	69.518	7.0745	8.2941	21.179	2.1052	1.7801	0.099402	0.84559	28	0.38439	103.6	3.7	0	0	0	0	0	0	0	0	0	0	0
Elymus_caninus_G068_004	Not used	train	Not used	G068	Elymus	Elymus_caninus	Elymus_caninus	1143.4	3727.8	1178.9	0.30671	0.01504065	52.578	17.736	7.9007	16.256	3.2264	1.6508	0.19847	0.51162	699.23	1159.9	765.05	0.61156	0.60285	0.020581251	49.719	5.6364	6.1509	16.528	1.543	1.4248	0.093354	0.92339	21	0.39941	73.9	3.519	0	0	0	0	0	0	0	0	0	0	0
Elymus_caninus_G068_005	Not used	valid	Not used	G068	Elymus	Elymus_caninus	Elymus_caninus	13596	23909	5513.9	0.56866	0.020784844	80.897	38.647	14.968	22.738	9.4083	3.3455	0.41377	0.35555	9127.4	11510	3365	0.67133	0.79303	0.041213556	73.806	19.283	11.761	25.225	3.9892	3.8468	0.15815	0.96431	32	0.39556	154.7	4.8344	0	0	0	0	0	0	1	1	3	5	9
Elymus_caninus_G068_006	Not used	test	Not used	G068	Elymus	Elymus_caninus	Elymus_caninus	1561.7	5267.1	1586.7	0.2965	0.011508319	79.062	14.563	9.8567	23.139	2.4731	1.8643	0.10688	0.75374	917.79	2041.8	1078	0.5877	0.44948	0.012674519	76.151	6.3605	6.5115	23.45	1.4825	1.3734	0.063218	0.92639	27	0.3415	75.9	2.8111	0	0	0	0	0	0	0	0	0	0	0
Elymus_caninus_G068_007	Not used	train	Not used	G068	Elymus	Elymus_caninus	Elymus_caninus	1871.1	5374.1	1649.7	0.34817	0.014698743	81.432	12.17	8.1595	24.072	2.6227	1.898	0.10895	0.72358	1353.9	2788.1	1298.8	0.7236	0.48562	0.015770573	79.365	7.6651	7.578	23.089	1.8288	1.7494	0.079207	0.95658	33	0.40525	79.1	2.397	0	0	0	0	0	0	0	0	0	0	0
Elymus_caninus_G068_008	Not used	test	Not used	G068	Elymus	Elymus_caninus	Elymus_caninus	2150.7	5798.4	1683.4	0.37091	0.018276744	67.342	15.92	10.654	20.112	2.9313	2.2266	0.14575	0.75958	1640.1	2256.9	1244	0.76257	0.72669	0.026337869	63.732	7.2638	8.0583	18.279	2.1884	1.7843	0.11972	0.81535	27	0.40094	82.5	3.0556	0	0	0	0	0	0	0	0	0	0	0
Elymus_caninus_G068_009	Not used	train	Not used	G068	Elymus	Elymus_caninus	Elymus_caninus	2450.2	5051.5	1787.1	0.48504	0.019827028	45.085	20.66	10.366	11.215	5.0108	2.4422	0.44679	0.48741	1423.2	1850.8	921.99	0.58086	0.76899	0.048714064	36.159	8.4258	9.1101	10.717	2.5501	2.2249	0.23794	0.87245	22	0.48797	93.5	4.25	0	0	0	0	0	0	0	0	0	0	0
Elymus_caninus_G068_010	Not used	train	Not used	G068	Elymus	Elymus_caninus	Elymus_caninus	1442.7	4418.3	1466.3	0.32653	0.012444707	75.172	10.45	8.5992	21.982	2.021	1.9515	0.09194	0.96546	1018.2	1527.5	1071.6	0.70578	0.66659	0.015880684	72.669	6.208	5.293	22.189	1.6022	1.2809	0.072206	0.79947	37	0.4922	76.6	2.0703	0	0	0	0	0	0	0	0	0	0	0
Elymus_caninus_G068_011	Not used	train	Not used	G068	Elymus	Elymus_caninus	Elymus_caninus	1463.8	3832.6	1201	0.38194	0.023315009	43.956	14.966	8.6647	13.397	3.1715	2.2095	0.23673	0.69671	1024.5	1520.8	813.88	0.69989	0.67357	0.036698129	41.072	7.3022	7.9241	12.296	2.0102	1.8506	0.16349	0.92059	20	0.455	55.8	2.79	0	0	0	0	0	0	0	0	0	0	0
Elymus_caninus_G068_012	Not used	train	Not used	G068	Elymus	Elymus_caninus	Elymus_caninus	2482.8	4794.5	1481.4	0.51784	0.035741072	29.154	23.416	14.146	8.0155	5.3186	3.4441	0.66354	0.64755	1472.5	1875.6	856	0.5931	0.78511	0.065161404	25.276	10.781	12.801	8.3262	2.9233	2.6021	0.35109	0.89014	14	0.4802	51.6	3.6857	0	0	0	0	0	0	0	0	0	0	1
Elymus_caninus_G068_013	Not used	test	Not used	G068	Elymus	Elymus_caninus	Elymus_caninus	624.44	1960.6	816.97	0.3185	0.013479203	52.166	10.348	6.2021	14.897	2.0323	1.3834	0.13643	0.68067	406.73	688.52	573.22	0.65135	0.59075	0.016555776	49.338	4.672	5.4292	13.876	1.2066	1.1343	0.086954	0.94006	22	0.42173	54.4	2.4727	0	0	0	0	0	0	0	0	0	0	0
Elymus_caninus_G068_014	Not used	train	Not used	G068	Elymus	Elymus_caninus	Elymus_caninus	1099.6	2703.6	1131.8	0.40671	0.015720325	62.847	10.97	6.8036	17.891	2.1927	1.5895	0.12256	0.72489	813.46	1123.4	842.13	0.73978	0.72409	0.020885078	60.589	4.8976	5.4211	17.894	1.456	1.4219	0.081368	0.9766	25	0.39779	62.8	2.512	0	0	0	0	0	0	0	0	0	0	0
Elymus_caninus_G068_015	Not used	train	Not used	G068	Elymus	Elymus_caninus	Elymus_caninus	935.99	2291.1	914.33	0.40854	0.021604023	38.732	14.491	6.4877	11.632	3.1274	1.6278	0.26886	0.52059	654.17	867.7	594.22	0.6989	0.75382	0.038445063	35.66	6.5862	5.8868	11.574	1.7716	1.4969	0.15307	0.84493	19	0.49055	57.6	3.0316	0	0	0	0	0	0	0	0	0	0	0
Elymus_caninus_G068_016	Not used	train	Not used	G068	Elymus	Elymus_caninus	Elymus_caninus	1614.9	5252.5	1666.4	0.30745	0.010623182	79.632	12.987	8.3596	22.7	2.7469	1.7166	0.12101	0.62505	929.89	1558.4	1095.6	0.57583	0.5976	0.012393906	75.176	5.7674	5.7342	22.201	1.6299	1.3433	0.073418	0.82416	24	0.30139	84.8	3.5333	0	0	0	0	0	0	0	0	0	0	0
Elymus_caninus_G068_017	Not used	train	Not used	G068	Elymus	Elymus_caninus	Elymus_caninus	1196.5	3579	1209.5	0.33432	0.015251372	63.673	13.964	7.1307	18.347	2.543	1.7089	0.1386	0.6721	873.16	1361.2	866.66	0.72975	0.64145	0.022077126	58.554	6.9165	5.2897	16.789	1.6188	1.4717	0.096423	0.90914	32	0.50257	73.2	2.2875	0	0	0	0	0	0	0	0	0	0	0
Elymus_caninus_G068_018	Not used	train	Not used	G068	Elymus	Elymus_caninus	Elymus_caninus	1472.4	4189.5	1533.6	0.35145	0.011329649	62.482	15.418	6.6254	17.732	3.3229	1.6107	0.1874	0.48469	1019.2	1581.4	951.3	0.69221	0.6445	0.022744032	57.246	7.1231	6.139	18.703	1.7559	1.6353	0.093883	0.93136	29	0.46414	107.7	3.7138	0	0	0	0	0	0	0	0	0	0	0
Elymus_caninus_G068_019	Not used	train	Not used	G068	Elymus	Elymus_caninus	Elymus_caninus	1442.3	4904.9	1470	0.29405	0.012344125	62.06	15.433	7.8406	18.419	3.1408	1.8339	0.17052	0.58398	878.89	1448	949.81	0.60938	0.60729	0.016992605	58.261	6.0769	6.3038	17.733	1.6458	1.521	0.092811	0.92418	26	0.41895	86.6	3.3308	0	0	0	0	0	0	0	0	0	0	0
Elymus_caninus_G068_020	Not used	train	Not used	G068	Elymus	Elymus_caninus	Elymus_caninus	6205.6	11880	3580.3	0.52234	0.015816501	79.198	19.485	9.9841	23.74	5.4636	2.5669	0.23014	0.46982	4383.8	5687	2224.3	0.70642	0.77085	0.032917171	75.466	10.448	10.814	23.978	2.8874	2.7143	0.12042	0.94005	46	0.58083	146.3	3.1804	0	0	0	0	0	0	0	0	0	0	0
Helictochloa_pratensis_E004_001	Not used	train	Not used	E004	Helictochloa	Helictochloa_pratensis	Helictochloa_pratensis	3036.7	8881.7	2452.4	0.34191	0.011785038	66.34	17.394	10.619	19.748	4.3388	2.4134	0.21971	0.5563	1537.3	2711.8	1240.4	0.50624	0.56689	0.023341733	61.593	8.3176	7.8603	18.663	2.0825	1.8471	0.11158	0.88697	33	0.49744	120.2	3.6424	0	0	0	0	0	0	0	0	0	0	1
Helictochloa_pratensis_E004_002	Not used	test	Not used	E004	Helictochloa	Helictochloa_pratensis	Helictochloa_pratensis	4104.3	11782	2992.1	0.34836	0.01185362	87.242	20.484	11.072	24.754	4.5738	2.4848	0.18477	0.54326	2248.1	4196.9	1679.1	0.54774	0.53565	0.020123462	78.437	9.9349	8.832	24.621	2.4258	1.7588	0.098524	0.72503	26	0.29802	117.3	4.5115	0	0	0	0	0	0	0	0	0	0	0
Helictochloa_pratensis_E004_003	Not used	test	Not used	E004	Helictochloa	Helictochloa_pratensis	Helictochloa_pratensis	1655.4	3664.8	1732.1	0.4517	0.00994004	85.3	12.345	5.304	23.57	2.9476	1.2737	0.12505	0.43211	1139.9	1721	1170.3	0.68862	0.66237	0.015280692	80.347	4.8613	6.1235	23.811	1.501	1.4336	0.063037	0.95508	35	0.41032	112.5	3.2143	0	0	0	0	0	0	0	0	0	0	0
Helictochloa_pratensis_E004_004	Not used	train	Not used	E004	Helictochloa	Helictochloa_pratensis	Helictochloa_pratensis	3627.4	10494	2713.6	0.34567	0.012412365	73.417	18.87	11.271	22.387	4.2537	2.4729	0.19001	0.58137	2083.9	3882.3	1551.6	0.57448	0.53676	0.021913692	70.885	8.5589	9.7559	23.79	2.2398	1.9026	0.09415	0.84948	25	0.34052	111.8	4.472	0	0	0	0	0	0	0	0	0	0	0
Helictochloa_pratensis_E004_005	Not used	test	Not used	E004	Helictochloa	Helictochloa_pratensis	Helictochloa_pratensis	3514.6	10146	2664.9	0.34639	0.012302976	77.177	20.272	9.4499	23.312	4.7404	2.0982	0.20335	0.44271	2151.1	4390.5	1596.7	0.61206	0.48995	0.021426555	73.577	10.146	9.3712	23.949	2.2766	2.0967	0.095059	0.92099	27	0.34985	116.9	4.3296	0	0	0	0	0	0	0	0	0	0	0
Helictochloa_pratensis_E004_006	Not used	valid	Not used	E004	Helictochloa	Helictochloa_pratensis	Helictochloa_pratensis	2861.4	8236.7	2732.4	0.3474	0.007565288	111.28	16.858	7.3801	31.457	3.6333	1.53	0.1155	0.4211	1692.5	3012.8	1695.1	0.59147	0.56176	0.01108594	109.22	8.2048	6.4205	32.443	1.6285	1.5238	0.050196	0.9357	37	0.3325	146.3	3.9541	0	0	0	0	0	0	0	0	0	0	0
Helictochloa_pratensis_E004_007	Not used	valid	Not used	E004	Helictochloa	Helictochloa_pratensis	Helictochloa_pratensis	2642.3	6301.1	2109.1	0.41934	0.014027293	49.469	18.871	9.5532	13.786	4.7614	2.3609	0.34538	0.49584	1390.8	2237.5	1020.9	0.52636	0.62158	0.034267378	45.786	8.5545	9.9653	14.214	2.295	1.9255	0.16145	0.83902	31	0.62666	101.7	3.2806	0	0	0	0	0	0	0	0	0	0	0
Helictochloa_pratensis_E004_008	Not used	train	Not used	E004	Helictochloa	Helictochloa_pratensis	Helictochloa_pratensis	1822	6204.7	2188.2	0.29365	0.005972234	94.343	16.345	6.8063	27.45	3.5135	1.3194	0.128	0.3756	1102.8	2613.6	1265.5	0.60529	0.42196	0.011311187	91.61	7.8794	6.2813	29.247	1.628	1.3207	0.055665	0.81122	44	0.46638	170.5	3.875	0	0	0	0	0	0	0	0	0	0	0
Helictochloa_pratensis_E004_009	Not used	valid	Not used	E004	Helictochloa	Helictochloa_pratensis	Helictochloa_pratensis	1797.2	4225.5	1470.3	0.42533	0.019154732	36.625	16.576	10.526	10.374	4.1903	2.4886	0.40392	0.59391	1093.4	1422.9	782.25	0.60841	0.76847	0.047078492	33.926	7.9632	8.7933	9.8999	2.439	1.9835	0.24636	0.81326	22	0.60068	73.3	3.3318	0	0	0	0	0	0	0	0	0	0	0
Helictochloa_pratensis_E004_010	Not used	test	Not used	E004	Helictochloa	Helictochloa_pratensis	Helictochloa_pratensis	2069.5	4895.5	1733.3	0.42273	0.015502822	63.201	14.509	7.4444	18.352	3.4487	1.888	0.18791	0.54743	1381.4	2232.4	1145.8	0.66749	0.61879	0.023911872	60.295	7.1382	8.0965	18.395	1.9866	1.8221	0.108	0.91718	31	0.4905	92.4	2.9806	0	0	0	0	0	0	0	0	0	0	0
Helictochloa_pratensis_E004_011	Not used	test	Not used	E004	Helictochloa	Helictochloa_pratensis	Helictochloa_pratensis	3469.2	8389.5	2404.8	0.41352	0.01631259	57.94	20.675	9.7868	17.303	4.8184	2.4816	0.27847	0.51502	2128.6	3508.9	1383.1	0.61358	0.60669	0.032279626	54.846	9.894	10.171	18.103	2.7507	2.1343	0.15195	0.77591	28	0.48326	106.7	3.8107	0	0	0	0	0	0	0	0	0	0	0
Helictochloa_pratensis_E004_012	Not used	train	Not used	E004	Helictochloa	Helictochloa_pratensis	Helictochloa_pratensis	2977.8	7657.7	2179.8	0.38886	0.016137722	66.498	17.482	10.643	19.848	3.7982	2.4272	0.19136	0.63911	1935.4	3546.9	1416.9	0.64994	0.54563	0.024821327	63.962	9.2995	9.3431	20.635	2.3013	1.9028	0.11153	0.82685	29	0.4361	91.2	3.1448	0	0	0	0	0	0	0	0	0	0	0
Helictochloa_pratensis_E004_013	Not used	train	Not used	E004	Helictochloa	Helictochloa_pratensis	Helictochloa_pratensis	3137.5	6783.5	2044	0.46252	0.021728308	60.628	19.085	8.7165	17.68	4.395	2.3579	0.24858	0.53653	2170.1	3185.5	1359	0.69165	0.68125	0.035367328	54.592	8.1043	9.6612	18.027	2.6132	2.0875	0.14496	0.79883	21	0.34638	81.1	3.8619	0	0	0	0	0	0	0	0	0	0	0
Helictochloa_pratensis_E004_014	Not used	train	Not used	E004	Helictochloa	Helictochloa_pratensis	Helictochloa_pratensis	4007.9	9830.1	2592.4	0.40772	0.017379162	62.686	20.306	11.428	18.835	5.026	2.5631	0.26684	0.51001	2563.4	4356.1	1575.7	0.63959	0.58846	0.031660173	59.05	9.7919	11.341	19.252	2.4915	2.3718	0.12941	0.95197	25	0.39881	102	4.08	0	0	0	0	0	0	0	0	0	0	0
Helictochloa_pratensis_E004_015	Not used	train	Not used	E004	Helictochloa	Helictochloa_pratensis	Helictochloa_pratensis	2317.5	5970.5	2045.9	0.38815	0.011821903	74.735	17.665	6.6604	21.99	3.8811	1.641	0.1765	0.42281	1467.3	2461.2	1254.9	0.63315	0.59619	0.020535799	70.933	6.6302	7.6035	21.812	1.8498	1.6551	0.084807	0.89472	31	0.4148	110.6	3.5677	0	0	0	0	0	0	0	0	0	0	0
Helictochloa_pratensis_E004_016	Not used	train	Not used	E004	Helictochloa	Helictochloa_pratensis	Helictochloa_pratensis	1892.3	4084.1	1471.6	0.46333	0.021179308	40.407	18.463	7.9042	11.693	4.5161	2.0402	0.38622	0.45177	1198.6	1605.1	851.13	0.63341	0.74675	0.043919964	37.079	6.7812	9.4977	11.234	2.3913	1.9555	0.21285	0.81777	18	0.44547	71.3	3.9611	0	0	0	0	0	0	0	0	0	0	0
Helictochloa_pratensis_E004_017	Not used	valid	Not used	E004	Helictochloa	Helictochloa_pratensis	Helictochloa_pratensis	3735.2	10972	2832.4	0.34042	0.01157351	83.685	20.92	11.025	25.766	4.327	2.2669	0.16793	0.52389	2051.4	4452	1648.6	0.54921	0.46079	0.01770337	79.729	9.2106	10.268	27.142	2.2355	1.7445	0.082365	0.78037	30	0.35849	126.8	4.2267	0	0	0	0	0	0	0	0	0	0	0
Helictochloa_pratensis_E004_018	Not used	train	Not used	E004	Helictochloa	Helictochloa_pratensis	Helictochloa_pratensis	3691.4	9249.1	2695.8	0.39911	0.013110533	93.249	16.271	8.206	27.975	3.8244	1.9706	0.13671	0.5153	2454.8	4704.5	1841.8	0.665	0.52178	0.018180505	90.626	7.6146	9.3519	28.954	2.2284	1.8317	0.076964	0.82196	36	0.38606	120.7	3.3528	0	0	0	0	0	0	0	0	0	0	0
Helictochloa_pratensis_E004_019	Not used	train	Not used	E004	Helictochloa	Helictochloa_pratensis	Helictochloa_pratensis	4984.4	12758	3441.1	0.39069	0.011493043	101.28	19.074	9.6898	28.945	4.409	2.2761	0.15232	0.51624	3122.1	5807.8	2161.2	0.62636	0.53756	0.018201613	95.265	8.6531	10.016	31.427	2.5074	2.1251	0.079784	0.84753	46	0.45418	153.1	3.3283	0	0	0	0	0	0	0	0	0	0	0
Helictochloa_pratensis_E004_020	Not used	train	Not used	E004	Helictochloa	Helictochloa_pratensis	Helictochloa_pratensis	3509.3	9194.5	2658.9	0.38167	0.012349123	79.677	16.436	10.004	24.008	4.0734	2.1632	0.16967	0.53114	1998.8	3997	1576.4	0.56957	0.49988	0.019223857	77.464	8.7801	9.1185	25.208	2.1875	1.9215	0.086777	0.87844	31	0.38907	111.4	3.5935	0	0	0	0	0	0	0	0	0	0	0
Helictotrichon_sedenense_E102_001	Not used	valid	Not used	E102	Helictotrichon	Helictotrichon_sedenense	Helictotrichon_sedenense	893.24	3384.3	1223	0.26394	0.008221633	36.035	18.057	7.9977	10.832	4.1477	1.6079	0.38293	0.38768	312.32	681.36	461.05	0.34965	0.45843	0.018761028	32.768	5.8958	6.8007	11.4	1.3576	1.247	0.11909	0.91851	22	0.61052	77.6	3.5273	0	0	0	0	0	0	0	0	0	0	0
Helictotrichon_sedenense_E102_002	Not used	test	Not used	E102	Helictotrichon	Helictotrichon_sedenense	Helictotrichon_sedenense	1979.3	8505.6	2409.2	0.2327	0.005280874	66.661	23.187	8.8302	19.228	4.9218	1.633	0.25598	0.3318	620.89	1408.4	883.49	0.3137	0.44084	0.010537208	60.775	5.4328	6.5255	20.979	1.3721	1.3405	0.065402	0.97699	34	0.51005	160.5	4.7206	0	0	0	0	0	0	0	0	0	1	5
Helictotrichon_sedenense_E102_003	Not used	valid	Not used	E102	Helictotrichon	Helictotrichon_sedenense	Helictotrichon_sedenense	1191.6	5351.4	1723	0.22267	0.005232464	56.506	18.84	7.953	15.832	4.3528	1.4403	0.27494	0.33089	473.4	1070.4	667.45	0.39728	0.44225	0.014206969	51.989	6.206	5.3752	17.277	1.3768	1.2291	0.07969	0.89272	35	0.6194	146.8	4.1943	0	0	0	0	0	0	0	0	0	0	2
Helictotrichon_sedenense_E102_004	Not used	train	Not used	E102	Helictotrichon	Helictotrichon_sedenense	Helictotrichon_sedenense	608.75	2036.1	875.86	0.29898	0.010396209	25.264	18.721	7.5238	7.1011	4.458	1.4602	0.6278	0.32746	247.23	391.03	305.19	0.40613	0.63292	0.040531489	20.658	5.1881	6.1874	6.568	1.3752	1.3495	0.20938	0.98128	15	0.59373	62.6	4.1733	0	0	0	0	0	0	0	0	0	0	1
Helictotrichon_sedenense_E102_005	Not used	train	Not used	E102	Helictotrichon	Helictotrichon_sedenense	Helictotrichon_sedenense	599.21	1857.8	814.1	0.32253	0.012543709	31.655	16.431	6.4005	8.8329	3.6275	1.2937	0.41068	0.35655	263.92	489.67	367.14	0.44044	0.53885	0.026530817	27.746	5.2098	5.346	9.2362	1.2935	1.1748	0.14005	0.90822	15	0.47385	61.3	4.0867	0	0	0	0	0	0	0	0	0	0	0
Helictotrichon_sedenense_E102_006	Not used	train	Not used	E102	Helictotrichon	Helictotrichon_sedenense	Helictotrichon_sedenense	975.02	3651.9	1423.3	0.26699	0.006214967	41.08	18.321	7.4872	11.219	4.4236	1.6332	0.3943	0.36925	429.81	807.93	536.5	0.44082	0.53261	0.022549918	35.951	5.3929	6.2622	12.08	1.4305	1.3093	0.11842	0.91529	20	0.48685	92.3	4.615	0	0	0	0	0	0	0	0	0	0	0
Helictotrichon_sedenense_E102_007	Not used	train	Not used	E102	Helictotrichon	Helictotrichon_sedenense	Helictotrichon_sedenense	1046.1	4351.8	1445.9	0.24037	0.006823902	47.948	17.273	8.8473	13.332	4.2257	1.566	0.31695	0.37062	543.97	729.75	611.6	0.52001	0.74542	0.024380836	44.176	4.4624	5.5549	13.858	1.3902	1.3594	0.10032	0.97782	35	0.72996	135.6	3.8743	0	0	0	0	0	0	0	0	0	0	0
Helictotrichon_sedenense_E102_008	Not used	test	Not used	E102	Helictotrichon	Helictotrichon_sedenense	Helictotrichon_sedenense	1459.1	4809.5	1589.6	0.30339	0.00999097	49.591	18.068	7.6306	14.151	4.1636	1.7265	0.29422	0.41471	630.95	1364.1	739.83	0.43241	0.46243	0.018530844	46.707	6.2869	6.398	15.917	1.6575	1.369	0.10413	0.82595	21	0.42346	96.8	4.6095	0	0	0	0	0	0	0	0	0	0	0
Helictotrichon_sedenense_E102_009	Not used	train	Not used	E102	Helictotrichon	Helictotrichon_sedenense	Helictotrichon_sedenense	1032.2	4379.4	1403.4	0.2357	0.007265816	47.563	19.546	7.5835	13.665	4.6586	1.3652	0.34091	0.2931	419.2	821.47	590.31	0.40611	0.51034	0.016102869	43.588	6.298	4.8412	14.577	1.3652	1.229	0.093655	0.90024	22	0.46255	104.8	4.7636	0	0	0	0	0	0	0	0	0	0	2
Helictotrichon_sedenense_E102_010	Not used	train	Not used	E102	Helictotrichon	Helictotrichon_sedenense	Helictotrichon_sedenense	510.91	1924.1	805.43	0.26554	0.009416869	35.126	15.15	5.7037	10.171	3.5734	1.1728	0.35134	0.32821	160.43	407.36	306.1	0.314	0.39391	0.016915401	31.713	4.3101	5.2989	10.838	1.0238	0.85377	0.094468	0.83391	13	0.37009	67.6	5.2	0	0	0	0	0	0	0	0	0	0	0
Helictotrichon_sedenense_E102_011	Not used	train	Not used	E102	Helictotrichon	Helictotrichon_sedenense	Helictotrichon_sedenense	1237.7	5420.8	1698.1	0.22832	0.005897149	51.113	21.782	7.8671	14.314	4.8367	1.5606	0.33791	0.32266	313.08	1005.1	586.69	0.25296	0.31148	0.009149255	44.756	7.5879	5.2735	14.147	1.4984	1.1083	0.10592	0.73962	26	0.50868	119.8	4.6077	0	0	0	0	0	0	0	0	0	1	2
Helictotrichon_sedenense_E102_012	Not used	train	Not used	E102	Helictotrichon	Helictotrichon_sedenense	Helictotrichon_sedenense	1477.8	5831.7	1901.7	0.25341	0.005985583	52.892	24.889	7.4998	14.71	5.6201	1.441	0.38206	0.2564	544.92	1227.1	656.48	0.36874	0.44409	0.019783454	45.98	8.1315	5.0429	15.738	1.4716	1.4281	0.093508	0.97048	28	0.52938	143.4	5.1214	0	0	0	0	0	0	0	0	1	3	9
Helictotrichon_sedenense_E102_013	Not used	train	Not used	E102	Helictotrichon	Helictotrichon_sedenense	Helictotrichon_sedenense	1146.8	2860.6	1316.3	0.40091	0.010869557	52.18	12.709	6.4868	14.266	3.1748	1.4618	0.22255	0.46045	494.21	813.1	646.73	0.43094	0.6078	0.017019828	48.558	4.755	5.2703	14.718	1.387	1.1807	0.094233	0.85132	21	0.40245	80.4	3.8286	0	0	0	0	0	0	0	0	0	0	0
Helictotrichon_sedenense_E102_014	Not used	train	Not used	E102	Helictotrichon	Helictotrichon_sedenense	Helictotrichon_sedenense	666.77	2099.3	898.9	0.31761	0.011537696	28.293	22.124	7.1462	7.3648	4.8951	1.4057	0.66466	0.28717	284.36	499.38	354.53	0.42647	0.56943	0.034204178	23.562	4.9106	6.5385	8.1707	1.4703	1.3468	0.17995	0.91595	15	0.53017	72.9	4.86	0	0	0	0	0	0	0	0	0	1	2
Helictotrichon_sedenense_E102_015	Not used	train	Not used	E102	Helictotrichon	Helictotrichon_sedenense	Helictotrichon_sedenense	1428	5900.9	1953.9	0.242	0.005152886	77.165	14.187	7.3859	22.011	3.6005	1.4054	0.16358	0.39034	534.11	1131.2	817.8	0.37402	0.47214	0.009831533	73.939	5.5118	4.5762	20.586	1.2126	1.0235	0.058906	0.84403	33	0.42766	145.2	4.4	0	0	0	0	0	0	0	0	0	0	0
Helictotrichon_sedenense_E102_016	Not used	valid	Not used	E102	Helictotrichon	Helictotrichon_sedenense	Helictotrichon_sedenense	2457.7	10623	3157.1	0.23136	0.003618211	92.834	20.056	9.0629	25.318	4.751	1.5668	0.18765	0.32979	698.52	2254	1107.7	0.28421	0.30991	0.00676694	84.881	6.4423	6.7385	28.024	1.3111	1.1877	0.046786	0.90588	48	0.51705	214.5	4.4688	0	0	0	0	0	0	0	0	0	1	2
Helictotrichon_sedenense_E102_017	Not used	train	Not used	E102	Helictotrichon	Helictotrichon_sedenense	Helictotrichon_sedenense	1500.9	5230.6	1953.4	0.28695	0.005696802	78.762	13.255	7.3678	21.739	3.327	1.5238	0.15304	0.458	766.47	1346	921.92	0.51066	0.56947	0.014132264	73.043	5.2226	5.8176	20.471	1.3482	1.2215	0.065861	0.90603	42	0.53325	157.7	3.7548	0	0	0	0	0	0	0	0	0	0	0
Helictotrichon_sedenense_E102_018	Not used	valid	Not used	E102	Helictotrichon	Helictotrichon_sedenense	Helictotrichon_sedenense	1859.4	6391.8	2247.8	0.29091	0.005738175	67.012	20.94	6.6865	18.91	4.7831	1.3924	0.25294	0.29111	742.38	1665	893.51	0.39925	0.44579	0.014563153	61.891	5.903	7.5148	19.902	1.4973	1.2896	0.075233	0.86128	24	0.35814	158.2	6.5917	0	0	0	0	0	0	0	0	0	0	1
Helictotrichon_sedenense_E102_019	Not used	valid	Not used	E102	Helictotrichon	Helictotrichon_sedenense	Helictotrichon_sedenense	1115.9	3292.6	1441.5	0.33892	0.00783624	54.573	14.135	6.5417	15.011	3.4019	1.3785	0.22663	0.40523	482.16	701.28	607.1	0.43207	0.68755	0.019584062	50.159	5.1593	4.4711	15.176	1.274	1.1337	0.083947	0.88987	20	0.36648	100.1	5.005	0	0	0	0	0	0	0	0	0	0	0
Helictotrichon_sedenense_E102_020	Not used	valid	Not used	E102	Helictotrichon	Helictotrichon_sedenense	Helictotrichon_sedenense	1774	6151.5	2034	0.28839	0.007049454	60.871	19.048	7.775	18.31	4.387	1.627	0.2396	0.37086	693.21	1486.2	819.1	0.39076	0.46643	0.016482382	56.715	5.7373	6.7305	18.35	1.5874	1.268	0.086506	0.79882	29	0.47641	133.4	4.6	0	0	0	0	0	0	0	0	0	0	0
Helictotrichon_sedenense_E102_021	Not used	test	Not used	E102	Helictotrichon	Helictotrichon_sedenense	Helictotrichon_sedenense	1027.5	4779	1488.3	0.21501	0.006036613	55.407	21.04	7.1959	15.617	4.6733	1.1972	0.29924	0.25618	306.45	986.45	619.65	0.29825	0.31066	0.007440138	49.308	6.6504	4.1386	17.674	1.198	1.1644	0.067781	0.97201	22	0.39706	116.4	5.2909	0	0	0	0	0	0	0	0	1	1	3
Hordelymus_europaeus_E093_001	Not used	train	Not used	E093	Hordelymus	Hordelymus_europaeus	Hordelymus_europaeus	1495.7	4757.6	1518	0.31438	0.01205521	82.016	10.641	10.782	22.616	2.143	1.8289	0.094755	0.85355	1120	1607.7	1135.5	0.74882	0.69679	0.01615012	78.182	5.863	5.4026	22.217	1.6204	1.4159	0.072932	0.87385	44	0.53648	102.3	2.325	0	0	0	0	0	0	0	0	0	0	0
Hordelymus_europaeus_E093_002	Not used	train	Not used	E093	Hordelymus	Hordelymus_europaeus	Hordelymus_europaeus	1266.2	3104.5	1173.2	0.40785	0.018714989	42.177	15.803	8.1811	11.51	3.4527	1.9479	0.29998	0.56434	863.07	1115.2	718.52	0.68164	0.77463	0.037850932	38.327	6.7485	6.3781	11.875	1.8647	1.7939	0.15703	0.96203	22	0.52162	73	3.3182	0	0	0	0	0	0	0	0	0	0	0
Hordelymus_europaeus_E093_003	Not used	train	Not used	E093	Hordelymus	Hordelymus_europaeus	Hordelymus_europaeus	695.59	3026.8	929.92	0.22981	0.011341514	42.442	16.393	10.545	11.067	2.9298	1.8355	0.26472	0.62657	354.69	600.41	506.94	0.50991	0.59075	0.018202428	34.123	5.8105	4.9744	10.277	1.402	1.1759	0.13643	0.8387	22	0.51836	82.4	3.7455	0	0	0	0	0	0	0	0	0	0	0
Hordelymus_europaeus_E093_004	Not used	train	Not used	E093	Hordelymus	Hordelymus_europaeus	Hordelymus_europaeus	879.26	2428.4	889.67	0.36207	0.020694213	46.531	11.59	9.4068	12.982	2.2679	1.7813	0.17469	0.78534	623.69	866.76	673.27	0.70934	0.71963	0.024025415	43.78	6.2915	5.6055	12.467	1.5806	1.3926	0.12679	0.88105	24	0.51578	57.2	2.3833	0	0	0	0	0	0	0	0	0	0	0
Hordelymus_europaeus_E093_005	Not used	train	Not used	E093	Hordelymus	Hordelymus_europaeus	Hordelymus_europaeus	531.99	1378.7	603.3	0.38586	0.024294507	34.228	9.1566	9.2602	8.5608	2.0735	1.8805	0.24221	0.90704	357.71	466.52	399.73	0.6724	0.76675	0.037762701	30.026	5.6351	5.5454	9.1157	1.3982	1.2147	0.15339	0.86874	15	0.43824	40.5	2.7	0	0	0	0	0	0	0	0	0	0	0
Hordelymus_europaeus_E093_006	Not used	train	Not used	E093	Hordelymus	Hordelymus_europaeus	Hordelymus_europaeus	1687.8	4799.5	1513.2	0.35165	0.01549723	55.728	15.266	10.438	14.964	3.2219	2.1785	0.21531	0.67622	1064.4	1626.7	1000	0.63066	0.65431	0.021355555	53.845	7.9407	6.3537	15.629	1.9388	1.5981	0.12405	0.82425	28	0.50244	77.1	2.7536	0	0	0	0	0	0	0	0	0	0	0
Hordelymus_europaeus_E093_007	Not used	test	Not used	E093	Hordelymus	Hordelymus_europaeus	Hordelymus_europaeus	1333.8	4368.2	1339.2	0.30533	0.013961955	52.633	14.752	10.443	14.699	3.1082	1.9628	0.21146	0.63154	780.1	1231.1	846.76	0.58489	0.63368	0.018893859	48.17	7.5321	5.473	14.966	1.7403	1.3726	0.11628	0.78874	29	0.55099	73.1	2.5207	0	0	0	0	0	0	0	0	0	0	0
Hordelymus_europaeus_E093_008	Not used	train	Not used	E093	Hordelymus	Hordelymus_europaeus	Hordelymus_europaeus	1360.1	4142	1355.9	0.32837	0.013988135	62.106	11.13	9.1513	17.929	2.4341	2.0458	0.13576	0.84047	1004.7	1494.7	933.08	0.73867	0.67217	0.023421639	54.996	6.5263	6.2632	16.184	1.8	1.6306	0.11122	0.90586	34	0.54745	81.8	2.4059	0	0	0	0	0	0	0	0	0	0	0
Hordelymus_europaeus_E093_009	Not used	train	Not used	E093	Hordelymus	Hordelymus_europaeus	Hordelymus_europaeus	1495.4	5138.7	1512.8	0.291	0.012175066	69.334	12.302	12.63	20.082	2.6875	2.0946	0.13383	0.77941	929.42	1430	1041.1	0.62153	0.65374	0.014429385	66.651	6.9951	5.0412	18.33	1.6793	1.3178	0.091611	0.78475	30	0.43269	81	2.7	0	0	0	0	0	0	0	0	0	0	1
Hordelymus_europaeus_E093_010	Not used	valid	Not used	E093	Hordelymus	Hordelymus_europaeus	Hordelymus_europaeus	1150.3	4334	1242.2	0.26542	0.013012142	54.49	12.46	13.084	15.548	2.5795	2.1525	0.16591	0.83444	669.72	1017.8	777.06	0.5822	0.65799	0.018018723	48.602	6.7621	4.9589	14.559	1.4703	1.3526	0.10099	0.91994	25	0.4588	65	2.6	0	0	0	0	0	0	0	0	0	0	0
Hordelymus_europaeus_E093_011	Not used	train	Not used	E093	Hordelymus	Hordelymus_europaeus	Hordelymus_europaeus	1009.6	3322.3	1159.5	0.30389	0.012325018	63.271	11.452	8.1371	17.969	2.4564	1.5084	0.1367	0.61408	612.44	935.4	757.45	0.6066	0.6547	0.016269204	59.291	5.0214	4.9171	16.796	1.3602	1.2761	0.080984	0.93813	24	0.37932	73.8	3.075	0	0	0	0	0	0	0	0	0	0	0
Hordelymus_europaeus_E093_012	Not used	train	Not used	E093	Hordelymus	Hordelymus_europaeus	Hordelymus_europaeus	1067.2	3493	1151	0.30552	0.014078837	51.084	13.719	8.6299	14.484	2.6007	1.9478	0.17955	0.74885	642.84	835.57	685.97	0.60237	0.76939	0.024131901	47.416	5.7087	5.2371	13.423	1.5549	1.366	0.11583	0.87857	28	0.54811	81.6	2.9143	0	0	0	0	0	0	0	0	0	0	0
Hordelymus_europaeus_E093_013	Not used	valid	Not used	E093	Hordelymus	Hordelymus_europaeus	Hordelymus_europaeus	1883.8	7739	1854.5	0.24342	0.01048794	61.167	15.891	13.961	18.045	3.2555	2.4429	0.1804	0.75034	1055.6	2134.8	1091.1	0.56037	0.49451	0.016169858	58.487	8.7956	6.5147	18.67	1.8725	1.5237	0.10029	0.8137	36	0.58855	116.1	3.225	0	0	0	0	0	0	0	0	0	0	0
Hordelymus_europaeus_E093_014	Not used	train	Not used	E093	Hordelymus	Hordelymus_europaeus	Hordelymus_europaeus	1440.4	4010.9	1349.2	0.35911	0.015923493	67.583	10.522	9.223	18.59	2.2833	1.9805	0.12282	0.86737	1052.7	1479.5	993.63	0.73083	0.7115	0.021292972	63.181	6.4303	5.8658	17.579	1.738	1.5088	0.09887	0.86809	25	0.36991	68.9	2.756	0	0	0	0	0	0	0	0	0	0	0
Hordelymus_europaeus_E093_015	Not used	train	Not used	E093	Hordelymus	Hordelymus_europaeus	Hordelymus_europaeus	1620.8	4343.4	1313.3	0.37316	0.021860905	47.589	14.583	10.184	14.008	2.9224	2.5624	0.20863	0.87681	1124.7	1646.1	905.53	0.69394	0.68333	0.032111899	43.998	8.706	7.8544	13.497	1.8469	1.8172	0.13684	0.98393	26	0.54635	69.4	2.6692	0	0	0	0	0	0	0	0	0	0	0
Hordelymus_europaeus_E093_016	Not used	valid	Not used	E093	Hordelymus	Hordelymus_europaeus	Hordelymus_europaeus	1330.6	4652.2	1333.3	0.28601	0.01408032	60.643	12.129	10.642	17.487	2.4028	2.2353	0.1374	0.93019	835.19	1384.4	910.91	0.62769	0.60327	0.017395835	55.733	6.6781	6.826	17.095	1.6588	1.4985	0.097036	0.90333	25	0.41225	73	2.92	0	0	0	0	0	0	0	0	0	0	0
Hordelymus_europaeus_E093_017	Not used	train	Not used	E093	Hordelymus	Hordelymus_europaeus	Hordelymus_europaeus	1735.3	5394.3	1715.2	0.32169	0.011248794	74.756	14.1	7.7343	21.889	3.148	1.6733	0.14382	0.5315	1168.6	1932.7	1107.2	0.67342	0.60464	0.018965079	69.19	7.5068	5.4833	19.871	1.8581	1.5193	0.093511	0.81767	34	0.45481	108.3	3.1853	0	0	0	0	0	0	0	0	0	0	0
Hordelymus_europaeus_E093_018	Not used	train	Not used	E093	Hordelymus	Hordelymus_europaeus	Hordelymus_europaeus	1484.9	5422.9	1630.5	0.27383	0.009588113	90.447	12.091	9.1049	26.19	2.3965	1.6994	0.091507	0.70928	1032.7	1776.5	1136.2	0.69546	0.58132	0.013705192	84.552	5.6372	6.1042	22.511	1.5308	1.4128	0.068004	0.9229	36	0.39802	108.9	3.025	0	0	0	0	0	0	0	0	0	0	0
Hordelymus_europaeus_E093_019	Not used	train	Not used	E093	Hordelymus	Hordelymus_europaeus	Hordelymus_europaeus	1184	3578.6	1116.3	0.33087	0.018995982	47.124	11.686	10.426	14.251	2.626	2.2404	0.18427	0.8532	715.22	1100.2	735.05	0.60405	0.6501	0.024278943	45.34	6.7183	6.4866	12.327	1.688	1.4877	0.13694	0.88134	21	0.44564	57.5	2.7381	0	0	0	0	0	0	0	0	0	0	0
Hordelymus_europaeus_E093_020	Not used	train	Not used	E093	Hordelymus	Hordelymus_europaeus	Hordelymus_europaeus	919.05	2042.6	822.25	0.44995	0.028639653	38.897	11.062	8.1566	10.926	2.7016	1.7957	0.24727	0.66478	638.05	984.1	639.57	0.69425	0.64836	0.029332312	35.808	7.4495	5.6717	11.232	1.7385	1.6106	0.15479	0.92641	17	0.43705	33	1.9412	0	0	0	0	0	0	0	0	0	0	0
Hordeum_marinum_G030_001	train	train	Not used	G030	Hordeum	Hordeum_marinum	Hordeum_marinum	1205.1	2709.8	1129.4	0.44472	0.019002203	33.557	17.578	7.08	9.2104	4.271	1.7912	0.46372	0.41947	635.14	895.53	565.82	0.52705	0.70921	0.041976398	29.898	6.2166	7.4621	9.6531	1.8132	1.6561	0.18784	0.91335	18	0.53639	68.9	3.8278	0	0	0	0	0	0	0	0	0	0	0
Hordeum_marinum_G030_002	test	test	Not used	G030	Hordeum	Hordeum_marinum	Hordeum_marinum	2150.8	5158.4	1967.6	0.41695	0.011446975	67.017	14.867	7.334	18.731	3.679	1.7884	0.19641	0.4861	1313.8	1792.8	1104	0.61086	0.73282	0.024179784	62.526	6.4385	6.7084	18.208	2.0497	1.5432	0.11257	0.75287	33	0.49241	125	3.7879	0	0	0	0	0	0	0	0	0	0	0
Hordeum_marinum_G030_003	train	train	Not used	G030	Hordeum	Hordeum_marinum	Hordeum_marinum	5712.8	12138	3519	0.47064	0.014116966	94.891	17.771	11.286	26.435	4.3779	2.5998	0.16561	0.5939	3980.2	5461.3	2303.1	0.69672	0.72877	0.024444014	92.754	8.969	9.1652	27.28	2.9738	2.2217	0.10901	0.74709	36	0.37938	138.9	3.8583	0	0	0	0	0	0	0	0	0	0	0
Hordeum_marinum_G030_004	test	test	Not used	G030	Hordeum	Hordeum_marinum	Hordeum_marinum	2451	6978.4	2430	0.35122	0.00789167	86.016	15.902	7.3564	25.23	3.6874	1.6261	0.14615	0.44104	1400.3	2511.3	1353.5	0.57132	0.55763	0.014906254	84.274	6.2944	6.7836	26.945	1.8058	1.4549	0.067019	0.80564	37	0.43015	159.4	4.3081	0	0	0	0	0	0	0	0	0	0	0
Hordeum_marinum_G030_005	test	test	Not used	G030	Hordeum	Hordeum_marinum	Hordeum_marinum	3394.9	9359.4	2742.9	0.36273	0.010527498	83.206	20.346	8.4585	24.208	4.3844	1.9184	0.18111	0.43759	1981.5	3514.8	1584.9	0.58368	0.56377	0.018590184	80.47	7.6776	8.6299	26.685	2.0747	1.8764	0.077748	0.90439	33	0.3966	151.4	4.5879	0	0	0	0	0	0	0	0	0	0	0
Hordeum_marinum_G030_006	train	train	Not used	G030	Hordeum	Hordeum_marinum	Hordeum_marinum	3376.5	8470.9	2723.6	0.39859	0.010636645	94.688	17.567	7.3805	27.37	4.1011	1.7681	0.14984	0.43119	2181.5	3642.9	1705.8	0.6461	0.59885	0.018072874	87.398	7.6808	9.6775	26.709	2.1075	1.8033	0.078907	0.85568	35	0.36963	150.3	4.2943	0	0	0	0	0	0	0	0	0	0	0
Hordeum_marinum_G030_007	test	train	Not used	G030	Hordeum	Hordeum_marinum	Hordeum_marinum	1660.5	3583.3	1473.2	0.46341	0.016255254	53.131	14.448	7.0037	15.367	3.5529	1.6963	0.2312	0.47751	1158	1606.3	936.4	0.69736	0.72091	0.030784636	49.697	6.5846	7.3575	16.229	1.9851	1.7168	0.12232	0.86483	30	0.56464	89.8	2.9933	0	0	0	0	0	0	0	0	0	0	0
Hordeum_marinum_G030_008	train	valid	Not used	G030	Hordeum	Hordeum_marinum	Hordeum_marinum	3692	7949.1	2652.2	0.46445	0.013772275	84.559	16.891	8.3931	24.438	4.0697	2.0295	0.16653	0.49871	2509.8	3468.4	1728.4	0.67979	0.7236	0.022995697	80.874	7.5359	8.2817	25.081	2.2961	1.9338	0.091548	0.84219	31	0.36661	129.4	4.1742	0	0	0	0	0	0	0	0	0	0	0
Hordeum_marinum_G030_009	train	train	Not used	G030	Hordeum	Hordeum_marinum	Hordeum_marinum	1651.5	4118.1	1554.3	0.40102	0.013691585	50.609	16.423	7.096	14.443	3.9035	1.7622	0.27027	0.45144	898.36	1506	848.37	0.54398	0.59651	0.024914147	48.679	6.5294	7.2203	16.123	1.9383	1.5169	0.12022	0.78263	18	0.35567	91.4	5.0778	0	0	0	0	0	0	0	0	0	0	0
Hordeum_marinum_G030_010	train	valid	Not used	G030	Hordeum	Hordeum_marinum	Hordeum_marinum	1304.8	4294.6	1357.6	0.30382	0.012825477	44.675	19.851	7.382	12.892	4.1739	1.7439	0.32376	0.41776	749.66	1295.6	711.8	0.57455	0.57864	0.02937351	39.927	6.2862	7.4073	14.032	1.8668	1.5913	0.13304	0.8524	19	0.4253	93.1	4.9	0	0	0	0	0	0	0	0	0	0	0
Hordeum_marinum_G030_011	train	train	Not used	G030	Hordeum	Hordeum_marinum	Hordeum_marinum	4551.1	8358.1	2922.2	0.54452	0.015646027	93.896	15.373	9.277	26.683	3.8138	2.2308	0.14293	0.58499	3290.5	4288.8	2068.2	0.723	0.76728	0.023069985	91.416	7.8064	8.6758	27.294	2.591	2.0246	0.094928	0.7814	38	0.4047	128.8	3.3895	0	0	0	0	0	0	0	0	0	0	0
Hordeum_marinum_G030_012	train	test	Not used	G030	Hordeum	Hordeum_marinum	Hordeum_marinum	2774.8	5506.2	1933.6	0.50395	0.020075417	47.978	19.983	9.8806	13.614	4.7023	2.359	0.3454	0.50163	1642.1	2350.4	1116.3	0.59178	0.69863	0.036539075	46.855	8.3332	9.1549	14.944	2.7042	1.9473	0.18096	0.72008	17	0.35433	93.4	5.4941	0	0	0	0	0	0	0	0	0	0	0
Hordeum_marinum_G030_013	train	train	Not used	G030	Hordeum	Hordeum_marinum	Hordeum_marinum	2115.8	4710.8	1696.7	0.44913	0.017275681	59.022	14.184	8.5946	16.482	3.4878	2.0294	0.21161	0.58184	1499.9	2097.9	1137.2	0.70894	0.71498	0.028834683	57.25	7.1534	7.9302	17.282	2.1705	1.7996	0.12559	0.82913	25	0.42357	88.8	3.552	0	0	0	0	0	0	0	0	0	0	0
Hordeum_marinum_G030_014	valid	train	Not used	G030	Hordeum	Hordeum_marinum	Hordeum_marinum	2637.3	8415.9	2370.7	0.31337	0.009839893	70.327	19.599	9.5432	20.822	4.4241	1.9461	0.21247	0.43993	1541.2	2796.5	1299.7	0.58439	0.55114	0.020393406	64.716	7.4811	7.9142	23.117	2.2158	1.7872	0.09585	0.80658	28	0.39814	140.7	5.025	0	0	0	0	0	0	0	0	0	0	0
Hordeum_marinum_G030_015	train	test	Not used	G030	Hordeum	Hordeum_marinum	Hordeum_marinum	3688.4	8536.1	2951.8	0.4321	0.009970487	93.816	17.659	8.0549	27.096	3.9832	1.9072	0.147	0.47888	2118.1	3816.5	1731.1	0.57427	0.55477	0.0163015	90.797	7.1965	8.4187	29.794	2.1519	1.7016	0.072226	0.79075	33	0.35175	146.9	4.4515	0	0	0	0	0	0	0	0	0	0	0
Hordeum_marinum_G030_016	train	train	Not used	G030	Hordeum	Hordeum_marinum	Hordeum_marinum	2694.9	6550.8	2215.4	0.41139	0.012590123	71.958	16.134	8.304	20.522	3.9167	1.9683	0.19086	0.50256	1756.1	2745.1	1378.4	0.65164	0.63976	0.022195954	69.259	6.7384	7.8787	20.869	2.1456	1.8449	0.10281	0.85987	31	0.4308	127.9	4.1258	0	0	0	0	0	0	0	0	0	0	0
Hordeum_marinum_G030_017	train	train	Not used	G030	Hordeum	Hordeum_marinum	Hordeum_marinum	3240.8	7767.4	2390.2	0.41723	0.014497825	71.59	17.347	9.3195	20.839	4.1991	2.1981	0.20151	0.52348	2168.5	3300.5	1508.1	0.66912	0.65702	0.025842204	69.597	7.923	8.4611	22.278	2.3585	1.9646	0.10587	0.83295	27	0.37715	126.6	4.6889	0	0	0	0	0	0	0	0	0	0	0
Hordeum_marinum_G030_018	train	valid	Not used	G030	Hordeum	Hordeum_marinum	Hordeum_marinum	3030.7	7733.7	2421.6	0.39188	0.012192136	63.107	21.23	8.8336	18.043	5.0097	2.047	0.27766	0.40866	1673.6	2449.8	1225.4	0.55223	0.68314	0.028692661	59.016	7.505	8.0721	19.067	2.3063	1.8621	0.12096	0.8074	23	0.36446	127.9	5.5609	0	0	0	0	0	0	0	0	0	0	0
Hordeum_marinum_G030_019	valid	valid	Not used	G030	Hordeum	Hordeum_marinum	Hordeum_marinum	1355.4	3286.3	1219.2	0.41242	0.019107824	35.432	19.366	9.032	9.4974	4.6739	1.928	0.49212	0.41251	763.21	1112.5	677.98	0.5631	0.686	0.035232104	30.897	5.8149	9.4677	10.458	1.9667	1.9068	0.18807	0.96951	14	0.39512	68.9	4.9214	0	0	0	0	0	0	0	0	0	0	0
Hordeum_marinum_G030_020	train	valid	Not used	G030	Hordeum	Hordeum_marinum	Hordeum_marinum	1865.7	4475.8	1545.3	0.41684	0.017780597	52.958	16.856	7.5449	15.811	3.7696	1.9859	0.23841	0.52681	1364.9	1960.2	1020.1	0.73157	0.6963	0.033080689	49.5	7.0505	7.9616	15.253	2.1463	1.9658	0.14072	0.91592	29	0.5476	101.3	3.4931	0	0	0	0	0	0	0	0	0	0	0
Hordeum_murinum_E068_001	train	Not used	Not used	E068	Hordeum	Hordeum_murinum	Hordeum_murinum	696	2128.7	893.08	0.32696	0.012818834	37.362	13.791	6.9482	11.066	3.0824	1.3974	0.27856	0.45337	355.39	650.16	472.13	0.51062	0.54662	0.022621778	35.408	5.8179	5.146	11.751	1.3055	1.1822	0.1111	0.90559	19	0.50854	68.7	3.6158	0	0	0	0	0	0	0	0	0	0	0
Hordeum_murinum_E068_002	valid	Not used	Not used	E068	Hordeum	Hordeum_murinum	Hordeum_murinum	2306.5	4999.9	1795	0.46131	0.017338626	58.144	17.135	7.6027	16.65	3.898	1.82	0.23411	0.46693	1229.4	1915	1049.1	0.53301	0.64198	0.024673848	55.69	6.6746	6.9828	18.024	2.1038	1.588	0.11672	0.75482	23	0.39557	110.6	4.8087	0	0	0	0	0	0	0	0	0	0	0
Hordeum_murinum_E068_003	train	Not used	Not used	E068	Hordeum	Hordeum_murinum	Hordeum_murinum	1070	2932.6	1053.1	0.36486	0.018478208	41.807	16.27	7.4171	12.494	3.3609	1.7718	0.26901	0.52721	612.03	1199.4	662.33	0.572	0.51029	0.024300951	39.031	6.392	7.6547	12.775	1.6719	1.474	0.13087	0.88159	17	0.40663	59.2	3.4824	0	0	0	0	0	0	0	0	0	0	0
Hordeum_murinum_E068_004	test	Not used	Not used	E068	Hordeum	Hordeum_murinum	Hordeum_murinum	1601.1	4250.6	1615.4	0.37667	0.011462987	81.351	11.857	7.1539	23.89	2.604	1.5342	0.109	0.58923	1098.7	2148.2	1141.2	0.68626	0.51148	0.015309961	80.152	6.4432	7.1198	23.079	1.5057	1.4213	0.06524	0.94396	29	0.35648	99.6	3.4345	0	0	0	0	0	0	0	0	0	0	0
Hordeum_murinum_E068_005	valid	Not used	Not used	E068	Hordeum	Hordeum_murinum	Hordeum_murinum	1262	3357.6	1432	0.37588	0.010223292	76.273	13.724	4.8134	21.634	2.8917	1.2445	0.13366	0.43045	760.88	1409.3	919.71	0.6029	0.53989	0.014027515	72.617	4.391	6.2973	21.76	1.3972	1.3071	0.064208	0.93555	26	0.34088	100.8	3.8769	0	0	0	0	0	0	0	0	0	0	0
Hordeum_murinum_E068_006	valid	Not used	Not used	E068	Hordeum	Hordeum_murinum	Hordeum_murinum	1592.9	4771	1813.3	0.33388	0.008021751	70.128	17.629	6.3675	18.914	3.8609	1.4712	0.20412	0.38106	667.85	1407.7	934.15	0.41926	0.47443	0.010313573	64.647	7.4143	6.6418	19.917	1.4045	1.2977	0.070517	0.92395	26	0.37075	113	4.3462	0	0	0	0	0	0	0	0	0	0	0
Hordeum_murinum_E068_007	train	Not used	Not used	E068	Hordeum	Hordeum_murinum	Hordeum_murinum	2684.7	6037.6	2087.5	0.44467	0.014935274	61.606	18.039	7.5544	18.162	4.4905	1.8531	0.24724	0.41274	1887.7	2626.8	1332	0.70313	0.71862	0.028421985	59.112	8.9272	7.8691	19.041	2.2175	2.1246	0.11646	0.9581	30	0.48697	114.8	3.8267	0	0	0	0	0	0	0	0	0	0	0
Hordeum_murinum_E068_008	train	Not used	Not used	E068	Hordeum	Hordeum_murinum	Hordeum_murinum	1291.3	4506	1746.7	0.28657	0.005897942	77.637	16.288	4.9028	22.762	3.5252	1.0879	0.15487	0.30863	727.82	1332.6	928.72	0.56363	0.54732	0.012465069	74.129	6.1117	4.0907	24.195	1.3255	1.2171	0.054783	0.91824	37	0.47658	159	4.2973	0	0	0	0	0	0	0	0	0	0	0
Hordeum_murinum_E068_009	train	Not used	Not used	E068	Hordeum	Hordeum_murinum	Hordeum_murinum	1191.5	2800.7	1160.8	0.42544	0.0171087	47.973	13.58	6.6948	13.794	3.1202	1.6565	0.2262	0.53099	741.25	1373.4	768.52	0.6221	0.53972	0.02281734	46.525	6.0631	7.0784	15.399	1.7152	1.4547	0.11138	0.84812	15	0.31268	60.1	4.0067	0	0	0	0	0	0	0	0	0	0	0
Hordeum_murinum_E068_010	train	Not used	Not used	E068	Hordeum	Hordeum_murinum	Hordeum_murinum	1345.2	3708.2	1457.2	0.36276	0.011023445	64.896	13.381	6.5089	18.718	2.7759	1.6259	0.1483	0.58571	766.32	1478.5	930.47	0.56968	0.51835	0.013740873	63.137	5.6383	6.1124	19.375	1.6079	1.2013	0.08299	0.7471	26	0.40064	89.2	3.4308	0	0	0	0	0	0	0	0	0	0	0
Hordeum_murinum_E068_011	valid	Not used	Not used	E068	Hordeum	Hordeum_murinum	Hordeum_murinum	2346.3	4828	1887.4	0.48597	0.015433924	79.154	14.012	7.1067	21.391	3.237	1.8869	0.15133	0.58293	1653.8	2322.8	1325.6	0.70486	0.71198	0.022132456	72.677	6.4562	7.8754	19.762	2.0742	1.8373	0.10496	0.88578	33	0.41691	112.8	3.4182	0	0	0	0	0	0	0	0	0	0	0
Hordeum_murinum_E068_012	train	Not used	Not used	E068	Hordeum	Hordeum_murinum	Hordeum_murinum	923.61	2588	1057.2	0.35689	0.013608395	52.329	13.638	7.1386	15.281	2.8609	1.4026	0.18721	0.49027	565.32	895.57	676.97	0.61208	0.63125	0.019416974	50.243	5.4282	5.9281	15.542	1.3235	1.2649	0.085155	0.95571	24	0.45864	70.4	2.9333	0	0	0	0	0	0	0	0	0	0	0
Hordeum_murinum_E068_013	train	Not used	Not used	E068	Hordeum	Hordeum_murinum	Hordeum_murinum	1197.6	3251.2	1362.1	0.36836	0.01069788	76.797	13.378	5.1165	22.465	2.7269	1.2139	0.12139	0.44516	826.52	1374.5	948.62	0.69014	0.60132	0.015084504	72.1	6.667	4.7049	20.53	1.4431	1.2617	0.070293	0.87429	32	0.41668	102.7	3.2094	0	0	0	0	0	0	0	0	0	0	0
Hordeum_murinum_E068_014	train	Not used	Not used	E068	Hordeum	Hordeum_murinum	Hordeum_murinum	1383.2	3808.6	1412.7	0.36317	0.012791493	65.654	13.776	6.0903	19.727	3.0966	1.4554	0.15698	0.46999	854.11	1330.9	910.48	0.61751	0.64174	0.018218705	61.98	6.1352	6.1827	18.234	1.5639	1.4599	0.085773	0.93347	27	0.41125	88	3.2593	0	0	0	0	0	0	0	0	0	0	0
Hordeum_murinum_E068_015	test	Not used	Not used	E068	Hordeum	Hordeum_murinum	Hordeum_murinum	1712.5	3963.6	1581	0.43205	0.013988356	56.081	16.8	6.9084	14.27	3.9951	1.7785	0.27996	0.44515	939.04	1426.2	867.23	0.54836	0.65841	0.025483931	50.092	6.1638	6.8138	16.239	1.8925	1.5148	0.11654	0.80044	21	0.37446	91.1	4.3381	0	0	0	0	0	0	0	0	0	0	0
Hordeum_murinum_E068_016	test	Not used	Not used	E068	Hordeum	Hordeum_murinum	Hordeum_murinum	1579.7	3191.3	1443.7	0.49499	0.015632178	65.686	12.849	5.5206	18.941	2.9696	1.47	0.15679	0.49496	1189.9	1516.4	1053.8	0.75323	0.78467	0.022805913	64.776	5.0717	6.3453	18.817	1.7108	1.5302	0.090916	0.89444	29	0.44149	83.1	2.8655	0	0	0	0	0	0	0	0	0	0	0
Hordeum_murinum_E068_017	train	Not used	Not used	E068	Hordeum	Hordeum_murinum	Hordeum_murinum	1379.3	3565	1509.6	0.3869	0.010423965	78.924	10.711	6.2061	23.552	2.3436	1.444	0.099509	0.61616	893.68	1399.7	1038.7	0.64792	0.63849	0.013433674	76.227	5.3413	5.5227	22.847	1.4046	1.2459	0.061479	0.88698	36	0.45613	86.7	2.4083	0	0	0	0	0	0	0	0	0	0	0
Hordeum_murinum_E068_018	train	Not used	Not used	E068	Hordeum	Hordeum_murinum	Hordeum_murinum	3427.6	9017.4	3011.5	0.38011	0.008108356	118.31	14.333	8.0491	35.048	3.4086	1.6271	0.097257	0.47735	2268.6	4090.2	1967	0.66186	0.55463	0.01274688	116.26	6.7593	7.9969	35.02	1.7876	1.6939	0.051046	0.94758	50	0.42262	183.3	3.666	0	0	0	0	0	0	0	0	0	0	0
Hordeum_murinum_E068_019	valid	Not used	Not used	E068	Hordeum	Hordeum_murinum	Hordeum_murinum	2032.7	5724.2	1999.7	0.3551	0.00973987	68.194	18.601	7.6989	19.622	3.9645	1.667	0.20205	0.42047	1233.9	2332	1121.6	0.60701	0.52911	0.020339817	65.215	6.2801	8.8515	21.689	1.8362	1.6377	0.08466	0.89188	28	0.4106	131.9	4.7107	0	0	0	0	0	0	0	0	0	0	0
Hordeum_murinum_E068_020	train	Not used	Not used	E068	Hordeum	Hordeum_murinum	Hordeum_murinum	1390.4	4083.3	1568.2	0.3405	0.009448792	69.683	15.006	5.7854	20.56	3.2692	1.3103	0.15901	0.4008	900.72	1351	967.36	0.64783	0.66672	0.016893373	68.588	5.9113	4.7059	20.963	1.4344	1.3976	0.068429	0.97434	34	0.48792	125.4	3.6882	0	0	0	0	0	0	0	0	0	0	0
Hordeum_murinum_ssp_glaucum_G028_001	train	train	Not used	G028	Hordeum	Hordeum_murinum	Hordeum_murinum_ssp._glaucum	1067.2	3273.1	1397.7	0.32604	0.007862323	63.922	12.351	7.035	17.876	2.7892	1.3079	0.15603	0.46889	519.51	1088.6	725.36	0.4868	0.47722	0.013329938	62.1	4.4074	6.2602	19.432	1.257	1.0509	0.064687	0.83602	34	0.5319	111.6	3.2824	0	0	0	0	0	0	0	0	0	0	0
Hordeum_murinum_ssp_glaucum_G028_002	train	train	Not used	G028	Hordeum	Hordeum_murinum	Hordeum_murinum_ssp._glaucum	813.94	2593.7	1144.6	0.31382	0.008327693	47.986	13.176	6.8396	12.646	3.209	1.339	0.25376	0.4173	370.32	613.36	513.32	0.45497	0.60461	0.01911133	44.556	5.1591	4.1068	13.356	1.1236	1.1061	0.084125	0.98441	21	0.43763	89.2	4.2476	0	0	0	0	0	0	0	0	0	0	0
Hordeum_murinum_ssp_glaucum_G028_003	valid	valid	Not used	G028	Hordeum	Hordeum_murinum	Hordeum_murinum_ssp._glaucum	1418.6	4946.2	1771.9	0.2868	0.006818729	90.47	12.004	6.3788	26.071	2.8688	1.3889	0.11004	0.48407	780.16	1584.5	1017.3	0.54995	0.49239	0.010897361	88.093	5.6375	4.9259	25.964	1.4381	1.1266	0.055389	0.78335	38	0.42003	139.4	3.6684	0	0	0	0	0	0	0	0	0	0	0
Hordeum_murinum_ssp_glaucum_G028_004	train	train	Not used	G028	Hordeum	Hordeum_murinum	Hordeum_murinum_ssp._glaucum	695.42	2108	925.3	0.32989	0.011506621	43.003	13.329	5.5563	12.815	3.0598	1.1653	0.23876	0.38077	439.37	706.16	529.28	0.6318	0.6222	0.024541747	41.336	4.976	5.6431	13.182	1.29	1.2364	0.097862	0.95847	22	0.51159	76.5	3.4773	0	0	0	0	0	0	0	0	0	0	0
Hordeum_murinum_ssp_glaucum_G028_005	train	test	Not used	G028	Hordeum	Hordeum_murinum	Hordeum_murinum_ssp._glaucum	1135.2	3823.8	1444.8	0.29689	0.008054205	54.891	14.997	8.0456	15.924	3.36	1.4307	0.21099	0.42584	557.43	915.34	670.7	0.49103	0.60901	0.019413189	50.806	4.5988	6.3411	16.402	1.3005	1.2171	0.079289	0.93582	28	0.51011	115.4	4.1214	0	0	0	0	0	0	0	0	0	0	0
Hordeum_murinum_ssp_glaucum_G028_006	valid	valid	Not used	G028	Hordeum	Hordeum_murinum	Hordeum_murinum_ssp._glaucum	1240	3594.8	1426.4	0.34494	0.009986665	63.05	15.217	7.2376	17.53	3.224	1.4089	0.18391	0.43709	676.15	1136.5	792.86	0.54529	0.59495	0.017290108	58.91	5.28	5.5679	17.811	1.4597	1.2117	0.081955	0.83008	25	0.39651	106.9	4.276	0	0	0	0	0	0	0	0	0	0	0
Hordeum_murinum_ssp_glaucum_G028_007	test	train	Not used	G028	Hordeum	Hordeum_murinum	Hordeum_murinum_ssp._glaucum	2314.6	6080.9	2268.7	0.38063	0.008648122	76.467	16.198	7.0051	21.924	3.8661	1.5836	0.17634	0.40963	1313	2358.5	1203.7	0.56727	0.55673	0.0186327	74.383	5.7273	7.3575	23.365	1.7952	1.5274	0.076835	0.85079	33	0.43156	151	4.5758	0	0	0	0	0	0	0	0	0	0	0
Hordeum_murinum_ssp_glaucum_G028_008	train	train	Not used	G028	Hordeum	Hordeum_murinum	Hordeum_murinum_ssp._glaucum	1906.4	5122.9	1915.2	0.37214	0.009751845	78.555	16.705	5.7358	22.567	3.6188	1.4428	0.16036	0.39876	1138.1	2047.3	1123.4	0.597	0.55594	0.017221014	73.389	5.4276	6.7809	23.09	1.7464	1.3549	0.075636	0.77583	30	0.3819	136.2	4.54	0	0	0	0	0	0	0	0	0	0	0
Hordeum_murinum_ssp_glaucum_G028_009	test	train	Not used	G028	Hordeum	Hordeum_murinum	Hordeum_murinum_ssp._glaucum	753.46	2207.4	905.52	0.34134	0.014412104	38.66	17.418	6.1043	11.112	3.6742	1.342	0.33066	0.36514	425.59	669.11	489.48	0.56485	0.63606	0.029112473	35.56	4.7066	5.5077	12.228	1.4574	1.25	0.11918	0.85771	15	0.388	70.8	4.72	0	0	0	0	0	0	0	0	0	0	0
Hordeum_murinum_ssp_glaucum_G028_010	valid	train	Not used	G028	Hordeum	Hordeum_murinum	Hordeum_murinum_ssp._glaucum	675.15	1886.1	943.92	0.35797	0.010216358	41.368	13.227	5.0882	11.863	3.1466	1.1661	0.26523	0.37059	402.48	626.84	497.22	0.59613	0.64209	0.024839564	39.191	4.5436	5.5224	12.617	1.3162	1.2229	0.10432	0.92907	21	0.50763	87	4.1429	0	0	0	0	0	0	0	0	0	0	0
Hordeum_murinum_ssp_glaucum_G028_011	train	valid	Not used	G028	Hordeum	Hordeum_murinum	Hordeum_murinum_ssp._glaucum	1798.2	6022.2	2004.6	0.2986	0.007566481	68.6	17.708	7.5212	19.868	4.0428	1.4867	0.20348	0.36778	876.92	1990.5	959.25	0.48765	0.44055	0.016421985	66.279	6.6257	6.8998	21.867	1.5298	1.404	0.06996	0.91779	32	0.46647	142.8	4.4625	0	0	0	0	0	0	0	0	0	0	0
Hordeum_murinum_ssp_glaucum_G028_012	train	valid	Not used	G028	Hordeum	Hordeum_murinum	Hordeum_murinum_ssp._glaucum	1051.8	3286.3	1288	0.32005	0.009759327	45.941	18.689	6.6971	13.02	4.033	1.3318	0.30975	0.33021	549.85	843.11	603.26	0.52278	0.65222	0.025958285	41.501	6.2881	4.6332	14.064	1.46	1.3491	0.10381	0.92402	21	0.45711	101.4	4.8286	0	0	0	0	0	0	0	0	0	0	0
Hordeum_murinum_ssp_glaucum_G028_013	test	test	Not used	G028	Hordeum	Hordeum_murinum	Hordeum_murinum_ssp._glaucum	1591.7	4082.4	1545.3	0.38989	0.012941516	63.546	15.92	6.2832	18.292	3.4537	1.5443	0.18881	0.4472	1045.9	1470.8	941.23	0.65707	0.71108	0.024728295	56.349	5.9083	6.9439	16.185	1.6944	1.5651	0.10469	0.9237	29	0.45636	102.5	3.5345	0	0	0	0	0	0	0	0	0	0	0
Hordeum_murinum_ssp_glaucum_G028_014	train	test	Not used	G028	Hordeum	Hordeum_murinum	Hordeum_murinum_ssp._glaucum	784.04	2619.6	1060.1	0.2993	0.009726063	45.909	15.606	5.4419	13.385	3.3233	1.2321	0.24829	0.37081	399.78	647.25	522.83	0.5099	0.61768	0.02107957	42.4	4.2046	4.8337	14.302	1.2643	1.1778	0.088402	0.93153	20	0.43565	85.3	4.265	0	0	0	0	0	0	0	0	0	0	0
Hordeum_murinum_ssp_glaucum_G028_015	train	train	Not used	G028	Hordeum	Hordeum_murinum	Hordeum_murinum_ssp._glaucum	762.54	2163.9	1031.5	0.3524	0.009986624	53.963	11.881	4.914	15.926	2.8246	1.0896	0.17735	0.38578	484.81	852.2	615.51	0.63578	0.56889	0.018999358	51.014	4.3174	5.6316	16.446	1.2487	1.2058	0.075929	0.96564	27	0.50035	90.3	3.3444	0	0	0	0	0	0	0	0	0	0	0
Hordeum_murinum_ssp_glaucum_G028_016	train	test	Not used	G028	Hordeum	Hordeum_murinum	Hordeum_murinum_ssp._glaucum	1029.1	3028.9	1281.8	0.33978	0.009478846	47.052	16.582	6.1869	13.994	3.8192	1.3023	0.27293	0.34091	584.82	1139.7	664.68	0.56826	0.51314	0.0219537	45.563	5.9485	7.0588	15.893	1.5067	1.441	0.094804	0.9564	23	0.48882	104.6	4.5478	0	0	0	0	0	0	0	0	0	0	0
Hordeum_murinum_ssp_glaucum_G028_017	train	valid	Not used	G028	Hordeum	Hordeum_murinum	Hordeum_murinum_ssp._glaucum	639.16	1980.9	878.64	0.32266	0.011352392	32.87	15.498	6.1875	9.6315	3.6874	1.2505	0.38285	0.33914	344.02	496.86	416.76	0.53823	0.69242	0.030818423	29.207	5.9308	4.3501	9.4326	1.4048	1.2095	0.14893	0.86099	19	0.57803	76.7	4.0368	0	0	0	0	0	0	0	0	0	0	0
Hordeum_murinum_ssp_glaucum_G028_018	valid	valid	Not used	G028	Hordeum	Hordeum_murinum	Hordeum_murinum_ssp._glaucum	1377.6	3787.6	1640.9	0.36371	0.008096569	67.573	14.253	6.0961	19.16	3.2812	1.2899	0.17125	0.39313	733	1156.7	863.04	0.5321	0.63369	0.015754923	65.728	5.6303	4.5654	20.636	1.3459	1.2692	0.065221	0.943	31	0.45876	119.5	3.8548	0	0	0	0	0	0	0	0	0	0	0
Hordeum_murinum_ssp_glaucum_G028_019	train	train	Not used	G028	Hordeum	Hordeum_murinum	Hordeum_murinum_ssp._glaucum	1093.5	3228.2	1361.4	0.33872	0.008932673	62.016	14.278	5.5503	17.898	3.2813	1.1566	0.18334	0.35249	595.56	1006	747.21	0.54464	0.59199	0.016025963	60.004	5.6903	5.4151	18.728	1.3262	1.1993	0.070813	0.90433	27	0.43537	110.3	4.0852	0	0	0	0	0	0	0	0	0	0	0
Hordeum_murinum_ssp_glaucum_G028_020	train	train	Not used	G028	Hordeum	Hordeum_murinum	Hordeum_murinum_ssp._glaucum	2543.1	6655.7	2304.2	0.3821	0.009964775	82.721	16.052	9.2536	24.224	3.6957	1.6895	0.15256	0.45715	1451	2480	1323.2	0.57057	0.58509	0.017130083	81.084	6.4962	7.407	24.24	1.8266	1.4228	0.075354	0.77896	31	0.37475	134.6	4.3419	0	0	0	0	0	0	0	0	0	0	0
Hordeum_secalinum_K012_001	train	train	Not used	K012	Hordeum	Hordeum_secalinum	Hordeum_secalinum	3269.4	8529.3	2413.5	0.38331	0.014331622	67.658	23.108	9.3095	19.635	4.8354	2.1838	0.24626	0.45172	1899.9	3600.7	1415.8	0.58112	0.52757	0.023974904	62.909	9.4683	9.2226	21.43	2.3988	2.0994	0.11194	0.8752	28	0.41385	111.3	3.975	0	0	0	0	0	0	0	0	0	0	0
Hordeum_secalinum_K012_002	test	train	Not used	K012	Hordeum	Hordeum_secalinum	Hordeum_secalinum	3847.4	11093	3335.6	0.34683	0.007518201	95.181	19.58	8.9499	27.98	4.1641	2.0794	0.14883	0.4994	1962.5	4556.3	1708.1	0.51009	0.43072	0.014567351	91.629	8.2597	7.9745	31.882	2.2489	1.6874	0.070537	0.75033	35	0.36772	178.7	5.1057	0	0	0	0	0	0	0	0	0	0	0
Hordeum_secalinum_K012_003	valid	train	Not used	K012	Hordeum	Hordeum_secalinum	Hordeum_secalinum	1584.2	4198.8	1515.1	0.3773	0.013601827	61.312	13.335	8.6847	18.366	2.7945	1.9293	0.15216	0.69039	1120.9	1810.4	1016.3	0.70751	0.61908	0.022561558	59.436	6.6539	6.4681	18.972	1.9159	1.5346	0.10099	0.80097	31	0.50561	91	2.9355	0	0	0	0	0	0	0	0	0	0	0
Hordeum_secalinum_K012_004	train	valid	Not used	K012	Hordeum	Hordeum_secalinum	Hordeum_secalinum	1151.5	2629.3	1060.3	0.43797	0.02096731	42.271	13.022	8.2299	12.293	2.6909	2.0887	0.2189	0.77611	596.31	986.46	683.99	0.51783	0.60451	0.020945757	38.98	7.4395	5.5464	11.852	1.6333	1.327	0.1378	0.8125	13	0.30754	41.6	3.2	0	0	0	0	0	0	0	0	0	0	0
Hordeum_secalinum_K012_005	train	train	Not used	K012	Hordeum	Hordeum_secalinum	Hordeum_secalinum	1454.1	4227.9	1435.8	0.34392	0.013465045	53.248	15.319	8.3599	16.134	3.2306	1.8518	0.20024	0.57339	880.55	1482.3	877.08	0.60557	0.59404	0.02166165	50.615	6.355	6.281	16.525	1.8497	1.4145	0.11193	0.76471	24	0.45072	90	3.75	0	0	0	0	0	0	0	0	0	0	0
Hordeum_secalinum_K012_006	train	train	Not used	K012	Hordeum	Hordeum_secalinum	Hordeum_secalinum	3091.5	9984.4	2765.8	0.30964	0.008514856	88.577	20.856	9.0807	25.219	4.409	1.8657	0.17483	0.42323	1703.4	2962.5	1497.6	0.551	0.57499	0.016283468	82.853	6.2699	7.9528	27.098	1.9099	1.6755	0.070479	0.87727	28	0.31611	155.2	5.5429	0	0	0	0	0	0	0	0	0	0	0
Hordeum_secalinum_K012_007	valid	valid	Not used	K012	Hordeum	Hordeum_secalinum	Hordeum_secalinum	1587.7	5029.7	1715.2	0.31566	0.009416591	77.267	15.129	7.6133	23.689	2.8111	1.6969	0.11867	0.60353	930.04	2203.6	1120.5	0.58579	0.42204	0.011589609	75.832	6.5844	6.825	26.156	1.6671	1.3014	0.063735	0.78066	29	0.37532	101.9	3.5138	0	0	0	0	0	0	0	0	0	0	0
Hordeum_secalinum_K012_008	train	valid	Not used	K012	Hordeum	Hordeum_secalinum	Hordeum_secalinum	2984.9	6662.6	2313.9	0.44801	0.013555856	75.838	15.534	8.3386	21.96	3.5642	2.126	0.1623	0.59656	1998.9	3077.6	1490.1	0.66968	0.6441	0.022763394	74.06	7.4771	8.0996	24.051	2.3469	1.6847	0.097579	0.71784	31	0.40877	118.2	3.8129	0	0	0	0	0	0	0	0	0	0	0
Hordeum_secalinum_K012_009	test	train	Not used	K012	Hordeum	Hordeum_secalinum	Hordeum_secalinum	2050	5130.1	1676.2	0.3996	0.016820207	54.885	14.82	10.196	16.147	3.3858	2.2353	0.20969	0.66021	1226.9	2041.6	1082	0.59849	0.6011	0.022399466	54.025	7.6377	7.0522	17.632	2.1298	1.6448	0.12079	0.77227	19	0.34618	79.9	4.2053	0	0	0	0	0	0	0	0	0	0	0
Hordeum_secalinum_K012_010	train	test	Not used	K012	Hordeum	Hordeum_secalinum	Hordeum_secalinum	3991.6	9181	2802	0.43477	0.013651826	97.761	13.808	9.1528	29.489	3.2661	2.3007	0.11076	0.70437	2712.5	4682.8	2059.2	0.67955	0.57928	0.015883457	96.594	8.4303	8.2741	29.365	2.3501	1.8918	0.080031	0.80499	34	0.34779	114.4	3.3647	0	0	0	0	0	0	0	0	0	0	0
Hordeum_secalinum_K012_011	train	test	Not used	K012	Hordeum	Hordeum_secalinum	Hordeum_secalinum	2120.2	4443.3	1655.7	0.47716	0.018668518	64.312	13.68	7.7672	19.069	3.2348	1.8546	0.16964	0.57345	1604.7	2365.5	1233.1	0.75688	0.67838	0.025887728	62.138	6.3609	8.1597	19.674	1.9917	1.9413	0.10123	0.97469	31	0.48202	84.2	2.7161	0	0	0	0	0	0	0	0	0	0	0
Hordeum_secalinum_K012_012	train	valid	Not used	K012	Hordeum	Hordeum_secalinum	Hordeum_secalinum	1914.1	5221.8	1641.6	0.36655	0.015610914	58.847	20.754	8.1976	16.922	3.8045	1.929	0.22483	0.50717	1186.9	2006.1	1059.1	0.62007	0.59163	0.022352108	54.235	6.9949	7.7125	18.517	2.0201	1.6892	0.10909	0.83619	22	0.37385	89.6	4.0727	0	0	0	0	0	0	0	0	0	0	0
Hordeum_secalinum_K012_013	test	train	Not used	K012	Hordeum	Hordeum_secalinum	Hordeum_secalinum	1879.9	4376	1494.2	0.42959	0.019968453	66.098	11.656	8.7416	19.563	2.4925	2.23	0.12741	0.89483	1200.1	2162.6	1138.7	0.6384	0.55495	0.01838688	64.295	6.9956	7.3663	18.98	1.7965	1.6189	0.094652	0.90115	15	0.22693	30.1	2.0067	0	0	0	0	0	0	0	0	0	0	0
Hordeum_secalinum_K012_014	train	train	Not used	K012	Hordeum	Hordeum_secalinum	Hordeum_secalinum	1578.6	3926.1	1497.3	0.40207	0.013993258	65.611	12.408	7.5314	19.202	2.7893	1.7761	0.14526	0.63674	1034	1891.6	1043.8	0.65504	0.54671	0.017721086	63.847	6.4509	6.6954	20.366	1.7571	1.5434	0.086278	0.87839	24	0.36579	76.1	3.1708	0	0	0	0	0	0	0	0	0	0	0
Hordeum_secalinum_K012_015	train	train	Not used	K012	Hordeum	Hordeum_secalinum	Hordeum_secalinum	1675.8	3363.9	1424	0.49819	0.01833224	52.96	13.915	7.5385	14.636	3.337	1.8732	0.22799	0.56134	1046.7	1555.3	902.91	0.62459	0.67299	0.028055123	49.227	6.7488	8.0924	15.296	1.9863	1.5615	0.12986	0.78616	20	0.37764	71.3	3.565	0	0	0	0	0	0	0	0	0	0	0
Hordeum_secalinum_K012_016	train	train	Not used	K012	Hordeum	Hordeum_secalinum	Hordeum_secalinum	2054.9	5499.1	1811.4	0.37369	0.013391814	93.915	10.645	8.6738	28.323	2.2614	1.995	0.079841	0.88224	1410.8	3500.1	1507.3	0.68652	0.40306	0.010955518	93.331	7.8774	7.2338	30.393	1.7982	1.6213	0.059163	0.90163	27	0.2875	65.2	2.4148	0	0	0	0	0	0	0	0	0	0	0
Hordeum_secalinum_K012_017	train	valid	Not used	K012	Hordeum	Hordeum_secalinum	Hordeum_secalinum	2558.7	6214.7	2152.7	0.41171	0.012370559	87.105	14.699	8.1551	25.487	2.953	1.9819	0.11586	0.67121	1674.2	3025.8	1512.3	0.65433	0.55336	0.015275729	85.592	7.2111	6.5134	27.397	1.9965	1.5515	0.072875	0.77708	33	0.37885	98.7	2.9909	0	0	0	0	0	0	0	0	0	0	0
Hordeum_secalinum_K012_018	train	valid	Not used	K012	Hordeum	Hordeum_secalinum	Hordeum_secalinum	3015.8	5693.4	1994.3	0.52971	0.021613979	49.487	19.407	9.4832	13.867	4.8926	2.4435	0.35281	0.49948	1831.5	2391.8	1144.3	0.6073	0.7658	0.042198331	45.228	8.1441	9.8023	14.194	2.7003	2.0636	0.19024	0.76421	18	0.36373	87.1	4.8389	0	0	0	0	0	0	0	0	0	0	0
Hordeum_secalinum_K012_019	train	train	Not used	K012	Hordeum	Hordeum_secalinum	Hordeum_secalinum	2266.8	4968	1755.7	0.45628	0.01789685	57.227	16.544	7.5815	17.037	3.8649	1.9636	0.22686	0.50804	1526.9	2066.4	1136.8	0.67358	0.7389	0.029913699	54.412	6.7408	8.0954	17.73	2.0879	1.9637	0.11776	0.94051	20	0.34949	80.9	4.045	0	0	0	0	0	0	0	0	0	0	0
Hordeum_secalinum_K012_020	valid	train	Not used	K012	Hordeum	Hordeum_secalinum	Hordeum_secalinum	2576.3	6211.3	1926.7	0.41477	0.017492493	53.17	19.435	9.3887	15.655	4.4175	2.3187	0.28218	0.52489	1686.5	2575.8	1160.2	0.65461	0.65473	0.034330113	48.378	8.5647	9.5241	15.806	2.443	2.0774	0.15456	0.85038	19	0.35734	87.8	4.6211	0	0	0	0	0	0	0	0	0	0	0
Hordeum_spontaneum_G046_001	valid	Not used	Not used	G046	Hordeum	Hordeum_vulgare	Hordeum_vulgare_ssp._spontaneum	1517.1	3916.1	1304.8	0.38739	0.019529795	52.412	16.029	8.2086	14.576	3.3627	1.9914	0.2307	0.59215	829.15	1396.5	861.23	0.54654	0.59377	0.020286629	49.032	6.9923	6.6457	14.994	1.8909	1.3965	0.12611	0.73855	15	0.2862	54.1	3.6067	0	0	0	0	0	0	0	0	0	0	0
Hordeum_spontaneum_G046_002	train	Not used	Not used	G046	Hordeum	Hordeum_vulgare	Hordeum_vulgare_ssp._spontaneum	3463.2	6534.4	2234.5	0.53	0.020263534	79.115	13.781	9.3247	22.816	3.3689	2.3645	0.14766	0.70205	2501	3700	1692.5	0.72214	0.67582	0.024318819	76.021	8.4895	8.9343	22.338	2.3994	2.035	0.10742	0.8481	29	0.36656	86.5	2.9828	0	0	0	0	0	0	0	0	0	0	0
Hordeum_spontaneum_G046_003	train	Not used	Not used	G046	Hordeum	Hordeum_vulgare	Hordeum_vulgare_ssp._spontaneum	3969	8329.6	2479.2	0.47649	0.019486266	89.096	16.535	9.7086	26.303	3.4408	2.3941	0.13082	0.69591	2959.8	4333.6	1940	0.74572	0.68302	0.022616254	87.511	7.8319	9.4757	26.814	2.3352	2.0669	0.087089	0.88512	31	0.34794	83.7	2.7	0	0	0	0	0	0	0	0	0	0	0
Hordeum_spontaneum_G046_004	train	Not used	Not used	G046	Hordeum	Hordeum_vulgare	Hordeum_vulgare_ssp._spontaneum	2696.8	5375.7	1846.1	0.50167	0.021788781	65.528	13.235	8.8162	19.545	3.2574	2.3182	0.16667	0.71181	1875	3160.6	1383.7	0.69524	0.60479	0.025013695	64.337	8.2106	8.1431	20.663	2.4067	1.8776	0.11648	0.78012	25	0.38152	67.1	2.684	0	0	0	0	0	0	0	0	0	0	0
Hordeum_spontaneum_G046_005	train	Not used	Not used	G046	Hordeum	Hordeum_vulgare	Hordeum_vulgare_ssp._spontaneum	1762.1	3239.1	1270	0.544	0.028572686	49.673	13.943	8.1842	13.751	3.1539	2.2058	0.22937	0.69932	1115	1400.5	896.59	0.63277	0.79603	0.032513909	48.308	7.4367	6.3362	14.48	2.195	1.5912	0.15158	0.72493	14	0.28184	51.2	3.6571	0	0	0	0	0	0	0	0	0	0	0
Hordeum_spontaneum_G046_006	test	Not used	Not used	G046	Hordeum	Hordeum_vulgare	Hordeum_vulgare_ssp._spontaneum	1484.7	4003.4	1338	0.37086	0.017346434	57.024	17.742	7.0513	16.774	3.5677	1.6643	0.21269	0.46653	797.36	1275.2	844.7	0.53705	0.62526	0.019883944	53.349	5.6164	5.9322	16.137	1.7211	1.389	0.10666	0.80706	17	0.29812	64.3	3.7824	0	0	0	0	0	0	0	0	0	0	1
Hordeum_spontaneum_G046_007	valid	Not used	Not used	G046	Hordeum	Hordeum_vulgare	Hordeum_vulgare_ssp._spontaneum	2217.9	5162.8	1794.4	0.42958	0.016048235	60.117	15.463	8.7064	18.005	3.4822	2.0552	0.19339	0.59029	1412.1	2395.1	1156.4	0.63668	0.58954	0.02430568	58.652	8.2342	7.6379	19.753	2.2623	1.6349	0.11453	0.72266	24	0.39922	90.5	3.7708	0	0	0	0	0	0	0	0	0	0	0
Hordeum_spontaneum_G046_008	train	Not used	Not used	G046	Hordeum	Hordeum_vulgare	Hordeum_vulgare_ssp._spontaneum	4623.9	9825.5	2750.1	0.47061	0.019376375	93.402	14.38	13.872	27.686	3.2295	2.8324	0.11665	0.87703	3535.6	5245.5	2195.1	0.76463	0.67402	0.022277397	90.536	9.6826	8.855	27.964	2.6894	2.0935	0.096173	0.77844	33	0.35331	88.8	2.6909	0	0	0	0	0	0	0	0	0	0	0
Hordeum_spontaneum_G046_009	train	Not used	Not used	G046	Hordeum	Hordeum_vulgare	Hordeum_vulgare_ssp._spontaneum	3803.5	8993.7	2551.2	0.42291	0.016422318	98.164	15.791	9.4664	29.898	3.2176	2.293	0.10762	0.7127	2718.3	5031.9	2023.4	0.71467	0.54693	0.016813211	97.45	9.2772	8.3782	31.019	2.3233	1.8563	0.074898	0.79899	34	0.34636	93.4	2.7471	0	0	0	0	0	0	0	0	0	0	0
Hordeum_spontaneum_G046_010	valid	Not used	Not used	G046	Hordeum	Hordeum_vulgare	Hordeum_vulgare_ssp._spontaneum	1235.1	2450	938.1	0.50413	0.03483036	37.129	12.81	8.023	10.435	3.1881	2.1296	0.30552	0.66802	836.39	1089.4	656.29	0.67718	0.76776	0.046647828	31.655	7.005	7.5571	8.8975	2.2264	1.7732	0.25023	0.79643	14	0.37706	40.8	2.9143	0	0	0	0	0	0	0	0	0	0	0
Hordeum_spontaneum_G046_011	valid	Not used	Not used	G046	Hordeum	Hordeum_vulgare	Hordeum_vulgare_ssp._spontaneum	3690.3	8273.2	2115.6	0.44606	0.027109643	70.603	19.138	9.0142	22.135	4.0211	2.1016	0.18166	0.52268	1583.4	3501.8	1417.2	0.42907	0.45219	0.016603092	67.849	8.9021	9.487	22.6	2.1823	1.7984	0.09656	0.82408	21	0.29744	85.8	4.0857	0	0	0	0	0	0	0	0	0	0	0
Hordeum_spontaneum_G046_012	train	Not used	Not used	G046	Hordeum	Hordeum_vulgare	Hordeum_vulgare_ssp._spontaneum	2254	5233.2	1739	0.43071	0.018210011	73.587	14.939	7.327	21.805	3.1945	1.9038	0.1465	0.59602	1501.9	2625.3	1303.9	0.66634	0.57215	0.019180075	72.581	7.1094	8.3989	21.127	1.9362	1.7227	0.091643	0.88977	21	0.28537	69	3.2857	0	0	0	0	0	0	0	0	0	0	0
Hordeum_spontaneum_G046_013	train	Not used	Not used	G046	Hordeum	Hordeum_vulgare	Hordeum_vulgare_ssp._spontaneum	1217.9	4130.9	1350.1	0.29484	0.011361262	65.74	13.014	7.7736	19.507	2.5321	1.7867	0.12981	0.70566	571.93	1269.2	853.17	0.46959	0.45085	0.00992842	62.829	5.8699	5.0734	18.541	1.4652	1.0686	0.079026	0.72936	20	0.30423	62.3	3.115	0	0	0	0	0	0	0	0	0	0	0
Hordeum_spontaneum_G046_014	valid	Not used	Not used	G046	Hordeum	Hordeum_vulgare	Hordeum_vulgare_ssp._spontaneum	1393.6	2716.3	1154	0.51306	0.023820999	48.978	13.411	7.6143	14.525	2.9402	1.7771	0.20242	0.60433	998.48	1554.1	864.61	0.71646	0.65088	0.029074958	47.361	6.3929	8.7384	14.864	1.8479	1.6528	0.12433	0.89441	20	0.40835	52.6	2.63	0	0	0	0	0	0	0	0	0	0	0
Hordeum_spontaneum_G046_015	train	Not used	Not used	G046	Hordeum	Hordeum_vulgare	Hordeum_vulgare_ssp._spontaneum	1189.9	3262.6	1072.9	0.36471	0.02160948	38.915	18.044	8.9041	11.29	3.9323	1.7325	0.3483	0.44056	730.17	1168	671.82	0.61365	0.62505	0.033142885	34.98	9.1056	7.2243	10.986	1.7514	1.7087	0.15942	0.97564	18	0.46254	59.1	3.2833	0	0	0	0	0	0	0	0	0	0	0
Hordeum_spontaneum_G046_016	train	Not used	Not used	G046	Hordeum	Hordeum_vulgare	Hordeum_vulgare_ssp._spontaneum	2228.7	4151.4	1560.7	0.53684	0.024628959	61.293	11.788	9.3819	17.691	2.8648	2.2681	0.16194	0.79177	1524.8	2134.7	1173.1	0.68416	0.7143	0.027146996	59.507	7.6593	6.517	17.837	2.1864	1.706	0.12258	0.7803	20	0.3263	56	2.8	0	0	0	0	0	0	0	0	0	0	0
Hordeum_spontaneum_G046_017	valid	Not used	Not used	G046	Hordeum	Hordeum_vulgare	Hordeum_vulgare_ssp._spontaneum	991.96	2900.2	1029.1	0.34203	0.017018321	37.356	17.888	6.9555	11.167	3.852	1.6338	0.34495	0.42413	577.45	1112.1	602.33	0.58213	0.51928	0.028762485	34.603	6.0676	8.7995	11.557	1.7507	1.5486	0.15148	0.88458	15	0.40154	63.3	4.22	0	0	0	0	0	0	0	0	0	0	0
Hordeum_spontaneum_G046_018	train	Not used	Not used	G046	Hordeum	Hordeum_vulgare	Hordeum_vulgare_ssp._spontaneum	990.81	3068.3	1087.8	0.32291	0.014375889	46.081	14.765	7.297	13.052	3.3359	1.525	0.25559	0.45715	534.09	982.62	604.76	0.53905	0.54354	0.02430977	40.524	5.1272	6.2215	12.91	1.4443	1.3324	0.11187	0.92248	19	0.41231	67	3.5263	0	0	0	0	0	0	0	0	0	0	0
Hordeum_spontaneum_G046_019	valid	Not used	Not used	G046	Hordeum	Hordeum_vulgare	Hordeum_vulgare_ssp._spontaneum	3451.2	7238.1	2444.7	0.47681	0.015366136	100.56	14.571	7.7169	29.373	3.1954	1.9496	0.10879	0.61012	2485.8	3940.9	1898.1	0.72026	0.63076	0.017032415	100.34	7.1264	7.4004	30.812	2.1298	1.7905	0.069121	0.84071	29	0.28839	96.6	3.331	0	0	0	0	0	0	0	0	0	0	0
Hordeum_spontaneum_G046_020	train	Not used	Not used	G046	Hordeum	Hordeum_vulgare	Hordeum_vulgare_ssp._spontaneum	2905.6	5192.4	1810.9	0.55958	0.026797197	62.914	15.414	8.2221	18.515	3.64	2.3009	0.1966	0.63211	2266.4	3041.5	1440.3	0.78002	0.74516	0.032405249	60.759	7.6011	9.0564	18.493	2.5461	2.0889	0.13768	0.82046	24	0.38147	72.3	3.0125	0	0	0	0	0	0	0	0	0	0	0
Hordeum_vulgare_ ssp_distichum_E046_001	test	Not used	Not used	E046	Hordeum	Hordeum_vulgare	Hordeum_vulgare_ssp._distichon	5463.1	13342	3640.2	0.40947	0.011662823	73.515	26.893	11.581	19.864	6.0587	2.7061	0.30501	0.44671	2618.4	4762.2	1808.1	0.47928	0.54985	0.021862799	68.32	10.205	11.385	22.969	2.5613	2.2705	0.11151	0.88646	22	0.29926	134.8	6.1273	0	0	0	0	0	0	0	1	1	3	9
Hordeum_vulgare_ ssp_distichum_E046_002	train	Not used	Not used	E046	Hordeum	Hordeum_vulgare	Hordeum_vulgare_ssp._distichon	4949.7	13250	3272.8	0.37357	0.013173479	57.684	28.249	13.369	16.235	5.9572	3.2867	0.36693	0.55175	2839.2	5097.3	1677.6	0.57361	0.55699	0.032183098	51.904	12.811	12.878	16.92	2.8409	2.7261	0.1679	0.95961	28	0.4854	121.5	4.3393	0	0	0	0	0	0	0	0	0	1	6
Hordeum_vulgare_ ssp_distichum_E046_003	test	Not used	Not used	E046	Hordeum	Hordeum_vulgare	Hordeum_vulgare_ssp._distichon	3957.2	11040	2745.8	0.35843	0.014258388	54.468	26.973	10.429	16.234	6.5329	2.5232	0.40241	0.38629	2084.8	2744.7	1269.8	0.52684	0.75949	0.040015104	47.094	10.774	8.8282	14.901	2.5438	2.4803	0.17071	0.97504	22	0.4039	114.4	5.2	0	0	0	0	0	0	0	0	2	4	6
Hordeum_vulgare_ ssp_distichum_E046_004	train	Not used	Not used	E046	Hordeum	Hordeum_vulgare	Hordeum_vulgare_ssp._distichon	6806.7	18678	4190.8	0.36443	0.011865432	74.349	32.116	13.324	21.162	6.7062	3.054	0.3169	0.45547	3732	5602.6	2050.9	0.54828	0.66611	0.030433433	67.779	10.707	12	23.226	2.8617	2.7499	0.12321	0.96095	29	0.39005	154.6	5.331	0	0	0	0	0	0	1	1	3	5	6
Hordeum_vulgare_ ssp_distichum_E046_005	train	Not used	Not used	E046	Hordeum	Hordeum_vulgare	Hordeum_vulgare_ssp._distichon	6924.4	20893	4476.5	0.33142	0.010075107	78.452	31.331	11.986	23.535	6.784	2.9104	0.28826	0.42904	3537.8	5851.9	2150.3	0.51091	0.60457	0.023728512	73.844	10.069	10.937	25.614	2.8845	2.575	0.11262	0.89271	28	0.35691	158.7	5.6679	0	0	0	0	0	0	0	1	2	5	8
Hordeum_vulgare_ ssp_distichum_E046_006	valid	Not used	Not used	E046	Hordeum	Hordeum_vulgare	Hordeum_vulgare_ssp._distichon	4836.1	14605	3237.3	0.33112	0.012993999	67.61	29.055	12.29	19.693	6.0976	2.8343	0.30964	0.46482	2495.7	4144.1	1657	0.51606	0.60228	0.025805861	60.22	12.334	9.9654	21.002	2.6601	2.4495	0.12666	0.92084	21	0.3106	118.4	5.6381	0	0	0	0	0	0	1	1	2	2	5
Hordeum_vulgare_ ssp_distichum_E046_007	test	Not used	Not used	E046	Hordeum	Hordeum_vulgare	Hordeum_vulgare_ssp._distichon	5437.1	15354	3830.1	0.35413	0.009917573	80.623	30.048	10.75	22.435	6.403	2.4675	0.28539	0.38543	3021.6	4283.5	1783.9	0.55574	0.7054	0.030315417	68.299	9.1169	10.452	21.833	2.7376	2.4316	0.12539	0.88822	34	0.42171	175.7	5.1676	0	0	0	0	0	0	0	1	2	6	12
Hordeum_vulgare_ ssp_distichum_E046_008	train	Not used	Not used	E046	Hordeum	Hordeum_vulgare	Hordeum_vulgare_ssp._distichon	4775.6	14368	3354.6	0.33239	0.011387668	71.987	24.129	11.334	22.081	5.3245	2.7485	0.24114	0.51625	2581.5	4590.4	1782.9	0.54056	0.56236	0.022164831	67.528	9.2607	11.158	23.192	2.5766	2.215	0.1111	0.85967	29	0.40285	123.9	4.2724	0	0	0	0	0	0	0	0	0	0	4
Hordeum_vulgare_ ssp_distichum_E046_009	test	Not used	Not used	E046	Hordeum	Hordeum_vulgare	Hordeum_vulgare_ssp._distichon	6663.7	17782	3933.3	0.37474	0.013755006	73.434	27.205	13.369	21.759	6.1762	3.1544	0.28384	0.51075	3648.7	5584.3	2082.5	0.54754	0.65445	0.027785768	66.007	11.527	11.829	19.698	3.0272	2.8507	0.15368	0.94168	26	0.35406	141.5	5.4423	0	0	0	0	0	0	0	0	3	3	4
Hordeum_vulgare_ ssp_distichum_E046_010	valid	Not used	Not used	E046	Hordeum	Hordeum_vulgare	Hordeum_vulgare_ssp._distichon	4290.4	11698	3057.1	0.36677	0.012144168	52.944	28.056	12.22	14.401	6.8341	2.9517	0.47455	0.43193	1961.1	3101.1	1239.1	0.45709	0.63238	0.038104962	42.643	10.369	10.425	14.08	2.775	2.4162	0.19708	0.87072	19	0.35887	119.1	6.2684	0	0	0	0	0	0	0	1	3	7	9
Hordeum_vulgare_ ssp_distichum_E046_011	train	Not used	Not used	E046	Hordeum	Hordeum_vulgare	Hordeum_vulgare_ssp._distichon	8861.3	19976	5028.6	0.44359	0.011640047	78.467	32.148	11.918	21.095	8.2299	2.9227	0.39014	0.35518	3830	5985.3	2167	0.43221	0.63988	0.027172021	69.883	12.154	11.037	24.775	2.816	2.7085	0.11366	0.96183	23	0.29312	167.1	7.2652	0	0	0	0	0	0	4	8	8	11	12
Hordeum_vulgare_ ssp_distichum_E046_012	train	Not used	Not used	E046	Hordeum	Hordeum_vulgare	Hordeum_vulgare_ssp._distichon	10843	28612	5708.3	0.37898	0.011914606	88.153	36.44	13.935	25.196	8.0693	3.3659	0.32026	0.41712	5448.1	8348.8	2727.5	0.50243	0.65257	0.027573823	79.001	11.874	14.958	26.721	3.1829	3.1055	0.11912	0.97569	26	0.29494	182.1	7.0038	0	0	0	1	1	1	1	4	11	12	13
Hordeum_vulgare_ ssp_distichum_E046_013	train	Not used	Not used	E046	Hordeum	Hordeum_vulgare	Hordeum_vulgare_ssp._distichon	5281.6	16595	4304.5	0.31827	0.00659271	151.01	15.848	10.816	43.246	3.2508	2.3183	0.075171	0.71318	3323.1	6820.1	2844.1	0.62917	0.48727	0.009048016	148.3	9.6077	8.1524	42.065	1.9541	1.9299	0.046455	0.98763	58	0.38409	184.8	3.1862	0	0	0	0	0	0	0	0	0	0	0
Hordeum_vulgare_ ssp_distichum_E046_014	valid	Not used	Not used	E046	Hordeum	Hordeum_vulgare	Hordeum_vulgare_ssp._distichon	3756.8	8840.8	2611.4	0.42494	0.014938847	55.28	21.894	11.341	15.846	5.6082	2.5582	0.35393	0.45619	2034.1	2671.9	1259.7	0.54146	0.76133	0.039016143	47.665	9.5225	8.8353	15.335	2.4631	2.3397	0.16062	0.9499	21	0.37988	102.2	4.8667	0	0	0	0	0	0	0	0	0	0	0
Hordeum_vulgare_ ssp_distichum_E046_015	train	Not used	Not used	E046	Hordeum	Hordeum_vulgare	Hordeum_vulgare_ssp._distichon	2637.9	9146.9	2497.2	0.28839	0.008422825	89.442	17.802	9.1068	27.243	3.4024	1.939	0.12489	0.56991	1801.6	3203.6	1527.4	0.68297	0.56237	0.017169574	84.063	7.9218	6.45	25.317	1.8563	1.8057	0.073323	0.97272	55	0.61492	159.3	2.8964	0	0	0	0	0	0	0	0	0	0	0
Hordeum_vulgare_ ssp_distichum_E046_016	train	Not used	Not used	E046	Hordeum	Hordeum_vulgare	Hordeum_vulgare_ssp._distichon	4353.3	8885.6	2663.6	0.48992	0.018903025	58.951	18.503	12.431	16.979	4.4429	3.1478	0.26167	0.70858	2759.9	3477.4	1541	0.63399	0.79371	0.039235564	56.525	10.561	10.084	17.526	2.6684	2.5199	0.15225	0.94436	27	0.45801	95.1	3.5222	0	0	0	0	0	0	0	0	0	0	0
Hordeum_vulgare_ ssp_distichum_E046_017	test	Not used	Not used	E046	Hordeum	Hordeum_vulgare	Hordeum_vulgare_ssp._distichon	6845.2	18313	4837.1	0.37378	0.007804017	86.953	30.294	11.011	23.782	7.3223	2.4421	0.30789	0.33355	3574.9	5426.9	2043	0.52225	0.65873	0.028250349	75.22	10.009	11.587	23.669	2.8352	2.7177	0.11979	0.95855	30	0.34501	221.9	7.3967	0	0	0	0	0	0	0	2	5	10	13
Hordeum_vulgare_ ssp_distichum_E046_018	test	Not used	Not used	E046	Hordeum	Hordeum_vulgare	Hordeum_vulgare_ssp._distichon	3717.2	9427.6	2590.8	0.39429	0.014977224	49.342	26.289	10.25	13.672	6.7414	2.6261	0.49309	0.38959	1933.1	2457	1140.4	0.52004	0.78678	0.047493933	37.897	10.554	11.092	11.462	2.8379	2.6687	0.24758	0.94038	24	0.4864	111.3	4.6375	0	0	0	0	0	0	1	1	2	3	5
Hordeum_vulgare_ ssp_distichum_E046_019	valid	Not used	Not used	E046	Hordeum	Hordeum_vulgare	Hordeum_vulgare_ssp._distichon	3336.6	9302.5	2396.9	0.35867	0.015239112	44.027	25.582	12.965	13.135	5.6511	3.0583	0.43024	0.54119	1833.7	2607.5	1148.8	0.54959	0.70326	0.041804633	39.597	10.438	9.6207	13.138	2.6757	2.4991	0.20366	0.93401	24	0.54512	97.9	4.0792	0	0	0	0	0	0	0	0	0	1	3
Hordeum_vulgare_ ssp_distichum_E046_020	train	Not used	Not used	E046	Hordeum	Hordeum_vulgare	Hordeum_vulgare_ssp._distichon	5225	13543	3516	0.38582	0.01183933	114.62	19.663	9.0759	32.459	4.2293	2.2459	0.1303	0.5311	3735.8	6847.3	2497.4	0.71498	0.54558	0.016889004	109.56	13.327	8.923	30.316	2.6465	2.3217	0.087296	0.87729	40	0.34898	160.8	4.02	0	0	0	0	0	0	0	0	0	0	0
Hordeum_vulgare_ ssp_distichum_E046_021	train	Not used	Not used	E046	Hordeum	Hordeum_vulgare	Hordeum_vulgare_ssp._distichon	2051.4	5360.9	2006.3	0.38265	0.009822323	76.795	10.964	10.291	22.148	2.4561	2.2498	0.1109	0.91585	1459.1	2246	1290.6	0.7113	0.64966	0.018667934	74.702	6.9576	6.7854	21.16	1.8774	1.6319	0.088722	0.86925	67	0.87245	140.5	2.097	0	0	0	0	0	0	0	0	0	0	0
Hordeum_vulgare_ ssp_distichum_E046_022	test	Not used	Not used	E046	Hordeum	Hordeum_vulgare	Hordeum_vulgare_ssp._distichon	3125.9	6801.6	2216.6	0.45959	0.016911779	66.141	13.908	10.7	19.418	3.3901	2.643	0.17458	0.77969	2138.3	2807.1	1407.7	0.68405	0.76192	0.030896413	62.072	8.7933	8.2909	17.773	2.4534	2.1304	0.13804	0.86836	43	0.65012	102	2.3721	0	0	0	0	0	0	0	0	0	0	0
Hordeum_vulgare_ ssp_distichum_E046_023	train	Not used	Not used	E046	Hordeum	Hordeum_vulgare	Hordeum_vulgare_ssp._distichon	3427.3	10906	2788.1	0.31425	0.010215987	103.41	20.097	10.489	30.609	3.75	2.1455	0.12252	0.57215	2258.4	4688.9	1812.8	0.65894	0.48163	0.016138129	98.367	9.5751	10.097	28.019	2.1635	1.9352	0.077215	0.89449	56	0.54152	155.4	2.775	0	0	0	0	0	0	0	0	0	0	1
Hordeum_vulgare_ ssp_distichum_E046_024	train	Not used	Not used	E046	Hordeum	Hordeum_vulgare	Hordeum_vulgare_ssp._distichon	9495.7	17248	4332.3	0.55053	0.020902562	93.959	19.293	13.9	25.896	4.9995	3.7157	0.19306	0.74322	7252.4	8860.1	3060.6	0.76376	0.81855	0.034581585	88.71	12.779	12.737	27.644	3.5142	3.2755	0.12712	0.93207	40	0.42572	137.9	3.4475	0	0	0	0	0	0	0	0	0	0	0
Hordeum_vulgare_ssp_distichum_G044_001	train	Not used	Not used	G044	Hordeum	Hordeum_vulgare	Hordeum_vulgare_ssp._distichon	1500.7	3570.4	1324.8	0.42031	0.018257358	51.14	14.635	8.018	14.738	3.2279	1.8334	0.21902	0.56783	1027.4	1487.8	880.45	0.68458	0.69053	0.029151852	49.562	6.2689	7.3412	15.902	1.9097	1.6711	0.12009	0.87505	23	0.44974	78.3	3.4043	0	0	0	0	0	0	0	0	0	0	0
Hordeum_vulgare_ssp_distichum_G044_002	test	Not used	Not used	G044	Hordeum	Hordeum_vulgare	Hordeum_vulgare_ssp._distichon	1088.3	2640.2	1171.8	0.41221	0.013875157	68.294	11.366	5.648	20.144	2.289	1.3421	0.11363	0.58634	794.53	1345.4	886.71	0.73007	0.59057	0.017067775	68.056	5.2267	5.3669	20.153	1.478	1.2922	0.073337	0.87432	30	0.43928	76.5	2.55	0	0	0	0	0	0	0	0	0	0	0
Hordeum_vulgare_ssp_distichum_G044_003	test	Not used	Not used	G044	Hordeum	Hordeum_vulgare	Hordeum_vulgare_ssp._distichon	865.81	1715	795.8	0.50485	0.028037192	35.103	12.029	6.6574	10.002	2.7454	1.775	0.27447	0.64666	602.9	842.66	542.24	0.69635	0.71547	0.042975114	31.56	5.8819	7.6777	9.0781	1.8679	1.6679	0.20575	0.89296	15	0.42731	39.4	2.6267	0	0	0	0	0	0	0	0	0	0	0
Hordeum_vulgare_ssp_distichum_G044_004	valid	Not used	Not used	G044	Hordeum	Hordeum_vulgare	Hordeum_vulgare_ssp._distichon	2034.9	6713.8	2317.9	0.30309	0.006267628	151.11	9.3369	8.7134	43.716	1.8413	1.5687	0.042119	0.85215	1299.5	2712.1	1792.1	0.6386	0.47913	0.005530533	150.46	6.2941	5.0069	42.383	1.289	1.0944	0.030414	0.84904	48	0.31765	118.4	2.4667	0	0	0	0	0	0	0	0	0	0	0
Hordeum_vulgare_ssp_distichum_G044_005	train	Not used	Not used	G044	Hordeum	Hordeum_vulgare	Hordeum_vulgare_ssp._distichon	1871.1	4190	1743.8	0.44658	0.012445292	78.849	11.95	6.5829	23.502	2.6741	1.6519	0.11378	0.6177	1274.6	2034.7	1191.1	0.68118	0.62642	0.018121923	77.167	6.0112	6.9165	23.844	1.8528	1.4267	0.077705	0.77002	36	0.45657	99.1	2.7528	0	0	0	0	0	0	0	0	0	0	0
Hordeum_vulgare_ssp_distichum_G044_006	train	Not used	Not used	G044	Hordeum	Hordeum_vulgare	Hordeum_vulgare_ssp._distichon	2424.5	4342.3	1655.6	0.55835	0.024416266	62.808	13.889	7.9756	18.501	3.2898	2.0865	0.17782	0.63425	1854.6	2463.2	1285.4	0.76492	0.75293	0.030527184	60.749	7.2391	8.6355	18.226	2.2597	1.886	0.12398	0.83463	20	0.31843	60.6	3.03	0	0	0	0	0	0	0	0	0	0	0
Hordeum_vulgare_ssp_distichum_G044_007	valid	Not used	Not used	G044	Hordeum	Hordeum_vulgare	Hordeum_vulgare_ssp._distichon	1547.3	3660.8	1450.6	0.42266	0.014784517	71.4	10.823	6.5531	21.021	2.3952	1.7033	0.11394	0.71119	1050.2	1752.8	1056.7	0.67873	0.59923	0.017619356	69.4	5.7672	6.3623	20.771	1.7416	1.3215	0.083848	0.75877	31	0.43417	80.2	2.5871	0	0	0	0	0	0	0	0	0	0	0
Hordeum_vulgare_ssp_distichum_G044_008	test	Not used	Not used	G044	Hordeum	Hordeum_vulgare	Hordeum_vulgare_ssp._distichon	3399.9	7162.5	2327.8	0.47468	0.017274139	69.362	15.55	9.732	20.197	3.6977	2.5279	0.18308	0.68356	2273.5	3497.1	1540.6	0.66869	0.65007	0.026645346	68.174	8.7339	8.2682	21.998	2.5157	2.0319	0.11436	0.80769	27	0.38926	102.6	3.8	0	0	0	0	0	0	0	0	0	0	0
Hordeum_vulgare_ssp_distichum_G044_009	train	Not used	Not used	G044	Hordeum	Hordeum_vulgare	Hordeum_vulgare_ssp._distichon	3289.5	5689.4	2312.3	0.57818	0.016497889	96.524	12.56	7.0719	28.378	3.0297	1.9127	0.10676	0.63138	2511.5	3660	1863.5	0.76351	0.6862	0.018372967	95.609	6.8209	8.4725	28.146	2.1558	1.825	0.076591	0.84656	33	0.34188	90.7	2.7485	0	0	0	0	0	0	0	0	0	0	0
Hordeum_vulgare_ssp_distichum_G044_010	train	Not used	Not used	G044	Hordeum	Hordeum_vulgare	Hordeum_vulgare_ssp._distichon	1680.3	3567.9	1319.3	0.47095	0.023176299	32.168	18.533	8.9814	9.1516	4.4144	2.3595	0.48237	0.53438	1008.4	1139.7	706.48	0.60013	0.88484	0.054358465	31.531	8.0366	7.0608	9.2328	2.6874	1.9027	0.29107	0.70802	17	0.52847	69.2	4.0706	0	0	0	0	0	0	0	0	0	0	0
Hordeum_vulgare_ssp_distichum_G044_011	train	Not used	Not used	G044	Hordeum	Hordeum_vulgare	Hordeum_vulgare_ssp._distichon	1271.2	3291.2	1272.3	0.38624	0.014789732	51.586	13.842	7.377	14.124	3.1678	1.7764	0.22429	0.56079	768.32	1130.5	776.08	0.60442	0.67963	0.023804876	48.831	6.3419	6.1835	15.092	1.7265	1.4036	0.11439	0.81297	21	0.40708	79.5	3.7857	0	0	0	0	0	0	0	0	0	0	0
Hordeum_vulgare_ssp_distichum_G044_012	train	Not used	Not used	G044	Hordeum	Hordeum_vulgare	Hordeum_vulgare_ssp._distichon	3590.7	7553.5	2417.2	0.47538	0.017207652	79.186	13.488	11.688	22.449	3.076	2.7166	0.13702	0.88325	2351.8	3570.5	1709.9	0.65497	0.65873	0.020854019	77.481	9.4744	7.9411	23.601	2.2382	1.9902	0.094834	0.8892	29	0.36623	66.8	2.3034	0	0	0	0	0	0	0	0	0	0	0
Hordeum_vulgare_ssp_distichum_G044_013	valid	Not used	Not used	G044	Hordeum	Hordeum_vulgare	Hordeum_vulgare_ssp._distichon	2281.1	5621.4	1790.2	0.40579	0.01709563	67.687	17.928	7.5967	20.42	3.5246	1.8735	0.1726	0.53155	1554.5	2300.6	1243	0.68147	0.67568	0.023717515	66.449	6.8955	8.3139	20.934	2.0151	1.7868	0.096257	0.8867	28	0.41367	86.2	3.0786	0	0	0	0	0	0	0	0	0	0	0
Hordeum_vulgare_ssp_distichum_G044_014	valid	Not used	Not used	G044	Hordeum	Hordeum_vulgare	Hordeum_vulgare_ssp._distichon	7986.2	13390	3952.2	0.59644	0.01947443	115.03	15.371	11.013	32.918	4.1562	2.835	0.12626	0.68219	6220.4	7901	3155.3	0.77889	0.78729	0.023217517	113.13	10.239	9.8592	33.959	3.0894	2.5938	0.090974	0.83958	37	0.32165	106.5	2.8784	0	0	0	0	0	0	0	0	0	0	0
Hordeum_vulgare_ssp_distichum_G044_015	test	Not used	Not used	G044	Hordeum	Hordeum_vulgare	Hordeum_vulgare_ssp._distichon	1693.5	4345.2	1533.7	0.38974	0.014984777	68.165	11.198	9.0152	19.549	2.6403	1.9228	0.13506	0.72822	982.62	1629.9	1002.7	0.58024	0.60287	0.018053411	62.949	6.1624	5.9788	17.713	1.6421	1.4165	0.092707	0.86264	25	0.36676	72.5	2.9	0	0	0	0	0	0	0	0	0	0	0
Hordeum_vulgare_ssp_distichum_G044_016	train	Not used	Not used	G044	Hordeum	Hordeum_vulgare	Hordeum_vulgare_ssp._distichon	2461.9	4164.3	1535.4	0.59119	0.031562931	38.565	19.448	9.1191	10.899	4.6532	2.5076	0.42694	0.53889	1644	2156.6	1003.5	0.66779	0.7623	0.05041417	37.384	8.4681	9.4817	12.368	2.7521	2.2578	0.22251	0.8204	13	0.33709	58.9	4.5308	0	0	0	0	0	0	0	0	0	0	0
Hordeum_vulgare_ssp_distichum_G044_017	test	Not used	Not used	G044	Hordeum	Hordeum_vulgare	Hordeum_vulgare_ssp._distichon	4600.5	7992.9	2650.2	0.57557	0.021432619	82.226	12.277	12.672	23.914	3.1924	2.9874	0.1335	0.93597	3327.2	4535.6	2115.7	0.72323	0.7335	0.022034169	81.042	9.479	9.3836	24.419	2.5072	2.2969	0.10267	0.9161	38	0.46214	80.8	2.1263	0	0	0	0	0	0	0	0	0	0	0
Hordeum_vulgare_ssp_distichum_G044_018	train	Not used	Not used	G044	Hordeum	Hordeum_vulgare	Hordeum_vulgare_ssp._distichon	1491.1	3314	1271.3	0.44995	0.020397199	51.11	14.069	7.994	15.066	3.0149	1.9243	0.20011	0.63837	944.47	1531.8	875.31	0.63339	0.61656	0.025072162	49.295	6.8573	7.1772	15.938	1.8982	1.5698	0.1191	0.82699	18	0.35218	59.9	3.3278	0	0	0	0	0	0	0	0	0	0	0
Hordeum_vulgare_ssp_distichum_G044_019	train	Not used	Not used	G044	Hordeum	Hordeum_vulgare	Hordeum_vulgare_ssp._distichon	3914.4	7189.9	2552.9	0.54443	0.017359216	93.37	13.057	9.3574	27.344	3.0533	2.3487	0.11166	0.76925	3000.1	4618.4	2036	0.76641	0.64963	0.020102	92.686	8.424	8.6296	28.709	2.3364	2.0945	0.081382	0.89646	39	0.41769	93.7	2.4026	0	0	0	0	0	0	0	0	0	0	0
Hordeum_vulgare_ssp_distichum_G044_020	train	Not used	Not used	G044	Hordeum	Hordeum_vulgare	Hordeum_vulgare_ssp._distichon	2921.6	5585	2143.2	0.52311	0.016343856	92.516	11.854	7.7126	26.23	2.7525	2.0357	0.10494	0.73957	2227.3	3177.2	1728.9	0.76235	0.71362	0.018094598	90.716	7.2683	6.8181	27.082	2.2232	1.6783	0.08209	0.75493	39	0.42155	96.1	2.4641	0	0	0	0	0	0	0	0	0	0	0
Hordeum_vulgare_ssp_distichum_G044_021	test	Not used	Not used	G044	Hordeum	Hordeum_vulgare	Hordeum_vulgare_ssp._distichon	1310.6	3304.6	1304.2	0.3966	0.01459516	69.466	11.546	6.7142	20.91	2.3217	1.5902	0.11103	0.68502	824.09	1657	958.19	0.62878	0.49729	0.014551089	68.287	6.4571	6.6309	22.077	1.5475	1.215	0.070097	0.78511	25	0.35989	61.1	2.444	0	0	0	0	0	0	0	0	0	0	0
Hordeum_vulgare_ssp_distichum_G044_022	train	Not used	Not used	G044	Hordeum	Hordeum_vulgare	Hordeum_vulgare_ssp._distichon	3832.7	7930.2	2385	0.4833	0.020410123	65.805	15.587	11.264	18.965	3.8019	2.8969	0.20046	0.76203	2807.9	3666.8	1679.5	0.73261	0.76578	0.031370712	64.659	9.5967	8.6244	20.277	2.559	2.4153	0.1262	0.94384	27	0.4103	93.7	3.4704	0	0	0	0	0	0	0	0	0	0	0
Hordeum_vulgare_ssp_distichum_G044_023	valid	Not used	Not used	G044	Hordeum	Hordeum_vulgare	Hordeum_vulgare_ssp._distichon	2446.5	5232.2	1826.9	0.46759	0.018503217	68.113	14.121	7.5478	19.649	3.3663	2.0484	0.17133	0.60865	1595.8	2516.1	1276	0.65226	0.63423	0.023105003	65.577	6.9884	7.7489	20.754	2.0726	1.75	0.099867	0.84435	23	0.33767	73.7	3.2043	0	0	0	0	0	0	0	0	0	0	0
Hordeum_vulgare_ssp_vulgare_E091_001	train	test	Not used	E091	Hordeum	Hordeum_vulgare	Hordeum_vulgare_ssp._vulgare	1053.1	2556.7	1067.2	0.41189	0.017198988	39.246	17.559	5.7781	10.994	4.0172	1.4475	0.36539	0.36029	655.45	890.86	633.39	0.62242	0.73888	0.031868869	35.53	8.0685	4.5487	11.467	1.6803	1.4951	0.14654	0.88978	15	0.3822	62.9	4.1933	0	0	0	0	0	0	0	0	0	0	0
Hordeum_vulgare_ssp_vulgare_E091_002	train	valid	Not used	E091	Hordeum	Hordeum_vulgare	Hordeum_vulgare_ssp._vulgare	1618	3461.9	1257.7	0.46736	0.0248043	38.207	18.779	8.2969	11.3	4.1983	2.096	0.37154	0.49922	1055.5	1731.3	813.45	0.6524	0.60965	0.039014407	36.126	7.7485	10.047	12.335	2.1954	1.9675	0.17798	0.89619	15	0.3926	59.5	3.9667	0	0	0	0	0	0	0	0	0	0	0
Hordeum_vulgare_ssp_vulgare_E091_003	train	test	Not used	E091	Hordeum	Hordeum_vulgare	Hordeum_vulgare_ssp._vulgare	1629.9	4022.4	1377.8	0.4052	0.019145403	57.583	13.081	9.1458	16.497	2.8606	2.1973	0.17341	0.76817	898.68	1736.6	976.98	0.55138	0.5175	0.01632504	54.512	7.3667	7.0235	16.5	1.7445	1.602	0.10573	0.91834	15	0.26049	42	2.8	0	0	0	0	0	0	0	0	0	0	0
Hordeum_vulgare_ssp_vulgare_E091_004	train	valid	Not used	E091	Hordeum	Hordeum_vulgare	Hordeum_vulgare_ssp._vulgare	1623.2	3349	1297.4	0.48467	0.022741731	50.383	15.636	7.5715	14.511	3.4046	1.8997	0.23463	0.55789	1036.7	1609	884.73	0.63871	0.64437	0.029253313	48.944	7.2425	7.6984	15.651	1.9286	1.6448	0.12323	0.85288	16	0.31756	63.2	3.95	0	0	0	0	0	0	0	0	0	0	0
Hordeum_vulgare_ssp_vulgare_E091_005	train	valid	Not used	E091	Hordeum	Hordeum_vulgare	Hordeum_vulgare_ssp._vulgare	2983.5	5631.4	1820	0.52979	0.027831656	53.654	16.873	10.787	15.552	3.7662	2.6964	0.24217	0.71598	2085.5	3223.5	1334.6	0.69902	0.64698	0.034488011	52.712	8.9672	10.448	16.954	2.3774	2.2572	0.14023	0.94943	19	0.35412	60.8	3.2	0	0	0	0	0	0	0	0	0	0	0
Hordeum_vulgare_ssp_vulgare_E091_006	train	train	Not used	E091	Hordeum	Hordeum_vulgare	Hordeum_vulgare_ssp._vulgare	2400.9	5998	1749.5	0.40029	0.020291186	60.177	15.104	10.991	17.542	3.1948	2.6715	0.18212	0.83625	1430.3	2497.4	1170.3	0.59574	0.57273	0.024058236	54.361	8.55	6.8989	17.106	1.9913	1.9187	0.11641	0.96352	16	0.26588	47.7	2.9813	0	0	0	0	0	0	0	0	0	0	0
Hordeum_vulgare_ssp_vulgare_E091_007	train	train	Not used	E091	Hordeum	Hordeum_vulgare	Hordeum_vulgare_ssp._vulgare	2014.4	4424.4	1606.7	0.45531	0.018441157	77.152	12.031	7.6861	23.311	2.4602	1.9506	0.10554	0.79293	1488.2	2635.9	1353.2	0.73876	0.56456	0.016847589	75.57	7.2873	6.63	23.614	1.8826	1.5965	0.079724	0.84804	23	0.29811	54.3	2.3609	0	0	0	0	0	0	0	0	0	0	0
Hordeum_vulgare_ssp_vulgare_E091_008	valid	train	Not used	E091	Hordeum	Hordeum_vulgare	Hordeum_vulgare_ssp._vulgare	1527.2	3634.3	1424.4	0.42021	0.015212376	59.219	13.643	7.1304	16.406	3.2933	1.6218	0.20074	0.49241	987.99	1604.8	930.29	0.64695	0.6156	0.022853418	57.411	7.1289	5.832	17.546	1.6698	1.5563	0.095166	0.93207	25	0.42216	80	3.2	0	0	0	0	0	0	0	0	0	0	0
Hordeum_vulgare_ssp_vulgare_E091_009	train	train	Not used	E091	Hordeum	Hordeum_vulgare	Hordeum_vulgare_ssp._vulgare	1130.9	2099	892.47	0.53881	0.033913191	29.173	17.678	8.1889	8.0395	3.9291	2.0233	0.48873	0.51503	771.33	1032.1	582.85	0.68203	0.74732	0.056638425	26.536	7.9565	8.3207	9.2555	2.2442	2.026	0.24247	0.9028	10	0.34278	46.1	4.61	0	0	0	0	0	0	0	0	0	0	0
Hordeum_vulgare_ssp_vulgare_E091_010	train	train	Not used	E091	Hordeum	Hordeum_vulgare	Hordeum_vulgare_ssp._vulgare	1335.9	2870.6	1221.2	0.46536	0.018470925	37.207	20.55	6.8323	10.423	4.5248	1.6423	0.43411	0.36301	748.52	1140.7	655.11	0.56033	0.65616	0.037563431	34.373	8.3731	6.0261	11.717	1.9607	1.8595	0.16734	0.94837	15	0.40315	68.1	4.54	0	0	0	0	0	0	0	0	0	0	0
Hordeum_vulgare_ssp_vulgare_E091_011	test	valid	Not used	E091	Hordeum	Hordeum_vulgare	Hordeum_vulgare_ssp._vulgare	917.54	2337.1	946.58	0.39259	0.018710232	46.081	14.154	6.6931	13.187	2.7163	1.6118	0.20598	0.59354	511.52	841.71	624.44	0.55749	0.60772	0.020256025	43.95	5.7848	4.9707	14.423	1.5437	1.1677	0.10703	0.75641	14	0.30381	50	3.5714	0	0	0	0	0	0	0	0	0	0	0
Hordeum_vulgare_ssp_vulgare_E091_012	valid	valid	Not used	E091	Hordeum	Hordeum_vulgare	Hordeum_vulgare_ssp._vulgare	1666.9	3244.9	1219.5	0.51371	0.028878511	49.142	13.667	7.8249	14.153	3.0348	2.1636	0.21443	0.71293	1185	1732.1	946.9	0.71088	0.68414	0.031176365	45.658	7.7356	6.8975	14.344	2.1427	1.8036	0.14938	0.84174	16	0.32558	44.7	2.7938	0	0	0	0	0	0	0	0	0	0	0
Hordeum_vulgare_ssp_vulgare_E091_013	test	train	Not used	E091	Hordeum	Hordeum_vulgare	Hordeum_vulgare_ssp._vulgare	5838.6	10765	3062.4	0.54237	0.022373443	91.188	15.354	12.662	26.665	3.5003	3.1823	0.13127	0.90919	4543.8	6451.6	2482.5	0.77824	0.7043	0.025437344	89.238	9.9826	10.438	27.343	2.7671	2.5912	0.1012	0.93646	31	0.33996	70.1	2.2613	0	0	0	0	0	0	0	0	0	0	0
Hordeum_vulgare_ssp_vulgare_E091_014	train	train	Not used	E091	Hordeum	Hordeum_vulgare	Hordeum_vulgare_ssp._vulgare	1722.5	3908.8	1419.5	0.44068	0.019553	63.753	9.9644	9.8362	18.656	2.5499	2.058	0.13668	0.80689	980.44	1778	1069.7	0.56919	0.55146	0.014803254	62.082	6.6624	7.0531	18.244	1.7068	1.4875	0.093556	0.87147	10	0.15686	20.3	2.03	0	0	0	0	0	0	0	0	0	0	0
Hordeum_vulgare_ssp_vulgare_E091_015	valid	valid	Not used	E091	Hordeum	Hordeum_vulgare	Hordeum_vulgare_ssp._vulgare	1798.2	4038.4	1579.2	0.44528	0.015476249	76.248	9.8934	8.8513	22.827	2.1929	2.0491	0.096063	0.93461	1144.2	2584.9	1285.2	0.63627	0.44154	0.011624997	75.839	7.5156	6.858	23.762	1.5668	1.5283	0.06594	0.97539	15	0.19673	30	2	0	0	0	0	0	0	0	0	0	0	0
Hordeum_vulgare_ssp_vulgare_E091_016	train	train	Not used	E091	Hordeum	Hordeum_vulgare	Hordeum_vulgare_ssp._vulgare	2005.7	3927.6	1416.9	0.51067	0.026657258	56.678	12.98	8.0794	16.882	3.0302	2.1682	0.17949	0.71552	1522.6	2188.1	1119.3	0.75914	0.69587	0.03116257	55.163	7.9081	7.252	17.481	2.2429	1.8278	0.1283	0.81493	20	0.35287	58.1	2.905	0	0	0	0	0	0	0	0	0	0	0
Hordeum_vulgare_ssp_vulgare_E091_017	train	test	Not used	E091	Hordeum	Hordeum_vulgare	Hordeum_vulgare_ssp._vulgare	911.31	1962.5	783.04	0.46436	0.032604801	29.677	19.483	8.0322	7.6386	4.0526	1.9064	0.53055	0.4705	493.46	682.25	480.47	0.54148	0.72306	0.041381498	24.862	6.15	7.8803	7.9238	1.7165	1.4687	0.21662	0.85567	10	0.33696	38.1	3.81	0	0	0	0	0	0	0	0	0	0	0
Hordeum_vulgare_ssp_vulgare_E091_018	train	test	Not used	E091	Hordeum	Hordeum_vulgare	Hordeum_vulgare_ssp._vulgare	1868.4	4548.2	1574.2	0.4108	0.016867904	63.674	9.8943	10.682	18.665	2.5728	2.2377	0.13784	0.86976	822.28	1374.3	966.87	0.4401	0.59845	0.014100559	61.629	6.0927	6.0825	17.551	1.6221	1.289	0.092425	0.79464	13	0.20417	26.5	2.0385	0	0	0	0	0	0	0	0	0	0	0
Hordeum_vulgare_ssp_vulgare_E091_019	train	train	Not used	E091	Hordeum	Hordeum_vulgare	Hordeum_vulgare_ssp._vulgare	1632.2	4002.9	1459.2	0.40776	0.016162309	63.118	10.957	9.9564	18.346	2.4081	2.1636	0.13126	0.89844	910.23	1814.4	1059.3	0.55766	0.50165	0.013138522	61.751	6.7862	6.7546	19.424	1.5116	1.4502	0.07782	0.95935	14	0.22181	25.7	1.8357	0	0	0	0	0	0	0	0	0	0	0
Hordeum_vulgare_ssp_vulgare_E091_020	test	test	Not used	E091	Hordeum	Hordeum_vulgare	Hordeum_vulgare_ssp._vulgare	2653.6	5967.8	2028.1	0.44466	0.015911237	90.091	11.041	9.4197	26.989	2.5254	2.1182	0.09357	0.83876	1930	3426.9	1662.7	0.72729	0.56318	0.015274748	88.368	7.7078	6.9586	27.083	1.8746	1.7197	0.069218	0.91736	30	0.333	58.7	1.9567	0	0	0	0	0	0	0	0	0	0	0
Hordeum_vulgare_ssp_vulgare_E091_021	test	train	Not used	E091	Hordeum	Hordeum_vulgare	Hordeum_vulgare_ssp._vulgare	1421.6	3014.9	1126.6	0.47153	0.026640766	38.872	15.88	9.0159	11.14	3.5004	2.1289	0.31422	0.60826	932.87	1253.5	734.5	0.6562	0.74419	0.041396915	35.755	7.4477	8.2194	10.069	2.1124	1.8384	0.20981	0.87028	14	0.36016	55.5	3.9643	0	0	0	0	0	0	0	0	0	0	0
Hordeum_vulgare_ssp_vulgare_G047_001	test	Not used	Not used	G047	Hordeum	Hordeum_vulgare	Hordeum_vulgare_ssp._vulgare	652.7	2194.2	861.54	0.29747	0.012557466	52.352	11.646	6.7986	14.82	2.2299	1.4322	0.15047	0.6424	329.71	661.23	564.59	0.50515	0.49864	0.011385859	50.021	5.1696	3.8584	15.601	1.1826	0.82477	0.075806	0.6974	16	0.30563	54.3	3.3937	0	0	0	0	0	0	0	0	0	0	0
Hordeum_vulgare_ssp_vulgare_G047_002	train	Not used	Not used	G047	Hordeum	Hordeum_vulgare	Hordeum_vulgare_ssp._vulgare	743.8	2460.2	941.69	0.30234	0.012487905	47.335	13.143	6.5348	13.424	2.7877	1.427	0.20766	0.51195	436.05	873.58	592.02	0.58625	0.49916	0.017272873	45.863	5.0666	5.3886	14.894	1.4112	1.1573	0.094753	0.82011	17	0.35914	67.7	3.9824	0	0	0	0	0	0	0	0	0	0	0
Hordeum_vulgare_ssp_vulgare_G047_003	train	Not used	Not used	G047	Hordeum	Hordeum_vulgare	Hordeum_vulgare_ssp._vulgare	811.28	2406.1	926.17	0.33717	0.015616026	41.022	16.508	6.2184	11.759	3.1285	1.5953	0.26605	0.51001	541.39	839.36	567.36	0.66733	0.64501	0.030251397	37.298	5.4969	5.3402	12.467	1.667	1.3611	0.13371	0.8165	18	0.43879	68.6	3.8111	0	0	0	0	0	0	0	0	0	0	0
Hordeum_vulgare_ssp_vulgare_G047_004	train	Not used	Not used	G047	Hordeum	Hordeum_vulgare	Hordeum_vulgare_ssp._vulgare	617.52	1608.7	656.09	0.38387	0.025451473	26.957	17.837	6.3767	6.3713	4.3921	1.5741	0.68935	0.3583	267.58	312.47	293.57	0.43331	0.85632	0.053342505	18.759	4.9656	7.4658	5.9151	1.3895	1.3592	0.23491	0.97815	10	0.37096	42.5	4.25	0	0	0	0	0	0	0	0	0	0	0
Hordeum_vulgare_ssp_vulgare_G047_005	train	Not used	Not used	G047	Hordeum	Hordeum_vulgare	Hordeum_vulgare_ssp._vulgare	1290.4	3172	1248.7	0.40681	0.016120388	61.382	12.227	7.0663	18.313	2.4274	1.717	0.13255	0.70738	924.28	1525.2	934.2	0.71628	0.61152	0.01975098	59.468	6.2552	5.9209	18.229	1.8276	1.2977	0.10026	0.71006	25	0.40729	77.1	3.084	0	0	0	0	0	0	0	0	0	0	0
Hordeum_vulgare_ssp_vulgare_G047_006	valid	Not used	Not used	G047	Hordeum	Hordeum_vulgare	Hordeum_vulgare_ssp._vulgare	2218.3	5488.3	1795.6	0.4042	0.016021858	76.606	10.749	9.7093	22.537	2.539	2.2517	0.11266	0.8869	1322.9	2340.9	1335.8	0.59636	0.5652	0.013839833	75.252	7.3543	6.5204	22.801	1.7216	1.5807	0.075505	0.91818	22	0.28718	54.1	2.4591	0	0	0	0	0	0	0	0	0	0	0
Hordeum_vulgare_ssp_vulgare_G047_007	train	Not used	Not used	G047	Hordeum	Hordeum_vulgare	Hordeum_vulgare_ssp._vulgare	1222.5	3781.1	1340.8	0.32332	0.011687103	70.641	11.5	8.1045	20.415	2.3687	1.6651	0.11602	0.70295	671.61	1487.4	947.84	0.54935	0.45154	0.009984592	68.38	6.501	5.105	20.139	1.3004	1.1861	0.064571	0.91209	20	0.28312	59.1	2.955	0	0	0	0	0	0	0	0	0	0	0
Hordeum_vulgare_ssp_vulgare_G047_008	train	Not used	Not used	G047	Hordeum	Hordeum_vulgare	Hordeum_vulgare_ssp._vulgare	1243.6	2813.5	1130.9	0.44202	0.020155331	51.112	11.093	8.3103	14.49	2.4748	2.0367	0.17079	0.82305	764.47	1234.8	801.14	0.6147	0.6191	0.021423813	49.284	7.0044	6.1662	15.172	1.5712	1.3455	0.10356	0.8564	15	0.29347	40	2.6667	0	0	0	0	0	0	0	0	0	0	0
Hordeum_vulgare_ssp_vulgare_G047_009	train	Not used	Not used	G047	Hordeum	Hordeum_vulgare	Hordeum_vulgare_ssp._vulgare	1811.8	4676.4	1563.1	0.38743	0.016201728	55.132	15.433	8.8768	16.626	3.3835	2.0996	0.20351	0.62038	1191.8	2061.8	1035.5	0.65782	0.57806	0.024113351	52.99	8.0592	7.4342	16.728	2.0904	1.6503	0.12496	0.78948	22	0.39905	86.6	3.9364	0	0	0	0	0	0	0	0	0	0	0
Hordeum_vulgare_ssp_vulgare_G047_010	train	Not used	Not used	G047	Hordeum	Hordeum_vulgare	Hordeum_vulgare_ssp._vulgare	1473.7	4726.5	1429.8	0.31179	0.014005332	57.169	17.142	8.5317	16.152	3.6769	1.7052	0.22764	0.4638	870.8	1251.2	840.95	0.5909	0.69596	0.024034076	51.445	6.7751	6.143	15.44	1.6102	1.5887	0.10429	0.98668	25	0.4373	86.6	3.464	0	0	0	0	0	0	0	0	0	0	0
Hordeum_vulgare_ssp_vulgare_G047_011	test	Not used	Not used	G047	Hordeum	Hordeum_vulgare	Hordeum_vulgare_ssp._vulgare	2326.4	7409.2	2108	0.31399	0.010890757	94.572	13.353	9.9517	28.172	2.7936	1.973	0.099161	0.70643	1391.4	2456.7	1485.2	0.59809	0.56634	0.011139105	91.902	6.8101	6.0228	25.394	1.843	1.309	0.072575	0.71024	30	0.31722	98	3.2667	0	0	0	0	0	0	0	0	0	0	0
Hordeum_vulgare_ssp_vulgare_G047_012	train	Not used	Not used	G047	Hordeum	Hordeum_vulgare	Hordeum_vulgare_ssp._vulgare	865.27	2958.5	1031.9	0.29247	0.012843742	54.287	12.626	7.088	15.762	2.6132	1.5579	0.16579	0.59614	472.38	827.83	662.74	0.54594	0.57063	0.014449558	49.037	5.6441	4.9942	14.971	1.3955	1.1177	0.093215	0.80091	17	0.31315	62.1	3.6529	0	0	0	0	0	0	0	0	0	0	0
Hordeum_vulgare_ssp_vulgare_G047_013	valid	Not used	Not used	G047	Hordeum	Hordeum_vulgare	Hordeum_vulgare_ssp._vulgare	1731.2	4127.2	1456.9	0.41946	0.018268647	58.221	12.539	8.8553	17.226	2.621	2.2625	0.15215	0.86325	945.73	1538	1005.3	0.54629	0.61487	0.016593898	57.785	5.5836	7.0502	17.961	1.5493	1.4854	0.086256	0.95874	17	0.29199	46.7	2.7471	0	0	0	0	0	0	0	0	0	0	0
Hordeum_vulgare_ssp_vulgare_G047_014	valid	Not used	Not used	G047	Hordeum	Hordeum_vulgare	Hordeum_vulgare_ssp._vulgare	1469.6	5279.1	1534.3	0.27837	0.011271158	63.035	14.956	9.6904	18.596	3.1526	1.9041	0.16953	0.60401	703.55	1419.9	940.08	0.47875	0.49543	0.011230436	60.329	6.3884	5.5108	19.893	1.5015	1.2596	0.07548	0.83888	19	0.30142	78.4	4.1263	0	0	0	0	0	0	0	0	0	0	0
Hordeum_vulgare_ssp_vulgare_G047_015	train	Not used	Not used	G047	Hordeum	Hordeum_vulgare	Hordeum_vulgare_ssp._vulgare	1536.6	4099.1	1518.6	0.37487	0.01270845	76.809	12.545	7.1203	22.367	2.45	1.728	0.10954	0.7055	1010.5	1854	1142.4	0.65761	0.54501	0.01290979	75.871	6.7297	5.5427	22.782	1.6156	1.2972	0.070917	0.8029	28	0.36454	79.6	2.8429	0	0	0	0	0	0	0	0	0	0	0
Hordeum_vulgare_ssp_vulgare_G047_016	train	Not used	Not used	G047	Hordeum	Hordeum_vulgare	Hordeum_vulgare_ssp._vulgare	1438	3310.2	1256.5	0.43443	0.019648591	57.263	10.779	8.5129	16.856	2.5189	1.9727	0.14944	0.78305	895.12	1752.1	961.49	0.62245	0.5109	0.016991406	56.021	6.7555	7.1867	17.336	1.6342	1.3774	0.094265	0.84287	19	0.3318	45.9	2.4158	0	0	0	0	0	0	0	0	0	0	0
Hordeum_vulgare_ssp_vulgare_G047_017	train	Not used	Not used	G047	Hordeum	Hordeum_vulgare	Hordeum_vulgare_ssp._vulgare	1054.8	3375.1	1228.5	0.31252	0.011311388	55.712	13.972	7.0185	16.019	2.8633	1.6179	0.17875	0.56498	462.59	984.37	696.93	0.43857	0.4699	0.01191588	53.022	5.5528	4.5547	16.747	1.4159	1.0151	0.084543	0.71691	17	0.30514	65.8	3.8706	0	0	0	0	0	0	0	0	0	0	0
Hordeum_vulgare_ssp_vulgare_G047_018	train	Not used	Not used	G047	Hordeum	Hordeum_vulgare	Hordeum_vulgare_ssp._vulgare	1005.6	2871.9	1113.6	0.35016	0.013802698	64.513	10.771	7.2336	18.367	2.1886	1.6199	0.11916	0.74016	605.04	1246.2	817.39	0.60166	0.48552	0.012635177	61.362	5.8328	5.4641	18.02	1.307	1.082	0.07253	0.82783	20	0.31002	56	2.8	0	0	0	0	0	0	0	0	0	0	0
Hordeum_vulgare_ssp_vulgare_G047_019	train	Not used	Not used	G047	Hordeum	Hordeum_vulgare	Hordeum_vulgare_ssp._vulgare	2156.2	5601.4	1730.4	0.38494	0.016913741	54.802	16.562	10.304	16.429	3.764	2.3175	0.22911	0.61571	1221	1906.5	1057	0.5663	0.64045	0.023796193	50.873	7.5647	7.7412	15.295	2.2549	1.6032	0.14742	0.71101	17	0.31021	78.8	4.6353	0	0	0	0	0	0	0	0	0	0	0
Hordeum_vulgare_ssp_vulgare_G047_020	train	Not used	Not used	G047	Hordeum	Hordeum_vulgare	Hordeum_vulgare_ssp._vulgare	908.72	2259.6	924.82	0.40215	0.019678394	40.927	14.065	7.3968	11.845	2.9105	1.7304	0.24573	0.59455	568.51	980.42	630.44	0.62562	0.57986	0.02431342	39.159	6.8164	7.2966	12.5	1.6734	1.383	0.13387	0.82648	15	0.3665	50.5	3.3667	0	0	0	0	0	0	0	0	0	0	0
Hordeum_vulgare_ssp_vulgare_G047_021	train	Not used	Not used	G047	Hordeum	Hordeum_vulgare	Hordeum_vulgare_ssp._vulgare	1364.5	4067.5	1431.8	0.33546	0.011956419	81.679	10.627	7.6328	23.333	2.2114	1.6991	0.094773	0.76836	891.62	1672.1	1069.4	0.65345	0.53324	0.012252937	76.494	5.8451	6.377	22.061	1.4509	1.2014	0.065767	0.82806	25	0.30608	77.2	3.088	0	0	0	0	0	0	0	0	0	0	0
Hordeum_vulgare_ssp_vulgare_six_rowed_E067_001	train	Not used	Not used	E067	Hordeum	Hordeum_vulgare	Hordeum_vulgare_ssp._vulgare	2496.3	7175.3	1959.8	0.34791	0.015604843	62.231	18.58	10.336	17.508	3.9564	2.3305	0.22597	0.58905	1399.8	2370	1170.5	0.56073	0.59062	0.023031321	55.654	8.405	8.9669	17.872	2.1402	1.7445	0.11975	0.81509	20	0.32138	90.2	4.51	0	0	0	0	0	0	0	0	0	0	0
Hordeum_vulgare_ssp_vulgare_six_rowed_E067_002	train	Not used	Not used	E067	Hordeum	Hordeum_vulgare	Hordeum_vulgare_ssp._vulgare	8046.9	14820	3656.3	0.54297	0.024970823	79.794	20.221	15.439	23.575	4.4437	4.031	0.18849	0.90717	5403.8	7125.4	2635.6	0.67153	0.75846	0.030064997	75.562	12.497	11.826	24.511	3.2226	3.0199	0.13147	0.9371	29	0.36344	81.6	2.8138	0	0	0	0	0	0	0	0	0	0	0
Hordeum_vulgare_ssp_vulgare_six_rowed_E067_003	valid	Not used	Not used	E067	Hordeum	Hordeum_vulgare	Hordeum_vulgare_ssp._vulgare	6807.9	11877	2899.1	0.57318	0.035854021	51.021	28.154	16.115	13.588	6.4057	4.3337	0.47144	0.67664	4728.9	5686.1	1775.7	0.69462	0.83166	0.075285719	39.322	15.521	15.562	12.385	4.1708	3.6935	0.33675	0.88557	17	0.3332	74.5	4.3824	0	0	0	0	0	0	0	0	0	1	4
Hordeum_vulgare_ssp_vulgare_six_rowed_E067_004	train	Not used	Not used	E067	Hordeum	Hordeum_vulgare	Hordeum_vulgare_ssp._vulgare	5539.2	13566	3470.5	0.40832	0.013836271	84.263	26.55	10.196	24.876	5.548	2.3395	0.22302	0.42165	3673	4787.1	2104.4	0.66309	0.76726	0.027287145	79.107	9.3126	10.115	24.678	2.6555	2.5606	0.1076	0.96428	29	0.34416	141.3	4.8724	0	0	0	0	0	0	0	0	0	0	1
Hordeum_vulgare_ssp_vulgare_six_rowed_E067_005	train	Not used	Not used	E067	Hordeum	Hordeum_vulgare	Hordeum_vulgare_ssp._vulgare	5866.5	10413	2806.1	0.5634	0.02935958	46.532	26.619	13.851	13.118	6.5778	3.7618	0.50145	0.57196	3721.8	5124.8	1680.2	0.63441	0.72643	0.055045807	41.911	12.877	15.556	14.045	3.4737	3.0296	0.24732	0.87216	18	0.38683	81.9	4.55	0	0	0	0	0	0	0	0	0	1	1
Hordeum_vulgare_ssp_vulgare_six_rowed_E067_006	test	Not used	Not used	E067	Hordeum	Hordeum_vulgare	Hordeum_vulgare_ssp._vulgare	3586.8	6801.8	2083.5	0.52732	0.026812353	53.102	16.43	12.521	14.997	4.0377	3.2131	0.26925	0.79584	2316.2	2943.1	1366.6	0.64577	0.787	0.039621324	48.342	10.602	9.6593	14.498	2.7128	2.4966	0.18711	0.9203	16	0.3013	60.2	3.7625	0	0	0	0	0	0	0	0	0	0	0
Hordeum_vulgare_ssp_vulgare_six_rowed_E067_007	train	Not used	Not used	E067	Hordeum	Hordeum_vulgare	Hordeum_vulgare_ssp._vulgare	4750.3	13215	3162.9	0.35947	0.01344271	52.25	29.959	13.545	13.796	7.1758	3.2161	0.52014	0.44822	2412.5	3132.8	1316.5	0.50786	0.77006	0.048080965	43.309	11.25	11.405	13.685	3.0826	2.735	0.22526	0.88726	30	0.57416	136.4	4.5467	0	0	1	1	1	1	2	2	2	7	8
Hordeum_vulgare_ssp_vulgare_six_rowed_E067_008	train	Not used	Not used	E067	Hordeum	Hordeum_vulgare	Hordeum_vulgare_ssp._vulgare	4574.5	11988	2811.7	0.38159	0.017745222	49.213	29.363	12.98	14.428	7.0095	3.0127	0.48582	0.42978	2547.6	3829.6	1488.1	0.55692	0.66524	0.037125068	42.357	11.615	12.861	14.631	3.1387	2.9389	0.21453	0.93632	16	0.32512	91.7	5.7313	0	0	0	0	0	0	1	2	3	5	5
Hordeum_vulgare_ssp_vulgare_six_rowed_E067_009	train	Not used	Not used	E067	Hordeum	Hordeum_vulgare	Hordeum_vulgare_ssp._vulgare	6990.8	16470	3894.4	0.42446	0.015596718	103.24	20.842	13.438	29.595	4.1866	3.1766	0.14146	0.75881	5092.1	7138.8	2703.2	0.72839	0.71329	0.02474346	95.554	10.21	10.339	28.603	3.1406	2.4883	0.1098	0.79231	39	0.37777	140	3.5897	0	0	0	0	0	0	0	0	0	0	0
Hordeum_vulgare_ssp_vulgare_six_rowed_E067_010	test	Not used	Not used	E067	Hordeum	Hordeum_vulgare	Hordeum_vulgare_ssp._vulgare	7121.9	13527	3465.1	0.52649	0.022979763	68.521	19.472	16.19	19.636	4.9559	3.769	0.25239	0.76039	4186.1	5569.9	2092	0.58777	0.75155	0.036077404	63.917	12.999	10.3	20.013	3.024	2.8587	0.1511	0.94533	29	0.42323	100.3	3.4586	0	0	0	0	0	0	0	0	0	0	0
Hordeum_vulgare_ssp_vulgare_six_rowed_E067_011	train	Not used	Not used	E067	Hordeum	Hordeum_vulgare	Hordeum_vulgare_ssp._vulgare	4763.1	8768	2543.1	0.54324	0.026001009	57.327	21.881	12.129	15.955	5.1598	3.1613	0.32341	0.61267	3455.6	4721.1	1721.1	0.72549	0.73194	0.044149902	51.727	11.979	11.438	15.905	3.3637	2.7875	0.21148	0.82872	22	0.38377	87.7	3.9864	0	0	0	0	0	0	0	0	0	0	0
Hordeum_vulgare_ssp_vulgare_six_rowed_E067_012	train	Not used	Not used	E067	Hordeum	Hordeum_vulgare	Hordeum_vulgare_ssp._vulgare	4835	9755.4	2477.4	0.49563	0.028980487	41.867	25.304	14.853	12.063	6.1494	3.896	0.50977	0.63356	2438.9	3290.2	1306	0.50442	0.74124	0.050333784	38.934	13.167	12.458	11.013	3.3733	2.9423	0.30631	0.87222	14	0.33439	66.4	4.7429	0	0	0	0	0	0	0	1	1	1	3
Hordeum_vulgare_ssp_vulgare_six_rowed_E067_013	train	Not used	Not used	E067	Hordeum	Hordeum_vulgare	Hordeum_vulgare_ssp._vulgare	4354.1	7837.6	2224.1	0.55554	0.032481419	46.693	19.725	13.08	13.205	5.0299	3.5527	0.3809	0.70633	2615.7	3471.6	1343.6	0.60076	0.75348	0.053170042	39.226	12.135	12.208	12.038	3.3451	2.6324	0.27788	0.78694	13	0.27842	59.5	4.5769	0	0	0	0	0	0	0	0	0	0	1
Hordeum_vulgare_ssp_vulgare_six_rowed_E067_014	train	Not used	Not used	E067	Hordeum	Hordeum_vulgare	Hordeum_vulgare_ssp._vulgare	3447.7	9665.7	2508	0.35669	0.014202914	54.188	27.413	9.694	15.909	6.4553	2.2486	0.40576	0.34833	1878.7	2780.9	1276.9	0.54492	0.6756	0.031955479	49.856	10.277	10.176	15.942	2.3647	2.274	0.14833	0.96162	21	0.38754	106	5.0476	0	0	0	0	0	0	0	1	1	3	6
Hordeum_vulgare_ssp_vulgare_six_rowed_E067_015	test	Not used	Not used	E067	Hordeum	Hordeum_vulgare	Hordeum_vulgare_ssp._vulgare	2786.6	6013.3	1746.3	0.4634	0.027484879	46.264	17.9	11.792	13.38	4.013	2.9751	0.29993	0.74134	1962.5	2652.7	1210.1	0.70428	0.73979	0.040969123	43.01	10.034	9.2107	13.749	2.7152	2.3202	0.19748	0.85455	21	0.45392	67	3.1905	0	0	0	0	0	0	0	0	0	0	0
Hordeum_vulgare_ssp_vulgare_six_rowed_E067_016	valid	Not used	Not used	E067	Hordeum	Hordeum_vulgare	Hordeum_vulgare_ssp._vulgare	7853.9	14712	3856.5	0.53385	0.020271778	85.304	21.351	14.108	22.849	5.2129	3.381	0.22815	0.64862	5397	7326	2613.9	0.68717	0.73669	0.030742491	81.201	11.706	14.02	26.948	3.0001	2.7884	0.11133	0.92941	52	0.60959	122.1	2.3481	0	0	0	0	0	0	0	0	0	0	0
Hordeum_vulgare_ssp_vulgare_six_rowed_E067_017	train	Not used	Not used	E067	Hordeum	Hordeum_vulgare	Hordeum_vulgare_ssp._vulgare	5789.8	14638	3238.4	0.39554	0.018605304	57.792	21.914	17.474	16.524	5.1213	4.3249	0.30994	0.84451	2823.8	3910.1	1686	0.48772	0.72218	0.031361461	50.975	13.177	9.7041	16.333	2.7523	2.6176	0.16851	0.95106	23	0.39798	80.1	3.4826	0	0	0	0	0	0	0	0	0	0	1
Hordeum_vulgare_ssp_vulgare_six_rowed_E067_018	valid	Not used	Not used	E067	Hordeum	Hordeum_vulgare	Hordeum_vulgare_ssp._vulgare	4463.7	10884	2842.3	0.41012	0.016356161	67.91	16.774	14.568	19.656	3.9686	3.4521	0.2019	0.86988	2366.6	3777.9	1645.1	0.53018	0.62642	0.023712314	62.366	10.165	8.7068	19.538	2.3715	2.1961	0.12138	0.92604	23	0.33868	76.2	3.313	0	0	0	0	0	0	0	0	0	0	0
Hordeum_vulgare_ssp_vulgare_six_rowed_E067_019	train	Not used	Not used	E067	Hordeum	Hordeum_vulgare	Hordeum_vulgare_ssp._vulgare	6141.3	14580	3493.1	0.42123	0.016679718	75.512	21.888	13.237	22.482	5.0077	3.1943	0.22275	0.63785	3842.3	5842.3	2109.3	0.62565	0.65767	0.029652998	71.65	10.475	10.648	21.441	3.0618	2.5643	0.1428	0.83752	29	0.38405	112.2	3.869	0	0	0	0	0	0	0	0	0	0	0
Hordeum_vulgare_ssp_vulgare_six_rowed_E067_020	valid	Not used	Not used	E067	Hordeum	Hordeum_vulgare	Hordeum_vulgare_ssp._vulgare	2145.5	6373.6	1590	0.33662	0.021585732	42.441	21.134	11.698	12.127	4.7425	2.6647	0.39107	0.56187	1269.5	1672.6	863.65	0.59169	0.75897	0.047157764	33.31	8.5121	9.2232	10.833	2.4241	2.1457	0.22377	0.88514	16	0.37699	70.8	4.425	0	0	0	0	0	0	0	0	0	1	2
Hordeum_vulgare_ssp_vulgare_six_rowed_E067_021	test	Not used	Not used	E067	Hordeum	Hordeum_vulgare	Hordeum_vulgare_ssp._vulgare	5222.4	10779	2829.3	0.48451	0.022698878	62.45	18.831	15.125	17.846	4.2969	3.8301	0.24078	0.89136	3523.1	4758.8	1892.4	0.67461	0.74048	0.034523296	58.526	11.877	11.888	18.578	2.9481	2.8301	0.15868	0.95997	28	0.44836	89.3	3.1893	0	0	0	0	0	0	0	0	0	0	0
Hordeum_vulgare_ssp_vulgare_six_rowed_E067_022	train	Not used	Not used	E067	Hordeum	Hordeum_vulgare	Hordeum_vulgare_ssp._vulgare	3896.3	8580	2251.6	0.45412	0.025068721	46.013	22.196	15.122	12.771	4.7883	3.7345	0.37493	0.78003	2238.8	2964.1	1272	0.57461	0.75533	0.045906099	40.348	11.745	9.1741	12.874	3.0389	2.55	0.23605	0.83911	20	0.43466	69.7	3.485	0	0	0	0	0	0	0	0	0	0	0
Lolium_multiflorum_E077_001	Not used	Not used	Not used	E077	Lolium	Lolium_multiflorum	Lolium_multiflorum	15083	24981	6061	0.60379	0.019259443	145.68	19.675	14.223	42.01	5.213	3.3818	0.12409	0.64882	12449	17121	4998.6	0.82533	0.72711	0.023389714	143.62	11.995	15.006	43.946	3.816	3.4958	0.086833	0.91609	59	0.405	160.5	2.7203	0	0	0	0	0	0	0	0	0	0	0
Lolium_multiflorum_E077_002	Not used	Not used	Not used	E077	Lolium	Lolium_multiflorum	Lolium_multiflorum	11317	18084	4973.6	0.62577	0.019622358	112.79	18.087	12.267	31.628	5.2665	3.3626	0.16652	0.63853	9151.3	10978	3815.6	0.80866	0.83363	0.028416997	110.92	11.12	13.868	32.931	3.607	3.2991	0.10953	0.91464	58	0.51424	169.1	2.9155	0	0	0	0	0	0	0	0	0	0	0
Lolium_multiflorum_E077_003	Not used	Not used	Not used	E077	Lolium	Lolium_multiflorum	Lolium_multiflorum	7976.3	14726	3826.8	0.54164	0.021399163	73.546	27.952	12.422	21.153	6.914	2.9359	0.32686	0.42463	5842.7	6962.3	2450.2	0.7325	0.83917	0.043744524	69.768	10.99	14.043	21.466	3.6955	3.1785	0.17216	0.86009	24	0.32632	142.8	5.95	0	0	0	0	0	0	0	0	0	0	2
Lolium_multiflorum_E077_004	Not used	Not used	Not used	E077	Lolium	Lolium_multiflorum	Lolium_multiflorum	5720.9	11930	3466.2	0.47955	0.014813885	62.295	27.533	10.698	17.222	7.2453	2.501	0.42071	0.3452	2918.6	3784.1	1635.6	0.51017	0.77131	0.036696021	57.363	8.6194	10.857	18.731	2.8383	2.6931	0.15153	0.94887	25	0.40132	134.3	5.372	0	0	0	0	0	0	0	1	2	5	8
Lolium_multiflorum_E077_005	Not used	Not used	Not used	E077	Lolium	Lolium_multiflorum	Lolium_multiflorum	9059.3	14783	3948.3	0.61282	0.025133905	81.192	20.21	12.602	23.749	5.5356	3.4437	0.23308	0.62218	6984.8	8540.6	2845.5	0.77101	0.81782	0.03991474	78.745	11.413	13.563	24.439	3.792	3.2807	0.15516	0.86515	34	0.41876	117.8	3.4647	0	0	0	0	0	0	0	0	0	0	0
Lolium_multiflorum_E077_006	Not used	Not used	Not used	E077	Lolium	Lolium_multiflorum	Lolium_multiflorum	2929.2	4892.3	1863.2	0.59875	0.025004648	53.097	16.512	8.7433	14.783	4.5378	2.2832	0.30695	0.50329	2053.9	2771.5	1306.9	0.70118	0.74117	0.035623176	50.823	8.2936	10.684	15.982	2.5513	2.2906	0.15964	0.89783	23	0.43317	68.4	2.9739	0	0	0	0	0	0	0	0	0	0	0
Lolium_multiflorum_E077_007	Not used	Not used	Not used	E077	Lolium	Lolium_multiflorum	Lolium_multiflorum	2814.6	5987.1	1938.3	0.47011	0.020505554	45.746	23.634	9.4537	12.381	5.934	2.2464	0.47928	0.37868	1683.7	1967.2	1048	0.59821	0.85774	0.046424443	39.22	7.5914	10.925	10.563	2.5357	2.3949	0.24005	0.94444	18	0.39347	62.9	3.4944	0	0	0	0	0	0	0	0	0	0	1
Lolium_multiflorum_E077_008	Not used	Not used	Not used	E077	Lolium	Lolium_multiflorum	Lolium_multiflorum	8655.1	15892	4380.6	0.54461	0.016797494	89.95	22.135	12.815	24.768	5.9006	3.075	0.23823	0.52119	5726	7738.3	2732.1	0.66157	0.73996	0.030304982	87.102	11.36	11.621	27.306	3.2184	2.8771	0.11786	0.89394	38	0.42246	152.6	4.0158	0	0	0	0	0	0	0	0	0	0	0
Lolium_multiflorum_E077_009	Not used	Not used	Not used	E077	Lolium	Lolium_multiflorum	Lolium_multiflorum	13307	21690	5477.6	0.61351	0.020309091	135.62	18.068	13.328	38.334	5.1364	3.2722	0.13399	0.63723	10977	13166	4504	0.82494	0.83334	0.024858408	132.52	11.179	12.606	39.626	3.6603	3.331	0.092372	0.91002	50	0.36867	148.3	2.966	0	0	0	0	0	0	0	0	0	0	0
Parapholis_strigosa_E074_001	Not used	train	Not used	E074	Parapholis	Parapholis_incurva	Parapholis_incurva	7033.5	21349	4739.5	0.32945	0.008758839	108.47	25.701	10.591	30.767	6.2073	2.3262	0.20175	0.37477	3096.8	6137.8	2344.5	0.44029	0.50453	0.014027385	105.77	9.4129	10.117	35.213	2.4139	2.0662	0.068551	0.85599	27	0.24892	203.3	7.5296	0	0	0	0	0	0	0	0	2	6	9
Parapholis_strigosa_E074_002	Not used	train	Not used	E074	Parapholis	Parapholis_incurva	Parapholis_incurva	6543	21226	4406.9	0.30826	0.009428777	140.4	20.032	13.148	39.311	4.1212	2.5131	0.10484	0.60984	3054.8	6287.3	2686.8	0.46688	0.4859	0.009069026	135.97	8.9829	8.5325	41.835	2.0095	1.6856	0.048035	0.83879	35	0.24929	143.7	4.1057	0	0	0	0	0	0	0	0	0	0	1
Parapholis_strigosa_E074_003	Not used	train	Not used	E074	Parapholis	Parapholis_incurva	Parapholis_incurva	6101.7	16980	4102	0.35935	0.010167539	81.227	23.617	13.469	24.093	5.924	2.7333	0.24588	0.46142	3078.2	4936.8	1950.5	0.50449	0.6235	0.024068938	78.727	8.8995	10.22	25.102	2.5397	2.2831	0.10117	0.89897	28	0.34471	183.6	6.5571	0	0	0	0	0	0	0	0	1	1	7
Parapholis_strigosa_E074_004	Not used	test	Not used	E074	Parapholis	Parapholis_incurva	Parapholis_incurva	4994.1	16152	3832.2	0.30919	0.00835355	85.418	25.721	10.826	24.46	5.9664	2.2372	0.24392	0.37497	2056.3	4031.7	1699.2	0.41174	0.51003	0.01624578	82.708	8.0195	8.4944	28.459	2.2325	1.8334	0.078446	0.82121	30	0.35121	189.6	6.32	0	0	0	0	0	0	0	0	1	5	9
Parapholis_strigosa_E074_005	Not used	train	Not used	E074	Parapholis	Parapholis_incurva	Parapholis_incurva	8841.7	25472	5439.7	0.34712	0.009154778	121.85	26.586	11.494	34.201	6.1233	2.529	0.17904	0.41304	4017.7	7928.7	2956.8	0.45441	0.50672	0.011770375	118.9	9.2815	10.085	37.119	2.5836	2.024	0.069604	0.78338	36	0.29545	206.2	5.7278	0	0	0	0	0	0	0	2	7	7	8
Parapholis_strigosa_E074_006	Not used	train	Not used	E074	Parapholis	Parapholis_incurva	Parapholis_incurva	4533.1	10765	3260.1	0.42109	0.011178897	113.39	14.267	9.5431	32.734	3.4094	2.1464	0.10415	0.62959	2601.9	4698.9	2171.5	0.57397	0.55372	0.012462433	112.94	7.5455	7.4938	35.263	2.1178	1.7124	0.060056	0.80859	40	0.35278	139.2	3.48	0	0	0	0	0	0	0	0	0	0	0
Parapholis_strigosa_E074_007	Not used	train	Not used	E074	Parapholis	Parapholis_incurva	Parapholis_incurva	3990.7	12782	3119.6	0.31222	0.009887865	58.933	26.311	14.429	16.019	6.5074	2.5987	0.40624	0.39937	1493.1	2901.6	1226.8	0.37415	0.51461	0.022759232	53.801	9.0139	10.732	19.108	1.9959	1.8977	0.10445	0.95081	23	0.39027	134	5.8261	0	0	0	0	0	0	0	0	1	5	8
Parapholis_strigosa_E074_008	Not used	valid	Not used	E074	Parapholis	Parapholis_incurva	Parapholis_incurva	9494.5	32014	7234.6	0.29657	0.004487472	162.37	18.955	14.097	46.656	5.0956	2.8883	0.10922	0.56683	4273.4	8425.8	3360.1	0.45009	0.5083	0.00907385	158.8	9.0213	8.7404	47.101	2.0862	1.8856	0.044292	0.90384	55	0.33872	289.9	5.2709	0	0	0	0	0	0	0	0	0	0	8
Parapholis_strigosa_E074_009	Not used	train	Not used	E074	Parapholis	Parapholis_incurva	Parapholis_incurva	4306.2	14442	3687.8	0.29818	0.006969272	81.927	21.691	11.912	23.902	5.1168	2.3131	0.21407	0.45207	1760.6	3608.5	1619.1	0.40884	0.48789	0.013765801	79.997	7.3794	8.476	25.839	2.0884	1.7722	0.080825	0.84857	33	0.4028	177.4	5.3758	0	0	0	0	0	0	0	0	0	0	4
Parapholis_strigosa_E074_010	Not used	test	Not used	E074	Parapholis	Parapholis_incurva	Parapholis_incurva	5420.9	18011	3958.1	0.30097	0.008932718	63.095	30.791	13.005	18.868	7.5452	2.573	0.39989	0.34104	1761.2	4041	1398.7	0.32489	0.43581	0.021367059	57.627	7.7092	13.091	20.621	2.3416	2.1033	0.11355	0.89825	25	0.39623	171.1	6.844	0	0	0	0	0	0	1	6	10	11	13
Parapholis_strigosa_E074_011	Not used	train	Not used	E074	Parapholis	Parapholis_incurva	Parapholis_incurva	4312.6	12246	3147.6	0.35215	0.01124193	62.665	26.432	12.365	18.214	6.6537	2.3244	0.3653	0.34937	1726.9	3031.5	1308.9	0.40043	0.5697	0.025067793	54.318	8.3178	11.308	16.463	2.3221	2.0835	0.14105	0.89727	19	0.3032	144.4	7.6	0	0	0	0	0	0	0	1	2	7	13
Parapholis_strigosa_E074_012	Not used	train	Not used	E074	Parapholis	Parapholis_incurva	Parapholis_incurva	4302.3	8784.6	2572	0.48975	0.020506409	40.36	27.4	13.242	11.296	7.4283	2.7667	0.65762	0.37248	2225.6	2808.9	1186.3	0.51731	0.7923	0.055925742	36.707	9.4124	12.136	11.623	2.9027	2.8106	0.24973	0.96828	19	0.47077	95.2	5.0105	0	0	0	0	0	0	0	0	1	1	3
Parapholis_strigosa_E074_013	Not used	test	Not used	E074	Parapholis	Parapholis_incurva	Parapholis_incurva	3185.1	11974	2781.5	0.26601	0.008886077	67.838	26.539	11.725	18.634	6.2921	2.0548	0.33767	0.32659	1297.6	2417.5	1130.9	0.40738	0.53674	0.021943717	56.189	10.053	8.1524	18.245	1.891	1.7879	0.10365	0.94545	20	0.29482	145	7.25	0	0	0	0	0	0	0	0	3	3	6
Parapholis_strigosa_E074_014	Not used	test	Not used	E074	Parapholis	Parapholis_incurva	Parapholis_incurva	10998	28224	6323.3	0.38967	0.009017729	102.8	32.406	12.635	28.767	7.8622	2.7886	0.2733	0.35471	5053.7	7819.4	2790.6	0.45951	0.64564	0.022152731	95.591	9.7988	13.788	29.282	2.7873	2.5192	0.095189	0.9038	32	0.31127	234.1	7.3156	0	0	0	0	0	1	2	6	12	16	16
Parapholis_strigosa_E074_015	Not used	train	Not used	E074	Parapholis	Parapholis_incurva	Parapholis_incurva	3925.2	10918	2856.1	0.35951	0.01246535	67.409	23.496	10.629	18.844	5.1445	2.5459	0.27301	0.49492	1623.7	3335.4	1484.3	0.41367	0.48695	0.015196642	65.016	9.5129	7.5847	23.389	2.4551	1.7552	0.10497	0.71494	22	0.32637	111.1	5.05	0	0	0	0	0	0	0	0	0	0	5
Parapholis_strigosa_E074_016	Not used	valid	Not used	E074	Parapholis	Parapholis_incurva	Parapholis_incurva	7264.3	16673	4518.5	0.43569	0.010782161	123.08	17.68	11.018	35.406	4.7717	2.333	0.13477	0.48898	4886.3	6645.2	2904.8	0.67264	0.73529	0.018361691	120.44	8.0459	9.6693	35.821	2.482	2.3807	0.069289	0.9592	44	0.35748	174.5	3.9659	0	0	0	0	0	0	0	0	0	0	0
Parapholis_strigosa_E074_017	Not used	test	Not used	E074	Parapholis	Parapholis_incurva	Parapholis_incurva	6140	16241	4066.1	0.37807	0.010570699	63.103	35.198	11.723	17.65	8.1035	2.6084	0.45913	0.32193	2441.7	4704.4	1564.7	0.39767	0.51904	0.029335432	57.871	9.0383	14.476	20.2	2.7784	2.4861	0.13755	0.89478	18	0.28525	161.6	8.9778	0	0	0	0	0	0	2	5	10	11	13
Parapholis_strigosa_E074_018	Not used	train	Not used	E074	Parapholis	Parapholis_incurva	Parapholis_incurva	7891.1	18765	4351	0.42053	0.014249807	66.26	30.341	14.562	18.532	8.1484	2.9871	0.4397	0.36661	3412.2	5183.5	1892.7	0.43241	0.65825	0.032368661	60.595	9.6498	13.302	19.795	2.9394	2.7431	0.14849	0.93324	20	0.30184	147.4	7.37	0	0	0	0	0	0	2	3	5	6	10
Parapholis_strigosa_E074_019	Not used	valid	Not used	E074	Parapholis	Parapholis_incurva	Parapholis_incurva	6480	22256	4933	0.29115	0.006593527	102.06	25.115	14.297	29.308	6.086	2.4938	0.20766	0.40981	2243.5	5975.8	2007.7	0.34622	0.37546	0.011723487	96.942	9.3171	10.309	33.859	2.3125	1.8438	0.068298	0.7973	29	0.28414	209.3	7.2172	0	0	0	0	0	0	0	1	5	9	13
Parapholis_strigosa_E074_020	Not used	valid	Not used	E074	Parapholis	Parapholis_incurva	Parapholis_incurva	8550.2	18583	4630.9	0.4601	0.013875782	82.443	24.008	12.432	23.437	6.7514	2.9686	0.28807	0.43969	4559.3	7141.3	2402.9	0.53324	0.63844	0.02824167	79.599	9.7822	12.384	26.025	3.1709	2.5202	0.12184	0.79479	30	0.36389	165	5.5	0	0	0	0	0	0	0	0	0	3	7
Secale_africanum_G048_001	Not used	test	Not used	G048	Secale	Secale_africanum	Secale_africanum	3021.4	8938.9	2752.2	0.33801	0.00825425	122.95	15.638	7.6302	34.423	3.3795	1.5603	0.098176	0.4617	2099.9	3758.2	1936.2	0.695	0.55948	0.011451113	120.54	6.7385	6.9081	35.995	1.7751	1.636	0.049316	0.92162	40	0.32533	136.1	3.4025	0	0	0	0	0	0	0	0	0	0	0
Secale_africanum_G048_002	valid	train	Not used	G048	Secale	Secale_africanum	Secale_africanum	3143.9	7574.9	2311.3	0.41503	0.015089318	81.61	16.222	9.7123	24.056	3.3766	2.2581	0.14036	0.66875	1776.6	2732.8	1486.6	0.56511	0.65012	0.018109149	76.653	7.7807	7.3188	21.158	2.1859	1.6618	0.10331	0.76022	23	0.28183	88.5	3.8478	0	0	0	0	0	0	0	0	0	0	0
Secale_africanum_G048_003	train	train	Not used	G048	Secale	Secale_africanum	Secale_africanum	2505.9	5254.8	1825.7	0.47687	0.019450929	64.816	16.023	7.5938	19.132	3.6856	1.9742	0.19264	0.53558	1790.1	2737.7	1306.1	0.71437	0.65385	0.027109807	63.988	7.5212	8.3227	19.973	2.2547	1.8862	0.11289	0.83654	22	0.33942	83.1	3.7773	0	0	0	0	0	0	0	0	0	0	0
Secale_africanum_G048_004	Not used	valid	Not used	G048	Secale	Secale_africanum	Secale_africanum	2866.9	7099.2	2202	0.40383	0.014510229	82.309	20.992	9.6897	22.769	4.0711	1.8435	0.1788	0.45289	1997.5	2528	1516.3	0.69675	0.79012	0.021573435	76.922	6.4646	8.3341	22.362	2.0377	1.8752	0.091123	0.92026	26	0.31588	106.2	4.0846	0	0	0	0	0	0	0	0	0	0	1
Secale_africanum_G048_005	Not used	train	Not used	G048	Secale	Secale_africanum	Secale_africanum	2303.2	4955.6	1658.8	0.46477	0.021906972	61.295	17.767	8.3915	18.27	3.7277	1.9967	0.20404	0.53569	1712.9	2485.6	1233.9	0.74369	0.68912	0.029439149	59.467	7.2439	9.8675	18.7	2.166	1.9615	0.11583	0.90561	20	0.32629	72.2	3.61	0	0	0	0	0	0	0	0	0	0	0
Secale_africanum_G048_006	train	valid	Not used	G048	Secale	Secale_africanum	Secale_africanum	2507.5	7050	2154.4	0.35567	0.011852337	89.241	15.252	9.227	25.907	2.9062	2.0138	0.11218	0.69303	1690.9	2533.8	1483.6	0.67433	0.6385	0.016503897	88.03	7.1202	6.2604	23.85	1.9539	1.5658	0.081924	0.80141	37	0.41461	111.7	3.0189	0	0	0	0	0	0	0	0	0	0	0
Secale_africanum_G048_007	train	test	Not used	G048	Secale	Secale_africanum	Secale_africanum	1712	3482.8	1293.5	0.49157	0.025527562	49.33	14.57	8.0216	14	3.4368	1.9651	0.24548	0.57174	1232.9	1769.3	955.66	0.72014	0.6968	0.032828165	47.071	6.5208	8.4046	14.168	1.9973	1.9447	0.14097	0.97365	20	0.40544	55.9	2.795	0	0	0	0	0	0	0	0	0	0	0
Secale_africanum_G048_008	train	valid	Not used	G048	Secale	Secale_africanum	Secale_africanum	2706.4	6375	1688.3	0.42453	0.028690375	50.064	22.2	12.229	14.509	4.6785	2.5887	0.32246	0.55326	1842	2864.8	1204.8	0.68063	0.64301	0.036570887	45.78	9.3862	11.837	14.469	2.3796	2.3384	0.16446	0.98271	13	0.25967	61.9	4.7615	0	0	0	0	0	0	0	0	0	0	0
Secale_africanum_G048_009	train	valid	Not used	G048	Secale	Secale_africanum	Secale_africanum	6002.1	12308	3716.7	0.48768	0.013226199	150.39	13.657	10.121	42.939	3.0193	2.3185	0.070316	0.76808	4941.7	6495.6	3210.6	0.82333	0.75797	0.01390898	147.35	8.0807	8.2395	39.337	2.5183	2.1194	0.064019	0.84159	54	0.35908	140.5	2.6019	0	0	0	0	0	0	0	0	0	0	0
Secale_africanum_G048_010	train	valid	Not used	G048	Secale	Secale_africanum	Secale_africanum	2414.8	5553.3	1838.7	0.43484	0.017681977	60.521	19.936	8.0231	17.011	3.8362	2.1154	0.22551	0.55148	1622.1	2815	1238.3	0.67173	0.57623	0.026120336	59.434	7.8437	8.5663	19.404	2.3685	1.9411	0.12207	0.81955	21	0.34698	85.4	4.0667	0	0	0	0	0	0	0	0	0	0	1
Secale_africanum_G048_011	valid	test	Not used	G048	Secale	Secale_africanum	Secale_africanum	6063	11716	2775.3	0.51749	0.032415032	76.593	24.624	10.266	23.274	4.9213	2.4785	0.21146	0.50372	3001.1	4483.6	1841.1	0.49498	0.66935	0.027203822	72.867	8.8757	11.662	22.468	2.7476	2.37	0.12229	0.86255	21	0.27418	112.4	5.3524	0	0	0	0	0	0	0	0	0	0	0
Secale_africanum_G048_012	train	train	Not used	G048	Secale	Secale_africanum	Secale_africanum	2473	6995.2	2035.1	0.35353	0.013677039	69.515	23.825	7.862	19.393	5.2428	1.7175	0.27034	0.32762	1554.8	2094.5	1256.2	0.62869	0.74229	0.022986551	61.911	8.9344	6.7763	18.125	1.9689	1.8874	0.10863	0.95859	21	0.30209	98.6	4.6952	0	0	0	0	0	0	0	1	2	2	1
Secale_africanum_G048_013	Not used	train	Not used	G048	Secale	Secale_africanum	Secale_africanum	4925.9	10149	2744.2	0.48534	0.022132222	75.963	20.007	10.941	21.254	4.9046	2.6836	0.23076	0.5472	3367.9	4414.4	1904.8	0.6837	0.76291	0.030936512	70.346	10.633	11.013	22.089	2.6767	2.4629	0.12118	0.92014	27	0.35544	92.7	3.4333	0	0	0	0	0	0	0	0	0	0	0
Secale_africanum_G048_014	valid	test	Not used	G048	Secale	Secale_africanum	Secale_africanum	4217.9	10040	2614.6	0.42013	0.018761947	80.267	22.167	9.1799	23.109	4.7123	2.3123	0.20391	0.49066	2869.5	4844.8	1873.3	0.68032	0.59229	0.023609761	74.741	9.0114	9.863	22.391	2.5119	2.2608	0.11218	0.90004	22	0.27409	98.1	4.4591	0	0	0	0	0	0	0	0	0	0	0
Secale_africanum_G048_015	valid	train	Not used	G048	Secale	Secale_africanum	Secale_africanum	5245.1	12463	3032.9	0.42086	0.018588074	94.011	19.64	11.212	27.617	4.1632	2.6426	0.15075	0.63474	3534.7	5179.3	2171.5	0.67391	0.68246	0.022999942	87.99	8.8275	9.9592	24.87	2.7275	2.2022	0.10967	0.8074	29	0.30847	103.6	3.5724	0	0	0	0	0	0	0	0	0	0	0
Secale_africanum_G048_016	train	test	Not used	G048	Secale	Secale_africanum	Secale_africanum	3755.8	11262	2901.1	0.33351	0.010889751	101	21.806	8.0543	28.527	4.6883	1.8268	0.16434	0.38966	2410.8	4830.1	1892.4	0.64189	0.49912	0.016165334	97.231	11.337	7.5561	30.23	2.0496	1.9401	0.067798	0.94659	31	0.30692	138.4	4.4645	0	0	0	0	0	0	0	0	0	0	1
Secale_africanum_G048_017	valid	train	Not used	G048	Secale	Secale_africanum	Secale_africanum	2387.2	4453.2	1587.7	0.53605	0.026839437	58.092	15.24	8.3642	16.386	3.4345	2.2898	0.2096	0.66678	1838	2435.6	1239.6	0.76995	0.75462	0.033430851	55.348	8.1294	8.88	16.882	2.4222	2.0785	0.14347	0.85813	22	0.37871	64.5	2.9318	0	0	0	0	0	0	0	0	0	0	0
Secale_africanum_G048_018	test	train	Not used	G048	Secale	Secale_africanum	Secale_africanum	2595.9	6963.1	2314.3	0.37281	0.010247503	100.55	15.96	6.7783	29.567	3.5816	1.4805	0.12113	0.41335	1878.3	3112.6	1647.1	0.72357	0.60347	0.014882337	97.726	7.8738	5.8432	28.305	1.8877	1.6835	0.066689	0.89186	33	0.32818	122.3	3.7061	0	0	0	0	0	0	0	0	0	0	0
Secale_africanum_G048_019	Not used	train	Not used	G048	Secale	Secale_africanum	Secale_africanum	3012	8729.2	2378	0.34505	0.012716732	97.711	18.867	8.7086	28.459	3.6381	1.7808	0.12784	0.48949	2028.9	3512.7	1700	0.6736	0.57759	0.0157934	94.281	6.3041	8.7698	27.615	1.9008	1.733	0.068831	0.91174	31	0.31726	112	3.6129	0	0	0	0	0	0	0	0	0	0	0
Secale_africanum_G048_020	test	train	Not used	G048	Secale	Secale_africanum	Secale_africanum	2154.8	5120.8	1860.3	0.42079	0.01359459	82.699	14.534	7.6747	23.038	3.0064	1.7209	0.1305	0.57241	1367.3	1803.7	1233.6	0.63453	0.75803	0.018771789	77.703	5.7825	7.311	21.049	1.7601	1.5693	0.083618	0.8916	28	0.33858	95.3	3.4036	0	0	0	0	0	0	0	0	0	0	0
Secale_anatolicum_G050_001	valid	train	Not used	G050	Secale	Secale_anatolicum	Secale_anatolicum	5277.8	15903	3686.6	0.33188	0.010479219	83.996	22.551	14.904	23.244	4.7897	3.0247	0.20606	0.63155	2647.1	4593.8	1907.7	0.50155	0.57623	0.019024427	76.131	10.167	9.2892	22.629	2.565	2.0761	0.11335	0.80939	27	0.32145	136.6	5.0593	0	0	0	0	0	0	0	0	0	2	4
Secale_anatolicum_G050_002	train	train	Not used	G050	Secale	Secale_anatolicum	Secale_anatolicum	3590	10288	2631	0.34895	0.013339129	62.654	26.089	9.7722	17.701	5.5911	2.4384	0.31586	0.43615	1971	3432.7	1487.3	0.54902	0.57415	0.022257616	55.212	9.0822	10.969	18.8	2.4809	2.0967	0.13196	0.84515	23	0.3671	118.4	5.1478	0	0	0	0	0	0	0	0	1	3	3
Secale_anatolicum_G050_003	Not used	valid	Not used	G050	Secale	Secale_anatolicum	Secale_anatolicum	1414.7	3835.1	1293	0.36889	0.01745156	50.538	14.3	8.5841	14.284	3.2041	1.951	0.22431	0.60895	834.3	1469.2	855.16	0.58972	0.56786	0.020979903	48.238	6.6193	7.4703	14.24	1.7446	1.5602	0.12251	0.8943	20	0.39574	62.5	3.125	0	0	0	0	0	0	0	0	0	0	0
Secale_anatolicum_G050_004	test	train	Not used	G050	Secale	Secale_anatolicum	Secale_anatolicum	6408.7	15932	4164.2	0.40225	0.010721271	114.67	21.261	9.617	33.548	4.9858	2.2389	0.14862	0.44911	4173.3	5985.8	2575.4	0.65119	0.69721	0.0192188	110.39	8.2488	9.4543	32.389	2.6321	2.1945	0.081265	0.83375	40	0.34884	199.8	4.995	0	0	0	0	0	0	0	0	0	0	1
Secale_anatolicum_G050_005	Not used	valid	Not used	G050	Secale	Secale_anatolicum	Secale_anatolicum	4143.8	9589.6	3097.9	0.43211	0.010886706	97.187	18.159	7.4427	27.683	4.6555	1.8062	0.16817	0.38804	2563.6	3763.4	1896.3	0.61865	0.68117	0.018166887	95.474	7.4773	7.9356	30.07	2.0961	1.9248	0.069706	0.9183	35	0.36013	151.8	4.3371	0	0	0	0	0	0	0	0	0	0	0
Secale_anatolicum_G050_006	Not used	valid	Not used	G050	Secale	Secale_anatolicum	Secale_anatolicum	1928	7234.1	1861.5	0.26652	0.010862407	77.64	14.95	9.076	21.859	3.3217	1.9261	0.15196	0.57994	1002.7	1893.1	1110.4	0.52005	0.52967	0.01384219	74.162	6.9615	6.6136	22.492	1.6148	1.3095	0.071796	0.81095	26	0.33488	97.7	3.7577	0	0	0	0	0	0	0	0	0	0	0
Secale_anatolicum_G050_007	Not used	train	Not used	G050	Secale	Secale_anatolicum	Secale_anatolicum	6262.7	11485	3271.4	0.54532	0.021116571	63.841	23.864	11.511	17.976	6.0633	2.9417	0.33729	0.48505	3694	4944.7	1904.2	0.58984	0.74592	0.037252654	60.301	11.028	12.503	19.746	3.156	2.7114	0.15983	0.85912	21	0.32894	104.1	4.9571	0	0	0	0	0	0	0	0	0	0	0
Secale_anatolicum_G050_008	train	train	Not used	G050	Secale	Secale_anatolicum	Secale_anatolicum	5460.6	13810	3623.2	0.3954	0.011816937	100.07	20.21	10.648	28.062	4.4446	2.5209	0.15838	0.5672	3393.4	5612.3	2301.2	0.62143	0.60462	0.017811813	96.116	9.1517	10.799	28.955	2.7147	2.0494	0.093755	0.75493	34	0.33977	148.7	4.3735	0	0	0	0	0	0	0	0	0	0	1
Secale_anatolicum_G050_009	train	train	Not used	G050	Secale	Secale_anatolicum	Secale_anatolicum	4005.6	15243	3860.6	0.26279	0.0052562	153.25	16.38	11.173	45.273	3.245	2.0863	0.071676	0.64296	3378	5381.9	2746.1	0.84331	0.62766	0.010386551	150.45	8.111	7.7027	42.406	2.0304	1.7526	0.047879	0.86317	49	0.31974	182.3	3.7204	0	0	0	0	0	0	0	0	0	0	0
Secale_anatolicum_G050_010	Not used	test	Not used	G050	Secale	Secale_anatolicum	Secale_anatolicum	2583	9827.9	2261.8	0.26282	0.010868944	61.316	20.746	12.093	17.854	4.0609	2.7394	0.22745	0.67453	1536.7	2785.2	1265	0.59492	0.55172	0.021989114	55.829	9.892	8.5019	17.541	2.1809	1.8862	0.12433	0.8649	35	0.57082	128.9	3.6829	0	0	0	0	0	0	0	0	0	1	2
Secale_anatolicum_G050_011	valid	train	Not used	G050	Secale	Secale_anatolicum	Secale_anatolicum	9238.9	26250	4909.1	0.35195	0.01359991	107.77	24.514	15.381	31.619	5.5728	3.3141	0.17625	0.59467	5849.5	9420	3023.4	0.63314	0.62097	0.023337363	102.06	11.625	12.457	32.298	3.3047	2.7507	0.10232	0.83235	37	0.34332	190	5.1351	0	0	0	0	0	0	0	0	0	1	4
Secale_anatolicum_G050_012	Not used	test	Not used	G050	Secale	Secale_anatolicum	Secale_anatolicum	4095.9	10154	3179.2	0.40336	0.009841159	77.445	23.357	8.7167	21.465	5.4825	2.0501	0.25542	0.37392	2435.5	3622.4	1657.8	0.59462	0.67235	0.024540363	73.371	7.3887	10.702	21.882	2.4189	2.076	0.11054	0.85822	33	0.42611	167.6	5.0788	0	0	0	0	0	0	0	0	0	1	2
Secale_anatolicum_G050_013	train	train	Not used	G050	Secale	Secale_anatolicum	Secale_anatolicum	6632.4	26011	4604.5	0.25499	0.008493665	101.84	28.762	13.338	29.6	5.9717	2.6866	0.20175	0.44991	2904.4	5900.8	2355.8	0.4379	0.4921	0.012161824	93.734	9.5607	10.126	31.092	2.3787	2.0099	0.076504	0.84497	32	0.31422	187.2	5.85	0	0	0	0	0	0	1	4	5	9	12
Secale_anatolicum_G050_014	test	test	Not used	G050	Secale	Secale_anatolicum	Secale_anatolicum	2639.5	10857	2401.1	0.2431	0.009486668	61.531	22.925	14.061	17.525	4.6883	2.5614	0.26751	0.54636	1201	2113.8	1144.3	0.45503	0.56819	0.018145438	56.787	8.0145	9.1599	17.905	2.0937	1.7159	0.11693	0.81955	32	0.52007	136.3	4.2594	0	0	0	0	0	0	0	0	1	2	3
Secale_anatolicum_G050_015	test	train	Not used	G050	Secale	Secale_anatolicum	Secale_anatolicum	15598	44474	8108.9	0.35072	0.008601083	195.55	21.612	15.769	57.768	4.9864	3.1739	0.086318	0.63655	8811.6	18141	5335.1	0.56493	0.48572	0.009637912	192.55	12.201	12.49	57.526	3.0125	2.2581	0.052367	0.74956	51	0.2608	238.8	4.6824	0	0	0	0	0	0	0	0	0	1	2
Secale_anatolicum_G050_016	train	valid	Not used	G050	Secale	Secale_anatolicum	Secale_anatolicum	7007	20539	4589	0.34115	0.009576596	118.96	21.223	12.069	34.058	4.8149	2.6769	0.14137	0.55598	4366.6	6610.9	2756.2	0.62318	0.66052	0.017165472	113.4	9.0715	8.8778	32.977	2.6282	2.1406	0.079696	0.81448	47	0.39511	203.5	4.3298	0	0	0	0	0	0	0	0	0	0	2
Secale_anatolicum_G050_017	valid	train	Not used	G050	Secale	Secale_anatolicum	Secale_anatolicum	4171	16293	3857.4	0.256	0.005713437	120.09	19.109	10.144	34.236	4.1601	2.1479	0.12151	0.51634	1964.4	3776.6	1963.5	0.47097	0.52015	0.00960878	115.94	7.272	7.4702	34.375	1.8172	1.4793	0.052864	0.81404	48	0.39971	203.1	4.2313	0	0	0	0	0	0	0	0	0	0	2
Secale_anatolicum_G050_018	train	train	Not used	G050	Secale	Secale_anatolicum	Secale_anatolicum	2446.8	6583.2	2178.9	0.37167	0.010909031	86.288	14.992	7.8164	25.622	3.2148	1.7886	0.12547	0.55646	1670.8	2263.6	1412.7	0.68284	0.73811	0.018663806	82.424	6.6775	6.1235	22.748	2.0027	1.5914	0.088039	0.79464	36	0.41721	121.1	3.3639	0	0	0	0	0	0	0	0	0	0	0
Secale_anatolicum_G050_019	test	train	Not used	G050	Secale	Secale_anatolicum	Secale_anatolicum	2640.3	10129	2323.7	0.26068	0.010472913	67.887	21.201	11.642	19.464	4.2719	2.4787	0.21948	0.58023	1302.2	2331.5	1187.4	0.49321	0.55853	0.019092613	59.009	8.3066	7.0988	16.859	2.0564	1.6165	0.12198	0.78608	27	0.39772	122.3	4.5296	0	0	0	0	0	0	0	0	0	2	2
Secale_anatolicum_G050_020	train	train	Not used	G050	Secale	Secale_anatolicum	Secale_anatolicum	4044.6	12832	3099.1	0.3152	0.01035966	113.27	17.616	10.403	32.383	3.5888	2.1077	0.11082	0.58725	2805.1	4139.4	2092.9	0.69354	0.67767	0.016179026	106.47	7.2004	8.2342	28.289	2.1568	1.7976	0.07624	0.83349	48	0.42376	151.9	3.1646	0	0	0	0	0	0	0	0	0	0	0
Secale_anatolicum_G050_021	train	valid	Not used	G050	Secale	Secale_anatolicum	Secale_anatolicum	4292.2	8172.6	2490.3	0.5252	0.02248568	98.335	15.128	9.3125	27.008	3.3122	1.8653	0.12264	0.5632	1684.3	2533.4	1583.9	0.39241	0.66485	0.013457263	96.34	6.6263	5.8018	27.498	1.9311	1.4148	0.070228	0.73263	40	0.40677	146.2	3.655	0	0	0	0	0	0	0	0	0	0	0
Secale_anatolicum_G050_022	test	valid	Not used	G050	Secale	Secale_anatolicum	Secale_anatolicum	3865.5	12743	2633.6	0.30335	0.015419242	60.34	26.36	13.222	16.993	5.6501	2.5809	0.3325	0.45683	1194.7	2270.6	1153.8	0.30907	0.52617	0.01751569	54.838	7.8728	8.2051	19.114	2.0885	1.5835	0.10926	0.75822	29	0.48061	149.3	5.1483	0	0	0	0	0	0	0	2	2	5	6
Secale_anatolicum_x_secale_anatolicum_G037_001	train	Not used	Not used	G037	Secale	Secale_anatolicum	Secale_anatolicum	8021.5	21437	4557.4	0.37418	0.012813296	85.753	29.966	13.389	24.049	6.2978	3.2245	0.26187	0.51205	4793.6	7604.4	2514.4	0.59759	0.63037	0.027247183	82.098	10.808	12.14	27.718	3.1402	2.7815	0.11329	0.88577	42	0.48978	183.8	4.3762	0	0	0	1	1	1	1	1	2	3	5
Secale_anatolicum_x_secale_anatolicum_G037_002	valid	Not used	Not used	G037	Secale	Secale_anatolicum	Secale_anatolicum	6320.6	11412	2760.2	0.55383	0.035809321	58.715	21.926	14.69	16.695	5.3893	3.8632	0.32281	0.7169	4628.8	6879.9	2131.1	0.73235	0.67279	0.041727894	56.065	13.244	14.763	18.321	3.54	3.2959	0.19323	0.93103	23	0.39172	66.2	2.8783	0	0	0	0	0	0	0	0	0	0	0
Secale_anatolicum_x_secale_anatolicum_G037_003	train	Not used	Not used	G037	Secale	Secale_anatolicum	Secale_anatolicum	5264.6	13333	3176.2	0.39486	0.016304533	102.06	18.838	12.053	28.669	3.9526	2.6394	0.13787	0.66775	3553.6	5341.2	2301.5	0.67501	0.66535	0.01952564	96.425	9.054	10.074	27.61	2.5861	2.1376	0.093666	0.82657	30	0.29394	104.9	3.4967	0	0	0	0	0	0	0	0	0	0	1
Secale_anatolicum_x_secale_anatolicum_G037_004	Not used	Not used	Not used	G037	Secale	Secale_anatolicum	Secale_anatolicum	3117.8	6213.7	1833.6	0.50176	0.029722397	58.223	15.885	10.534	17.293	3.7512	2.6979	0.21692	0.71919	2400.7	3235.2	1417	0.77	0.74204	0.038182763	55.098	9.4963	9.558	17.358	2.7057	2.3786	0.15587	0.87913	20	0.34351	62.3	3.115	0	0	0	0	0	0	0	0	0	0	0
Secale_anatolicum_x_secale_anatolicum_G037_005	test	Not used	Not used	G037	Secale	Secale_anatolicum	Secale_anatolicum	3783	10198	2658.8	0.37094	0.014352144	82.864	21.49	10.259	23.763	4.3077	2.3534	0.18128	0.54638	2460.4	4128.4	1732.8	0.65038	0.59596	0.021931445	76.392	8.8846	8.5554	23.839	2.4023	2.0923	0.10077	0.87094	25	0.3017	109	4.36	0	0	0	0	0	0	0	0	0	0	1
Secale_anatolicum_x_secale_anatolicum_G037_006	Not used	Not used	Not used	G037	Secale	Secale_anatolicum	Secale_anatolicum	5947	10908	3006.4	0.54517	0.024533342	81.699	20.465	11.799	22.323	4.5515	3.0828	0.20389	0.67727	4478.8	5486.3	2219.3	0.75311	0.81636	0.03459206	72.936	11.229	9.8866	21.487	3.3209	2.7825	0.15456	0.83788	24	0.29376	103.4	4.3083	0	0	0	0	0	0	0	0	0	0	0
Secale_anatolicum_x_secale_anatolicum_G037_007	train	Not used	Not used	G037	Secale	Secale_anatolicum	Secale_anatolicum	5751.7	14896	3697.5	0.38612	0.012335848	99.779	18.495	13.037	28.024	4.0326	2.9182	0.1439	0.72368	3822.9	5088.3	2381.2	0.66465	0.75134	0.020403251	97.247	9.6349	8.2834	29.32	2.6575	2.1641	0.090638	0.81432	44	0.44097	162.4	3.6909	0	0	0	0	0	0	0	0	0	0	0
Secale_anatolicum_x_secale_anatolicum_G037_008	train	Not used	Not used	G037	Secale	Secale_anatolicum	Secale_anatolicum	2939.5	8644.1	2192.7	0.34006	0.015449357	53.431	28.493	11.451	13.994	5.8501	2.3675	0.41804	0.40468	1848.8	2420.4	1136	0.62894	0.76386	0.043948696	43.314	8.996	9.3325	15.13	2.5114	2.4078	0.166	0.95873	29	0.54276	126.9	4.3759	0	0	0	0	0	2	2	2	1	2	3
Secale_anatolicum_x_secale_anatolicum_G037_009	train	Not used	Not used	G037	Secale	Secale_anatolicum	Secale_anatolicum	4107.8	9389.8	2913.8	0.43748	0.012857025	70.857	22.969	9.3271	19.827	5.1672	2.2903	0.26061	0.44326	2235.3	3040.5	1526.9	0.54415	0.73513	0.026457023	67.345	8.1052	7.6129	22.108	2.4477	2.0811	0.11072	0.85023	24	0.33871	135.8	5.6583	0	0	0	0	0	0	0	0	0	0	2
Secale_anatolicum_x_secale_anatolicum_G037_010	test	Not used	Not used	G037	Secale	Secale_anatolicum	Secale_anatolicum	7258.7	16122	4519.8	0.45023	0.010756257	99.998	24.892	9.7202	28.587	5.8919	2.342	0.2061	0.39751	4175.6	6711.7	2487.6	0.57526	0.62216	0.021349969	95.748	8.4569	11.843	31.455	2.6793	2.4583	0.085177	0.91754	40	0.40001	208	5.2	0	0	0	0	0	0	0	0	0	2	5
Secale_anatolicum_x_secale_anatolicum_G037_011	Not used	Not used	Not used	G037	Secale	Secale_anatolicum	Secale_anatolicum	3494.7	12117	2894.7	0.28841	0.009490962	76.826	27.326	10.237	20.865	6.1411	1.9942	0.29432	0.32479	1628.5	3437	1424.6	0.466	0.47383	0.017290113	70.54	9.8219	8.6922	23.996	2.1154	1.8567	0.088159	0.87768	27	0.35144	151.6	5.6148	0	0	0	0	0	0	0	1	5	7	9
Secale_anatolicum_x_secale_anatolicum_G037_012	train	Not used	Not used	G037	Secale	Secale_anatolicum	Secale_anatolicum	7496	15379	4088.9	0.48741	0.015493189	101.34	18.432	12.074	28.245	4.4101	3.1476	0.15613	0.71381	5111.5	7219.3	2749.8	0.6819	0.70803	0.023686153	94.787	11.291	10.865	28.039	3.1683	2.6372	0.113	0.83236	36	0.35525	139	3.8611	0	0	0	0	0	0	0	0	0	0	0
Secale_anatolicum_x_secale_anatolicum_G037_013	train	Not used	Not used	G037	Secale	Secale_anatolicum	Secale_anatolicum	11670	27792	5398.1	0.41989	0.016319996	100.22	36.657	13.408	28.682	7.1552	3.3725	0.24946	0.47137	7544.2	12362	3483.5	0.64647	0.62227	0.025379325	95.964	12.824	17.171	30.423	3.9693	3.0043	0.13047	0.75688	26	0.25943	170.8	6.5692	0	0	1	1	1	2	2	4	5	6	7
Secale_anatolicum_x_secale_anatolicum_G037_014	Not used	Not used	Not used	G037	Secale	Secale_anatolicum	Secale_anatolicum	4332.6	13338	3575.5	0.32483	0.007740838	90.336	26.306	10.053	25.252	5.6252	2.0181	0.22276	0.35872	2469.7	3685.9	1707	0.57003	0.67003	0.023114737	80.142	7.5254	10.2	24.704	2.275	2.107	0.09209	0.92618	40	0.44279	200	5	0	0	0	0	0	0	0	0	0	1	6
Secale_anatolicum_x_secale_anatolicum_G037_015	test	Not used	Not used	G037	Secale	Secale_anatolicum	Secale_anatolicum	2813.9	11109	2617.8	0.25331	0.008319727	83.163	18.576	11.036	23.82	4.1222	2.1756	0.17306	0.5279	1422.9	2493.6	1398.2	0.50565	0.5706	0.013961819	77.895	6.9233	7.8452	24.315	1.877	1.5988	0.077194	0.8518	33	0.39681	142.4	4.3152	0	0	0	0	0	0	0	0	0	1	3
Secale_anatolicum_x_secale_anatolicum_G037_016	train	Not used	Not used	G037	Secale	Secale_anatolicum	Secale_anatolicum	1303.5	3949.7	1335.8	0.33003	0.013436894	55.929	13.661	8.8018	15.274	2.9806	1.8379	0.19513	0.61668	827.36	1163.5	799.99	0.63472	0.71108	0.025202086	51.965	5.9534	6.3673	14.239	1.7268	1.5538	0.12127	0.89978	34	0.60791	93.6	2.7529	0	0	0	0	0	0	0	0	0	0	0
Secale_anatolicum_x_secale_anatolicum_G037_017	train	Not used	Not used	G037	Secale	Secale_anatolicum	Secale_anatolicum	3007.9	7122.7	1995.4	0.4223	0.021465352	43.097	22.85	11.907	11.931	5.4374	2.8417	0.45572	0.52263	1887	2328	1070.5	0.62734	0.81056	0.054712292	38.142	9.5783	10.032	12.567	2.9279	2.2828	0.23299	0.77967	20	0.46407	92.9	4.645	0	0	0	0	0	0	0	0	0	0	2
Secale_anatolicum_x_secale_anatolicum_G037_018	train	Not used	Not used	G037	Secale	Secale_anatolicum	Secale_anatolicum	2899.7	12030	3415.4	0.24104	0.003978163	89.71	24.234	9.3241	24.635	5.3529	2.1023	0.21728	0.39271	2361.1	4066.7	1830.4	0.81426	0.57973	0.017135306	86.089	9.237	9.2188	24.913	2.2712	1.9821	0.091164	0.8727	33	0.36785	163.2	4.9455	0	0	0	0	0	0	0	0	0	1	3
Secale_anatolicum_x_secale_anatolicum_G037_019	test	Not used	Not used	G037	Secale	Secale_anatolicum	Secale_anatolicum	3876.8	12844	3098.2	0.30183	0.009526197	78.147	20.95	11.464	22.311	4.8137	2.5006	0.21575	0.51946	2020.7	3611.9	1642.3	0.52122	0.5595	0.017375901	73.414	8.5984	8.0467	24.159	2.1904	1.8205	0.090669	0.83114	34	0.43508	141	4.1471	0	0	0	0	0	0	0	0	0	0	2
Secale_anatolicum_x_secale_anatolicum_G037_020	Not used	Not used	Not used	G037	Secale	Secale_anatolicum	Secale_anatolicum	6069.1	19475	3740.9	0.31164	0.013262378	78.298	26.53	14.328	23.333	6.1238	3.0455	0.26245	0.49732	3719.2	5390.9	2084.8	0.61281	0.68994	0.028774448	72.153	9.6876	11.975	20.638	2.9848	2.6337	0.14463	0.88237	43	0.54918	174.4	4.0558	0	0	0	0	0	0	0	1	4	6	7
Secale_cereale_E055_001	valid	Not used	Not used	E055	Secale	Secale_cereale	Secale_cereale	8893.7	24411	5647.5	0.36433	0.008277465	118.86	20.068	13.769	33.915	5.0731	2.9905	0.14958	0.58948	4682.2	8447.3	2964.9	0.52647	0.55425	0.01585517	115.9	11.377	9.7521	34.745	2.6666	2.2537	0.076747	0.84517	59	0.4964	227.2	3.8508	0	0	0	0	0	0	0	0	0	0	1
Secale_cereale_E055_002	valid	Not used	Not used	E055	Secale	Secale_cereale	Secale_cereale	8451	21483	4686	0.39337	0.013083094	122.06	22.201	14.32	34.01	4.3414	3.2372	0.12765	0.74565	5391.8	10546	3269.4	0.63801	0.51127	0.015680666	120.32	11.906	11.429	36.867	2.6882	2.2618	0.072917	0.84136	38	0.31133	140.7	3.7026	0	0	0	0	0	0	0	0	0	0	1
Secale_cereale_E055_003	test	Not used	Not used	E055	Secale	Secale_cereale	Secale_cereale	1979.9	6510.1	1771.3	0.30413	0.013295702	49.865	19.354	10.01	14.707	4.448	2.206	0.30245	0.49604	914.04	1661	877.2	0.46166	0.55038	0.023331124	45.45	7.618	8.1916	12.823	1.8684	1.7249	0.1457	0.92321	25	0.50135	93.8	3.752	0	0	0	0	0	0	0	0	0	0	0
Secale_cereale_E055_004	Not used	Not used	Not used	E055	Secale	Secale_cereale	Secale_cereale	9604.1	21343	4595.6	0.44999	0.017913804	79.09	27.128	15.757	21.714	6.6801	3.6808	0.30764	0.55103	6043.3	8587.2	2676.4	0.62924	0.70385	0.035908426	74.945	12.973	13.606	24.458	3.4037	3.0959	0.13916	0.90957	37	0.46782	158.5	4.2838	0	0	0	0	0	0	0	0	0	3	8
Secale_cereale_E055_005	train	Not used	Not used	E055	Secale	Secale_cereale	Secale_cereale	6537.6	15083	3516	0.43345	0.018534941	79.845	22.94	13.078	23.424	4.7609	3.2388	0.20325	0.6803	4129.2	6070.9	2268.6	0.63161	0.68016	0.027527019	76.193	11.212	11.372	24.294	2.8592	2.5281	0.11769	0.8842	31	0.38825	114.3	3.6871	0	0	0	0	0	0	0	0	0	0	1
Secale_cereale_E055_006	test	Not used	Not used	E055	Secale	Secale_cereale	Secale_cereale	4344.3	9574.9	2539.2	0.45371	0.021729514	58.072	21.367	13.073	16.894	5.105	2.9504	0.30218	0.57797	2680.6	4766.9	1619.4	0.61703	0.56235	0.031893541	55.731	11.039	12.134	18.161	2.8191	2.4291	0.15522	0.86167	20	0.3444	89.4	4.47	0	0	0	0	0	0	0	0	0	1	1
Secale_cereale_E055_007	valid	Not used	Not used	E055	Secale	Secale_cereale	Secale_cereale	2299.9	7349.3	2302.4	0.31294	0.008169147	76.774	16.37	8.3096	22.367	3.8148	1.7694	0.17055	0.46383	1288.3	2273.5	1208	0.56015	0.56665	0.017747383	72.135	6.741	7.2306	22.763	1.6848	1.5926	0.074015	0.9453	43	0.56008	143.1	3.3279	0	0	0	0	0	0	0	0	0	0	0
Secale_cereale_E055_008	train	Not used	Not used	E055	Secale	Secale_cereale	Secale_cereale	2424.2	5734.8	1645.7	0.42272	0.024853411	28.117	23.957	14.074	8.0252	6.1177	3.1934	0.76231	0.52203	1268.5	1571.6	738.89	0.52326	0.80712	0.07518699	22.15	10.651	10.934	7.2584	2.8636	2.6756	0.39453	0.93432	13	0.46235	62.7	4.8231	0	0	0	0	0	0	0	0	0	0	1
Secale_cereale_E055_009	train	Not used	Not used	E055	Secale	Secale_cereale	Secale_cereale	3619.2	11196	3082.3	0.32326	0.008431436	92.285	18.627	9.9839	26.458	4.2598	2.0482	0.161	0.48082	2033.2	3147.7	1634.6	0.56177	0.64592	0.017841314	86.288	6.6704	7.9445	25.152	1.9479	1.7611	0.077447	0.90411	43	0.46595	177.4	4.1256	0	0	0	0	0	0	0	0	0	0	0
Secale_cereale_E055_010	Not used	Not used	Not used	E055	Secale	Secale_cereale	Secale_cereale	5842.2	17628	3780.5	0.33143	0.011907106	76.565	25.52	13.496	20.905	6.0327	2.9823	0.28858	0.49443	2852.5	6325.9	2103.5	0.48825	0.45093	0.016478773	73.077	10.383	11.981	24.647	2.5719	2.2609	0.10435	0.87909	35	0.45713	139.5	3.9857	0	0	0	0	0	0	1	2	4	4	7
Secale_cereale_E055_011	train	Not used	Not used	E055	Secale	Secale_cereale	Secale_cereale	10774	26553	4814.1	0.40578	0.019611452	87.763	31.546	16.87	25.416	6.4633	3.9833	0.2543	0.61636	6384.5	12576	3168.5	0.59256	0.50762	0.024154262	83.047	15.568	15.181	29.154	3.433	3.1313	0.11776	0.91211	28	0.31904	120.8	4.3143	0	0	0	0	0	0	0	0	2	3	3
Secale_cereale_E055_012	Not used	Not used	Not used	E055	Secale	Secale_cereale	Secale_cereale	4059.9	8747.5	2515.8	0.46412	0.019512075	59.496	19.53	10.906	16.863	4.8825	2.7256	0.28953	0.55827	2715.4	4450.3	1614.2	0.66883	0.6106	0.033044313	57.947	9.646	10.491	18.317	2.6951	2.4758	0.14714	0.91865	25	0.42019	102.5	4.1	0	0	0	0	0	0	0	0	0	0	0
Secale_cereale_E055_013	valid	Not used	Not used	E055	Secale	Secale_cereale	Secale_cereale	7937.1	18656	3828.7	0.42544	0.021157815	70.345	24.533	15.382	20.624	6.1031	3.636	0.29592	0.59584	5304.2	7737.7	2362.4	0.66828	0.68547	0.040223569	68.202	12.45	13.79	21.87	3.4117	3.2717	0.156	0.95894	31	0.44068	124.4	4.0129	0	0	0	0	0	0	0	0	1	1	1
Secale_cereale_E055_014	test	Not used	Not used	E055	Secale	Secale_cereale	Secale_cereale	4002.2	8428.1	2131.3	0.47486	0.031186378	49.085	20.811	13.078	14.235	4.7586	3.4446	0.3343	0.72391	2603.7	3922.7	1429.2	0.65057	0.66378	0.043772766	44.617	11.602	12.569	13.757	3.118	2.5964	0.22664	0.83273	17	0.34633	64.6	3.8	0	0	0	0	0	0	0	0	0	0	0
Secale_cereale_E055_015	train	Not used	Not used	E055	Secale	Secale_cereale	Secale_cereale	1732.3	5509.5	1636.5	0.31442	0.012906227	60.127	15.177	9.7692	16.83	3.4899	1.9506	0.20735	0.55899	839	1876.7	952.13	0.48432	0.44709	0.01537221	59.472	6.9182	7.6258	20.317	1.7359	1.4885	0.085443	0.85746	21	0.34926	88.3	4.2048	0	0	0	0	0	0	0	0	0	0	0
Secale_cereale_E055_016	Not used	Not used	Not used	E055	Secale	Secale_cereale	Secale_cereale	3950.9	6563.6	2065.6	0.60193	0.033385242	50.163	19.399	10.949	14.132	5.1458	2.7605	0.36412	0.53643	2749.9	3563.3	1454.3	0.69603	0.77175	0.046341802	46.888	9.9899	12.132	15.458	2.9606	2.6819	0.19153	0.90587	19	0.37877	62.6	3.2947	0	0	0	0	0	0	0	0	0	0	0
Secale_cereale_E055_017	train	Not used	Not used	E055	Secale	Secale_cereale	Secale_cereale	4744.3	12178	3292.8	0.38958	0.011883636	92.912	20.712	9.1037	26.89	4.835	2.1451	0.1798	0.44371	2586.4	4626.7	1936.2	0.54515	0.559	0.017371682	88.69	7.5126	9.2324	28.441	2.2326	2.203	0.078499	0.98673	33	0.35518	145.7	4.4152	0	0	0	0	0	0	0	0	0	0	2
Secale_cereale_E055_018	train	Not used	Not used	E055	Secale	Secale_cereale	Secale_cereale	2531.6	7931.1	2592.1	0.3192	0.006936431	105.54	14.141	8.0601	30.78	3.2674	1.609	0.10616	0.49246	1341.1	2777.8	1523.7	0.52976	0.4828	0.00958352	101.29	6.0858	6.0875	31.452	1.5491	1.3135	0.049251	0.84796	35	0.33162	148.6	4.2457	0	0	0	0	0	0	0	0	0	0	0
Secale_cereale_E055_019	test	Not used	Not used	E055	Secale	Secale_cereale	Secale_cereale	4825.4	14231	3093.9	0.33908	0.014820025	87.028	19.358	13.487	24.831	4.2648	2.8865	0.17175	0.67685	2793.3	4742.5	1962.8	0.57888	0.58901	0.019449486	82.886	9.9995	8.0951	24.424	2.4193	2.2155	0.099055	0.91577	29	0.33323	114.9	3.9621	0	0	0	0	0	0	0	0	0	0	0
Secale_cereale_E055_020	train	Not used	Not used	E055	Secale	Secale_cereale	Secale_cereale	5834.8	12469	3367.9	0.46796	0.016798694	74.671	20.493	11.512	21.62	4.9869	2.9873	0.23066	0.59909	3378.9	5402.8	1945.8	0.5791	0.62539	0.029211725	70.743	11.06	11.834	22.428	3.0885	2.364	0.13771	0.76543	25	0.3348	118.1	4.724	0	0	0	0	0	0	0	0	0	0	0
Secale_cereale_E072_001	train	valid	Not used	E072	Secale	Secale_cereale	Secale_cereale	7107	17073	3725.3	0.41628	0.018415775	71.157	29.477	14.937	17.815	6.8115	3.4784	0.38234	0.51068	4204.1	6046.9	2103.2	0.59154	0.69514	0.035810096	63.808	11.395	14.023	21.291	3.2186	2.9206	0.15117	0.9074	28	0.3935	128.2	4.5786	0	0	0	0	0	0	2	2	4	6	7
Secale_cereale_E072_002	Not used	train	Not used	E072	Secale	Secale_cereale	Secale_cereale	5573.1	13609	3292.2	0.40951	0.016407264	69.169	25.664	12.754	19.571	5.6559	3.0773	0.289	0.5441	3559.9	5521.6	1969	0.63876	0.64471	0.03129245	66.928	11.011	11.888	22.732	3.1351	2.5654	0.13792	0.8183	26	0.37589	111.9	4.3038	0	0	0	0	0	0	0	0	0	1	2
Secale_cereale_E072_003	test	test	Not used	E072	Secale	Secale_cereale	Secale_cereale	2877.3	8878	2460.5	0.3241	0.01047614	68.355	22.135	11.002	18.732	4.3051	2.3455	0.22982	0.54488	1880.9	3407.5	1432.7	0.65368	0.55197	0.022676016	66.635	9.0006	9.4476	21.171	2.29	1.8976	0.10817	0.82865	38	0.55592	142.7	3.7553	0	0	0	0	0	0	0	0	0	0	0
Secale_cereale_E072_004	train	test	Not used	E072	Secale	Secale_cereale	Secale_cereale	10707	23171	4904.4	0.46206	0.018318043	119.33	23.11	14.887	34.183	4.834	3.5479	0.14141	0.73407	7680.5	12432	3750.8	0.71736	0.6178	0.021072128	115.08	12.313	11.974	37.854	3.5782	2.9404	0.094526	0.82177	36	0.30169	139.8	3.8833	0	0	0	0	0	0	0	0	0	1	2
Secale_cereale_E072_005	Not used	valid	Not used	E072	Secale	Secale_cereale	Secale_cereale	4218.8	10924	2922.1	0.38619	0.013446021	83.695	18.546	11.158	24.543	4.2328	2.4524	0.17246	0.57947	2802	4122.1	1866.3	0.66418	0.67979	0.022766329	80.81	8.698	8.9716	23.583	2.4947	2.1061	0.10578	0.84425	31	0.37039	124.8	4.0258	0	0	0	0	0	0	0	0	0	0	0
Secale_cereale_E072_006	Not used	train	Not used	E072	Secale	Secale_cereale	Secale_cereale	8333.8	16657	3932.6	0.50032	0.021525237	90.126	19.528	14.487	25.724	4.677	3.5793	0.18181	0.76528	6592.9	8529.6	2899.2	0.7911	0.77293	0.033621693	89.159	12.868	12.705	27.041	3.777	2.9355	0.13967	0.77721	41	0.45492	141.4	3.4488	0	0	0	0	0	0	0	0	0	0	0
Secale_cereale_E072_007	valid	valid	Not used	E072	Secale	Secale_cereale	Secale_cereale	6269.8	15069	3785.9	0.41607	0.013655295	97.977	19.32	12.442	27.149	4.3183	2.9107	0.15906	0.67402	3933	6506.7	2445.1	0.6273	0.60555	0.019946153	95.218	10.49	11.126	28.923	2.7117	2.2081	0.093757	0.81429	37	0.37764	133.8	3.6162	0	0	0	0	0	0	0	0	0	0	0
Secale_cereale_E072_008	Not used	train	Not used	E072	Secale	Secale_cereale	Secale_cereale	4689.5	17267	4065.2	0.27159	0.006170331	150.12	17.55	11.368	44.378	3.5035	2.0058	0.078947	0.57256	2922.8	5271.2	2568.2	0.62326	0.55447	0.009506328	144.6	6.7112	7.7436	41.083	1.8355	1.7404	0.044679	0.94818	57	0.37969	206.6	3.6246	0	0	0	0	0	0	0	0	0	0	0
Secale_cereale_E072_009	valid	train	Not used	E072	Secale	Secale_cereale	Secale_cereale	5968.8	18492	4117.6	0.32278	0.009619283	97.588	21.048	14	28.517	4.4561	3.1401	0.15626	0.70477	3374.2	5510.3	2246.1	0.5653	0.61233	0.018938933	92.079	10.523	9.7024	27.387	2.5605	2.2132	0.093494	0.86436	51	0.5226	185.1	3.6294	0	0	0	0	0	0	0	0	0	0	0
Secale_cereale_E072_010	train	train	Not used	E072	Secale	Secale_cereale	Secale_cereale	6326.1	19481	4737	0.32474	0.007096808	125.22	19.538	11.22	36.236	4.5267	2.2266	0.12492	0.49194	3387.9	5974	2545.7	0.53554	0.56885	0.013114164	120.43	8.1559	9.7945	36.395	2.2189	1.9152	0.060969	0.86311	66	0.52706	252	3.8182	0	0	0	0	0	0	0	0	0	0	0
Secale_cereale_E072_011	Not used	valid	Not used	E072	Secale	Secale_cereale	Secale_cereale	11379	29425	6309.6	0.38672	0.009716365	138.97	22.366	13.664	39.01	5.5729	2.9662	0.14286	0.53228	7147.8	11272	3822.3	0.62813	0.63422	0.017245333	135.36	10.807	11.042	40.72	3.0974	2.5732	0.076065	0.83076	48	0.3454	237.5	4.9479	0	0	0	0	0	0	0	0	0	1	2
Secale_cereale_E072_012	train	test	Not used	E072	Secale	Secale_cereale	Secale_cereale	7653.8	16506	3832.3	0.4637	0.019618999	94.798	19.653	15.037	27.718	4.3147	3.1292	0.15567	0.72532	4224.8	7730.9	2400.1	0.55198	0.54601	0.024334668	92.088	10.726	11.555	29.628	2.9289	2.4273	0.098854	0.82873	46	0.48524	178	3.8696	0	0	0	0	0	0	0	0	0	0	1
Secale_cereale_E072_013	test	train	Not used	E072	Secale	Secale_cereale	Secale_cereale	5502.3	16031	4365.6	0.34323	0.006858953	139.58	18.93	8.7825	39.973	3.871	2.0813	0.096838	0.53772	3250.9	5252.3	2624.2	0.59083	0.61894	0.01102345	135.51	7.3103	7.0725	40.485	2.2288	1.6613	0.055052	0.74539	46	0.32955	214.3	4.6587	0	0	0	0	0	0	0	0	0	0	0
Secale_cereale_E072_014	train	train	Not used	E072	Secale	Secale_cereale	Secale_cereale	4165.8	13696	3521.5	0.30416	0.00749057	115.71	21.877	10.056	33.549	4.118	1.916	0.12275	0.46527	2494.5	3708.7	2056.5	0.5988	0.67257	0.013485964	108.04	8.1634	6.437	31.352	1.8821	1.7146	0.060033	0.91101	50	0.43213	175.9	3.518	0	0	0	0	0	0	0	0	0	1	1
Secale_cereale_E072_015	Not used	train	Not used	E072	Secale	Secale_cereale	Secale_cereale	2524.3	7102	1859.1	0.35543	0.018692819	51.141	24.562	12.411	14.189	4.9095	2.3662	0.34601	0.48205	1469.3	2414.3	1096	0.58206	0.60855	0.030909389	47.368	8.2476	9.5517	15.935	2.312	2.1231	0.14509	0.91831	18	0.35197	79.6	4.4222	0	0	0	0	0	0	0	0	0	0	1
Secale_cereale_E072_016	test	train	Not used	E072	Secale	Secale_cereale	Secale_cereale	4902	11153	2933.7	0.43951	0.017939099	49.091	21.443	15.737	13.448	5.4247	3.7731	0.40337	0.69558	2595.3	3729.6	1505.6	0.52944	0.69587	0.037200385	46.546	12.064	10.121	16.462	3.073	2.5407	0.18667	0.82679	32	0.65185	105.6	3.3	0	0	0	0	0	0	0	0	0	0	0
Secale_cereale_E072_017	train	train	Not used	E072	Secale	Secale_cereale	Secale_cereale	6738.2	15636	3664.7	0.43095	0.017388961	64.871	24.955	14.426	18.342	5.9378	3.5767	0.32373	0.6024	4250.4	7361.7	2145.4	0.63079	0.57734	0.03448545	63.114	12.023	13.252	20.803	3.6178	2.9463	0.17391	0.81439	30	0.46246	131.3	4.3767	0	0	0	0	0	0	0	0	0	1	3
Secale_cereale_E072_018	train	valid	Not used	E072	Secale	Secale_cereale	Secale_cereale	4207.7	12677	2882.7	0.33191	0.013931321	55.016	26.116	14.407	14.727	6.054	3.0576	0.41108	0.50509	2292	3848.3	1463.7	0.54473	0.5956	0.031577237	50.007	10.546	11.791	17.285	2.7694	2.4824	0.16022	0.89635	33	0.59983	129.4	3.9212	0	0	0	0	0	0	0	0	1	2	5
Secale_cereale_E072_019	Not used	train	Not used	E072	Secale	Secale_cereale	Secale_cereale	3944.5	11351	2916.3	0.34749	0.011824654	75.398	20.906	11.488	21.098	4.6409	2.5278	0.21996	0.54476	2222.9	3583	1658.9	0.56355	0.62043	0.020402358	72.605	9.5907	8.1328	22.362	2.4424	1.9356	0.10922	0.79248	28	0.37136	123.9	4.425	0	0	0	0	0	0	0	0	1	1	1
Secale_cereale_E072_020	train	train	Not used	E072	Secale	Secale_cereale	Secale_cereale	4005.6	10959	2722.7	0.36552	0.014984315	59.825	22.349	13.47	16.837	5.1129	2.9313	0.30367	0.57332	2306.7	4186.1	1568.7	0.57587	0.55104	0.025981467	58.255	10.676	11.701	20.087	2.8421	2.2778	0.14149	0.80144	23	0.38445	118.7	5.1609	0	0	0	0	0	0	0	0	0	0	1
Secale_cereale_E072_021	Not used	valid	Not used	E072	Secale	Secale_cereale	Secale_cereale	6136.3	12070	3035.4	0.50838	0.025378532	67.583	23.861	13.14	18.898	5.3555	3.3196	0.28339	0.61991	4566.7	6092.3	2135.1	0.74421	0.74959	0.040387914	64.991	12.443	12.539	20.095	3.5101	2.942	0.17468	0.83814	25	0.36992	101.3	4.052	0	0	0	0	0	0	0	0	0	1	1
Secale_cereale_E094_001	train	Not used	Not used	E094	Secale	Secale_cereale	Secale_cereale	2315.9	6795.9	2030.8	0.34077	0.012070889	62.619	18.384	9.0457	17.599	4.091	2.0236	0.23246	0.49467	1441	2218.8	1167.3	0.62225	0.6494	0.024608301	60.539	6.6288	8.3648	19.295	2.0346	1.7443	0.10544	0.8573	33	0.52699	121	3.6667	0	0	0	0	0	0	0	0	0	0	0
Secale_cereale_E094_002	valid	Not used	Not used	E094	Secale	Secale_cereale	Secale_cereale	2594.6	13077	2817.9	0.19841	0.005671073	124.28	16.641	11.851	36.958	3.2885	1.9555	0.088981	0.59471	1353.6	3680.9	1680.2	0.52171	0.36775	0.007281131	114.26	8.4465	5.6628	33.618	1.8582	1.387	0.055273	0.74643	52	0.41841	169.6	3.2615	0	0	0	0	0	0	0	0	0	0	0
Secale_cereale_E094_003	Not used	Not used	Not used	E094	Secale	Secale_cereale	Secale_cereale	1839.6	7021.2	2303.3	0.26201	0.005220311	130.87	13.803	6.878	37.582	2.6128	1.3346	0.069522	0.51086	1082.3	2159.7	1478.4	0.58831	0.50113	0.006833144	126.33	5.1642	5.5794	35.72	1.3127	1.1261	0.036749	0.85786	55	0.42027	168.1	3.0564	0	0	0	0	0	0	0	0	0	0	0
Secale_cereale_E094_004	train	Not used	Not used	E094	Secale	Secale_cereale	Secale_cereale	1439.1	4716.8	1515.1	0.30509	0.011224298	52.62	16.975	8.3936	14.565	3.7563	1.8336	0.2579	0.48823	795.13	1165.3	813.95	0.55253	0.68229	0.02209959	48.822	6.0055	6.6487	15.676	1.6894	1.4067	0.10777	0.83263	25	0.47511	103.5	4.14	0	0	0	0	0	0	0	0	0	0	0
Secale_cereale_E094_005	train	Not used	Not used	E094	Secale	Secale_cereale	Secale_cereale	2239.9	7154.1	1897.2	0.31309	0.01384902	54.015	19.753	9.6666	15.76	4.5068	2.2008	0.28596	0.48839	1319.9	2341.3	1072.6	0.58928	0.56373	0.026611527	49.573	8.2098	8.4788	16.53	2.0457	2.0318	0.12376	0.9932	28	0.51837	108.4	3.8714	0	0	0	0	0	0	0	0	0	0	0
Secale_cereale_E094_006	train	Not used	Not used	E094	Secale	Secale_cereale	Secale_cereale	1211.1	3679.9	1205.5	0.32911	0.015781907	36.307	19.938	8.0878	10.371	4.5549	1.8465	0.43918	0.40534	701.31	992.11	585.36	0.57906	0.70689	0.046222354	28.914	8.1634	6.1627	9.4083	1.9063	1.8539	0.20261	0.97252	18	0.49577	77.5	4.3056	0	0	0	0	0	0	0	0	0	0	0
Secale_cereale_E094_007	Not used	Not used	Not used	E094	Secale	Secale_cereale	Secale_cereale	2390.4	11300	2724.6	0.21155	0.005325177	73.986	24.389	10.123	21.775	5.3157	1.8072	0.24412	0.34001	1151.2	2411.1	1154.1	0.48161	0.47749	0.016250711	67.613	7.5278	8.114	22.025	1.7641	1.6063	0.080096	0.91052	54	0.72987	218.6	4.0481	0	0	0	0	0	0	0	0	0	1	5
Secale_cereale_E094_008	test	Not used	Not used	E094	Secale	Secale_cereale	Secale_cereale	1658.1	4266.1	1592.2	0.38868	0.012838956	77.524	12.898	7.0375	21.958	2.4973	1.7327	0.11373	0.69389	1144.2	1776	1189.3	0.69005	0.64427	0.014670022	77.218	5.9346	5.259	23.41	1.6325	1.403	0.069736	0.85942	27	0.34828	82.7	3.063	0	0	0	0	0	0	0	0	0	0	0
Secale_cereale_E094_009	Not used	Not used	Not used	E094	Secale	Secale_cereale	Secale_cereale	5447.4	17153	3998.9	0.31757	0.008746978	109.46	21.266	11.448	31.583	4.5909	2.3845	0.14536	0.51948	3623.6	6162	2513.4	0.66519	0.59992	0.01558823	106.8	10.605	8.0636	34.23	2.2759	2.2423	0.06649	0.98524	61	0.5573	223.7	3.6672	0	0	0	0	0	0	0	0	0	0	0
Secale_cereale_E094_010	Not used	Not used	Not used	E094	Secale	Secale_cereale	Secale_cereale	2901	8697	2501.3	0.33356	0.010136762	78.85	23.182	7.814	21.21	4.746	1.8133	0.22376	0.38214	1818.2	2629.4	1425	0.62674	0.69147	0.02153475	73.36	7.2134	9.1609	25.054	1.9321	1.8609	0.07712	0.96312	31	0.39315	139.4	4.4968	0	0	0	0	0	0	0	0	0	0	1
Secale_cereale_E094_011	Not used	Not used	Not used	E094	Secale	Secale_cereale	Secale_cereale	1641.7	5661.9	1646.5	0.28996	0.011381605	58.443	16.143	9.0234	16.982	3.4411	1.9751	0.20263	0.57391	893.3	1687.6	942.09	0.54412	0.5293	0.01798948	54.743	6.0833	7.4087	17.267	1.6725	1.5548	0.09686	0.92962	36	0.61599	103.1	2.8639	0	0	0	0	0	0	0	0	0	0	0
Secale_cereale_E094_012	train	Not used	Not used	E094	Secale	Secale_cereale	Secale_cereale	2773	7007.5	1968.5	0.39572	0.019001794	40.982	25.308	11.346	11.566	5.7665	2.6134	0.49858	0.45328	1609	2813.8	1059	0.58022	0.57188	0.041088977	37.436	11.278	9.9715	12.922	2.5688	2.5143	0.19879	0.97878	22	0.53683	88	4	0	0	0	0	0	0	0	0	0	3	2
Secale_cereale_E094_013	train	Not used	Not used	E094	Secale	Secale_cereale	Secale_cereale	2311.6	7289.6	1946.3	0.31711	0.013661461	63.494	16.671	11.297	17.834	3.7	2.2901	0.20747	0.61905	1460	2082.1	1197.8	0.63159	0.7012	0.023380506	61.898	7.0463	7.8043	18.308	2.0396	1.8601	0.1114	0.912	35	0.55123	112.6	3.2171	0	0	0	0	0	0	0	0	0	0	0
Secale_cereale_E094_014	test	Not used	Not used	E094	Secale	Secale_cereale	Secale_cereale	1099.7	3095.3	1071	0.35528	0.018555863	39.414	14.444	8.799	10.47	3.2433	2.1046	0.30978	0.64875	641.35	1064.7	630.37	0.5832	0.60237	0.03095314	34.507	6.9626	7.7407	11.63	1.9521	1.4785	0.16785	0.75736	20	0.50743	73.4	3.67	0	0	0	0	0	0	0	0	0	0	0
Secale_cereale_E094_015	test	Not used	Not used	E094	Secale	Secale_cereale	Secale_cereale	2166.6	7558	2072.5	0.28666	0.009939739	65.467	18.333	10.55	18.098	3.9855	2.1554	0.22022	0.54078	1274	2177.8	1145.8	0.58802	0.58497	0.020338247	63.517	6.8606	7.5688	20.354	1.8123	1.633	0.08904	0.90106	40	0.611	146.9	3.6725	0	0	0	0	0	0	0	0	0	0	1
Secale_cereale_E094_016	train	Not used	Not used	E094	Secale	Secale_cereale	Secale_cereale	1482.7	6476.5	1882.8	0.22894	0.006208621	81.415	17.737	6.7126	24.1	3.5638	1.4226	0.14787	0.39921	711.4	1750.8	1015.3	0.4798	0.40633	0.009114769	72.032	6.1745	6.6962	22.568	1.4399	1.2362	0.063803	0.85853	43	0.52816	147.1	3.4209	0	0	0	0	0	0	0	0	0	0	0
Secale_cereale_E094_017	Not used	Not used	Not used	E094	Secale	Secale_cereale	Secale_cereale	929.8	3195.1	1122.9	0.29101	0.011509513	56.453	14.915	6.7972	15.094	3.1462	1.4256	0.20844	0.45316	457.48	802.17	680.17	0.49202	0.58852	0.01253698	52.764	4.7962	4.9852	16.904	1.3139	1.0197	0.077729	0.7761	19	0.33656	73.3	3.8579	0	0	0	0	0	0	0	0	0	0	0
Secale_cereale_E094_018	valid	Not used	Not used	E094	Secale	Secale_cereale	Secale_cereale	1065.4	4473.7	1438.6	0.23814	0.007186316	80.748	16.51	7.109	23.826	2.8176	1.2567	0.11826	0.44607	633.21	1121.6	904.19	0.59436	0.56455	0.010223923	75.249	4.5387	5.7624	22.912	1.2197	1.0699	0.053236	0.8772	34	0.42107	114.5	3.3676	0	0	0	0	0	0	0	0	0	0	0
Secale_cereale_E094_019	test	Not used	Not used	E094	Secale	Secale_cereale	Secale_cereale	3032.1	9005.8	2318.5	0.33669	0.013904868	49.049	27.113	11.286	13.041	6.5005	2.2812	0.49847	0.35091	1326.6	2023.1	1074.8	0.43752	0.65576	0.026717643	44.287	10.063	8.8816	14.239	2.224	2.1268	0.15619	0.9563	22	0.44853	112.5	5.1136	0	0	0	0	0	1	1	2	3	3	5
Secale_cereale_E094_020	train	Not used	Not used	E094	Secale	Secale_cereale	Secale_cereale	2436.8	7998.2	2195.1	0.30467	0.010582249	66.932	20.649	9.9784	19.41	4.59	1.9544	0.23647	0.42579	1502.7	2563.5	1298	0.61669	0.58621	0.01946353	65.11	7.5961	8.3851	21.914	1.9403	1.8736	0.088541	0.96561	35	0.52292	137.2	3.92	0	0	0	0	0	0	0	0	0	0	0
Secale_cereale_E094_021	Not used	Not used	Not used	E094	Secale	Secale_cereale	Secale_cereale	2605.3	7386.7	2298.5	0.3527	0.010536177	84.845	13.942	9.4519	23.317	3.2553	2.0416	0.13961	0.62711	1729.3	2398	1459	0.66377	0.72229	0.018149971	83.292	6.5079	7.4971	24.18	1.8569	1.6881	0.076794	0.90912	47	0.55395	137.1	2.917	0	0	0	0	0	0	0	0	0	0	0
Secale_cereale_E095_001	test	Not used	Not used	E095	Secale	Secale_cereale	Secale_cereale	1511	3863.8	1662.1	0.39107	0.009372568	75.792	13.881	6.4441	21.337	3.0104	1.3588	0.14109	0.45142	973.95	1417.2	1029.9	0.64456	0.68725	0.016367761	73.265	5.9557	5.0992	21.356	1.482	1.3852	0.069395	0.93471	35	0.46179	109.7	3.1343	0	0	0	0	0	0	0	0	0	0	0
Secale_cereale_E095_002	Not used	Not used	Not used	E095	Secale	Secale_cereale	Secale_cereale	2231.4	7961.3	2315.4	0.28028	0.007560977	95.954	14.99	9.148	28.505	3.0968	1.6992	0.10864	0.54878	1370	2774.2	1425	0.61395	0.49382	0.012226374	94.238	6.1678	6.7682	28.29	1.6248	1.4565	0.057433	0.89644	38	0.39602	137.4	3.6158	0	0	0	0	0	0	0	0	0	0	0
Secale_cereale_E095_003	valid	Not used	Not used	E095	Secale	Secale_cereale	Secale_cereale	3549.3	8084.3	2148.5	0.43903	0.023943105	54.464	26.069	9.8476	16.122	5.5637	2.5317	0.34511	0.45507	2173.2	3539.8	1365.8	0.61229	0.61392	0.034941311	51.332	8.7093	12.2	16.859	2.5669	2.3272	0.15226	0.90661	16	0.29377	81.1	5.0687	0	0	0	0	0	0	0	0	0	0	1
Secale_cereale_E095_004	valid	Not used	Not used	E095	Secale	Secale_cereale	Secale_cereale	5508.5	10219	2702.3	0.53903	0.028984589	56.676	24.714	11.936	16.164	5.7385	3.2454	0.35503	0.5656	3765.2	5135.7	1844.6	0.68352	0.73311	0.042576564	55.7	11.416	12.368	16.822	3.2876	2.8814	0.19544	0.87645	17	0.29995	75.7	4.4529	0	0	0	0	0	0	0	0	0	0	0
Secale_cereale_E095_005	train	Not used	Not used	E095	Secale	Secale_cereale	Secale_cereale	5986.7	14015	3660.8	0.42715	0.013770449	118.28	16.568	11.047	33.815	3.6667	2.6539	0.10843	0.72389	4250.6	7327.2	2704	0.71001	0.58012	0.017225885	114.1	9.9934	10.044	33.218	2.483	2.1755	0.074749	0.87618	34	0.28744	128.3	3.7735	0	0	0	0	0	0	0	0	0	0	0
Secale_cereale_E095_006	train	Not used	Not used	E095	Secale	Secale_cereale	Secale_cereale	4695.6	8927.6	2547.1	0.52596	0.025150425	57.462	27.221	11.305	15.596	5.7992	2.8166	0.37185	0.48573	3221.9	4156.1	1649.4	0.68615	0.77522	0.043606102	53.865	12.205	10.798	17.407	2.9871	2.7868	0.1716	0.93295	24	0.41767	96.7	4.0292	0	0	0	0	0	0	0	0	0	1	1
Secale_cereale_E095_007	valid	Not used	Not used	E095	Secale	Secale_cereale	Secale_cereale	5235.8	14009	2944	0.37374	0.020251342	70.083	28.197	10.462	21.684	5.9861	2.6989	0.27606	0.45088	2931.7	4623.3	1868.4	0.55994	0.63409	0.024838799	63.25	11.227	10.106	21.683	2.7573	2.6862	0.12716	0.97421	15	0.21403	92.9	6.1933	0	0	0	0	0	0	0	0	0	1	4
Secale_cereale_E095_008	Not used	Not used	Not used	E095	Secale	Secale_cereale	Secale_cereale	2208.8	7573.7	2455.4	0.29165	0.006212225	86.103	16.543	8.6609	25.051	3.868	1.5547	0.15441	0.40193	1153.3	1727.5	1190.5	0.52214	0.66804	0.014859271	81.582	6.106	5.9706	22.472	1.5483	1.4334	0.068897	0.92581	41	0.47617	154.1	3.7585	0	0	0	0	0	0	0	0	0	0	0
Secale_cereale_E095_009	train	Not used	Not used	E095	Secale	Secale_cereale	Secale_cereale	3232.4	11077	2773.7	0.2918	0.009229387	103.23	18.712	9.1686	29.01	3.8459	1.8315	0.13257	0.47626	1810.1	2799	1637.3	0.55998	0.64668	0.014070887	96.526	6.5186	6.4878	30.426	1.8119	1.6457	0.059551	0.90828	46	0.44562	180.9	3.9326	0	0	0	0	0	0	0	0	0	0	1
Secale_cereale_E095_010	Not used	Not used	Not used	E095	Secale	Secale_cereale	Secale_cereale	2173.3	6556.7	2030.4	0.33146	0.010636425	81.756	16.064	8.1538	22.019	3.4882	1.8069	0.15842	0.51802	1346.5	1994.9	1244.9	0.61958	0.67498	0.017713747	74.526	7.6829	5.7145	19.179	1.887	1.773	0.098385	0.93962	43	0.52595	121.7	2.8302	0	0	0	0	0	0	0	0	0	0	1
Secale_cereale_E095_011	Not used	Not used	Not used	E095	Secale	Secale_cereale	Secale_cereale	3772.5	6869.9	1998.5	0.54913	0.033608348	56.061	21.087	10.74	15.671	4.5764	2.8417	0.29203	0.62101	2631.6	3921.8	1527.1	0.69759	0.67144	0.036655441	54.378	10.15	11.2	17.892	2.7766	2.2927	0.15519	0.82574	19	0.33892	59	3.1053	0	0	0	0	0	0	0	0	0	0	0
Secale_cereale_E095_012	train	Not used	Not used	E095	Secale	Secale_cereale	Secale_cereale	3017.8	7885.9	2256.4	0.38268	0.014942861	61.741	21.881	9.5073	17.35	5.0353	2.153	0.29022	0.42757	1607.3	2711.4	1276.1	0.5326	0.59282	0.023433701	56.386	8.5294	9.0316	18.058	2.102	1.992	0.1164	0.94768	21	0.34013	97.1	4.6238	0	0	0	0	0	0	0	0	0	0	1
Secale_cereale_E095_013	train	Not used	Not used	E095	Secale	Secale_cereale	Secale_cereale	6721.3	13525	3460.8	0.49693	0.020543677	91.055	17.144	12.773	25.807	4.3304	3.144	0.1678	0.7261	5220.9	7014.3	2608.4	0.77677	0.74435	0.028951382	88.75	11.239	10.819	26.922	2.9848	2.7704	0.11087	0.92816	38	0.41733	117.4	3.0895	0	0	0	0	0	0	0	0	0	0	0
Secale_cereale_E095_014	Not used	Not used	Not used	E095	Secale	Secale_cereale	Secale_cereale	4073.8	11439	2886.4	0.35615	0.013008613	82.685	17.784	11.754	23.301	4.3747	2.5742	0.18775	0.58841	2343.9	3872.8	1680.8	0.57536	0.60522	0.02180877	72.683	9.2836	9.9449	21.901	2.2111	2.0714	0.10096	0.93682	32	0.38701	120	3.75	0	0	0	0	0	0	0	0	0	0	1
Secale_cereale_E095_015	valid	Not used	Not used	E095	Secale	Secale_cereale	Secale_cereale	3388.5	6745.5	1989.2	0.50234	0.027496711	48.838	25.553	9.9621	12.73	5.8524	2.6599	0.45973	0.45455	2077.2	2443.2	1172.1	0.613	0.85034	0.050508417	39.362	10.729	10.532	11.21	2.843	2.7385	0.2536	0.96323	13	0.26618	78	6	0	0	0	0	0	0	0	0	0	0	2
Secale_cereale_E095_016	train	Not used	Not used	E095	Secale	Secale_cereale	Secale_cereale	8056.5	21077	4618.5	0.38224	0.012419128	146.98	16.649	13.771	42.866	3.6734	2.8645	0.085695	0.77987	6522	9404.3	3677.4	0.80953	0.69353	0.016122786	141.84	9.9199	10.131	38.647	2.7807	2.4708	0.071953	0.88855	66	0.44905	182.8	2.7697	0	0	0	0	0	0	0	0	0	0	0
Secale_cereale_E095_017	train	Not used	Not used	E095	Secale	Secale_cereale	Secale_cereale	3024.3	10761	3120.7	0.28104	0.005672765	125.98	16.186	7.4342	37.101	3.4874	1.5734	0.093998	0.45111	1804.3	3015.7	1845.7	0.5966	0.59827	0.009759673	123.46	5.8017	6.2335	36.57	1.6232	1.3906	0.044387	0.85667	49	0.38894	192.7	3.9327	0	0	0	0	0	0	0	0	0	0	0
Secale_cereale_E095_018	Not used	Not used	Not used	E095	Secale	Secale_cereale	Secale_cereale	6754.4	18776	4291.5	0.35975	0.010880462	104.97	19.656	13.201	30.305	4.6333	2.9555	0.15289	0.63793	4132	7713.2	2518.6	0.61175	0.53571	0.020143928	97.993	10.751	10.937	29.667	2.545	2.2886	0.085785	0.89925	40	0.38108	171.6	4.29	0	0	0	0	0	0	0	0	0	0	0
Secale_cereale_E095_019	Not used	Not used	Not used	E095	Secale	Secale_cereale	Secale_cereale	3694.2	12224	3240.7	0.30221	0.007558323	81.434	24.439	11.236	21.742	5.5513	2.0159	0.25532	0.36316	2017.3	2827.5	1520	0.54606	0.71345	0.021842952	70.89	8.8943	6.8776	21.818	2.1378	1.9445	0.097983	0.90955	42	0.51576	181.5	4.3214	0	0	0	0	0	0	0	0	0	0	4
Secale_cereale_E095_020	train	Not used	Not used	E095	Secale	Secale_cereale	Secale_cereale	5283	11997	3072.6	0.44038	0.018136115	76.317	19.919	12.522	21.911	4.5495	2.9576	0.20763	0.65022	3362.5	5288.1	1998.9	0.63648	0.63586	0.026684097	72.328	10.51	11.032	23.172	2.7695	2.475	0.11952	0.89366	26	0.34068	104.1	4.0038	0	0	0	0	0	0	0	0	0	0	0
Secale_cereale_E095_021	train	Not used	Not used	E095	Secale	Secale_cereale	Secale_cereale	5346.9	13691	3453	0.39054	0.013089273	108.61	19.047	11.381	31.52	3.7192	2.6341	0.118	0.70825	3662.2	5297.3	2419.1	0.68492	0.69133	0.017857628	102.22	9.5906	8.3518	29.687	2.5781	2.0692	0.086843	0.80261	40	0.36828	134.7	3.3675	0	0	0	0	0	0	0	0	0	0	0
Secale_cereale_E095_022	test	Not used	Not used	E095	Secale	Secale_cereale	Secale_cereale	4017	12070	3377.1	0.33282	0.007897198	117.59	17.887	8.877	34.459	3.8601	1.8692	0.11202	0.48423	2463.4	3676.8	2071.3	0.61325	0.66992	0.01287188	112.35	6.7063	7.8756	32.667	1.937	1.7667	0.059297	0.91206	44	0.37419	179.4	4.0773	0	0	0	0	0	0	0	0	0	0	0
Secale_cereale_E095_023	Not used	Not used	Not used	E095	Secale	Secale_cereale	Secale_cereale	2944.2	8731.2	2417	0.3372	0.01157193	99.725	13.672	10.451	27.763	2.9555	2.2737	0.10645	0.76933	2120.5	3724.5	1739.7	0.72024	0.56935	0.016097357	94.422	7.7489	9.3657	25.157	1.9897	1.9243	0.079091	0.96714	46	0.46127	127	2.7609	0	0	0	0	0	0	0	0	0	0	0
Secale_cereale_E095_024	train	Not used	Not used	E095	Secale	Secale_cereale	Secale_cereale	3723.1	8339.4	2412.6	0.44644	0.018606066	76.057	15.23	11.506	21.687	3.333	2.7937	0.15369	0.83817	2512.9	3783.8	1745.9	0.67497	0.6642	0.022366264	73.237	9.6973	8.2274	21.685	2.3094	2.117	0.1065	0.91671	27	0.355	77.2	2.8593	0	0	0	0	0	0	0	0	0	0	0
Secale_cereale_G056_001	valid	Not used	Not used	G056	Secale	Secale_cereale	Secale_cereale	5469.9	14596	3771.3	0.37475	0.010514452	120.44	16.298	11.112	34.921	3.5561	2.5426	0.10183	0.71498	3472.3	6037.2	2520.6	0.6348	0.57509	0.014191353	115.56	8.717	9.0164	33.752	2.3204	1.996	0.068748	0.8602	49	0.40685	147.3	3.0061	0	0	0	0	0	0	0	0	0	0	0
Secale_cereale_G056_002	train	Not used	Not used	G056	Secale	Secale_cereale	Secale_cereale	3911.9	8851.7	2455.9	0.44194	0.019473525	66.607	19.952	11.986	19.009	3.9843	2.9975	0.2096	0.7524	2654.1	3715.7	1692.4	0.67847	0.71431	0.027392183	64.613	9.8149	9.1748	20.06	2.8469	2.2278	0.14192	0.78255	31	0.46541	103.1	3.3258	0	0	0	0	0	0	0	0	0	0	0
Secale_cereale_G056_003	train	Not used	Not used	G056	Secale	Secale_cereale	Secale_cereale	3147.6	7294.1	2260.4	0.43153	0.016169787	64.876	16.568	10.64	18.895	3.5326	2.5977	0.18696	0.73536	2065.7	3100.8	1434.8	0.65627	0.66619	0.02723087	64.099	8.3167	9.6725	19.866	2.3922	2.0622	0.12042	0.86204	33	0.50866	97.1	2.9424	0	0	0	0	0	0	0	0	0	0	0
Secale_cereale_G056_004	Not used	Not used	Not used	G056	Secale	Secale_cereale	Secale_cereale	6249.1	14610	3568	0.42774	0.016205466	75.903	24.852	11.942	21.197	6.0535	2.7966	0.28558	0.46199	3502.1	5005.4	2027.4	0.56041	0.69965	0.027742135	72.018	10.411	10.787	22.656	2.9124	2.4409	0.12855	0.83811	27	0.35572	129	4.7778	0	0	0	0	0	0	0	0	1	1	1
Secale_cereale_G056_005	test	Not used	Not used	G056	Secale	Secale_cereale	Secale_cereale	5105.3	11529	3157.7	0.44283	0.015603824	78.877	17.858	12.847	22.053	4.2399	2.9962	0.19226	0.70672	2922.8	4572	1940.1	0.57251	0.63927	0.022050933	76.896	10.931	10.052	23.982	2.5061	2.1697	0.1045	0.86579	31	0.39302	97.4	3.1419	0	0	0	0	0	0	0	0	0	0	0
Secale_cereale_G056_006	Not used	Not used	Not used	G056	Secale	Secale_cereale	Secale_cereale	3862.7	8635.9	2670.2	0.44728	0.014772422	82.103	15.783	11.768	23.542	3.6013	2.5573	0.15297	0.71016	2690.8	3377.2	1773.3	0.69662	0.79673	0.024474697	80.57	8.1868	8.0013	24.188	2.4088	2.0755	0.099588	0.86165	43	0.52373	131	3.0465	0	0	0	0	0	0	0	0	0	0	0
Secale_cereale_G056_007	train	Not used	Not used	G056	Secale	Secale_cereale	Secale_cereale	5859.2	14131	3396.2	0.41464	0.016519542	78.794	18.59	15.577	21.289	4.3388	3.3776	0.20381	0.77852	2876.2	4473	1913.7	0.49089	0.64294	0.02224937	76.628	9.4679	10.067	22.329	2.602	2.2008	0.11653	0.84583	38	0.48227	125.7	3.3079	0	0	0	0	0	0	0	0	0	1	1
Secale_cereale_G056_008	Not used	Not used	Not used	G056	Secale	Secale_cereale	Secale_cereale	9057.8	16692	4182.5	0.54265	0.021136775	76.226	25.445	13.284	20.832	6.0843	3.5865	0.29206	0.58948	5686.4	7899.1	2543.9	0.6278	0.71992	0.03702336	72.931	12.377	13.277	24.253	3.6486	3.0434	0.15044	0.83413	27	0.35421	119.8	4.437	0	0	0	0	0	0	0	0	0	0	1
Secale_cereale_G056_009	train	Not used	Not used	G056	Secale	Secale_cereale	Secale_cereale	4879.2	11370	2659.5	0.42911	0.023856041	49.554	28.609	14.648	13.493	6.1459	3.6279	0.45548	0.5903	2596.6	4051	1466.9	0.53219	0.64049	0.040263331	44.981	12.147	12.032	14.909	2.9578	2.8551	0.19838	0.96528	16	0.32288	79.9	4.9938	0	0	0	0	0	0	0	0	1	3	4
Secale_cereale_G056_010	Not used	Not used	Not used	G056	Secale	Secale_cereale	Secale_cereale	6538.1	16988	4249.4	0.38486	0.010500776	90.255	21.527	13.853	24.162	5.1272	3.025	0.2122	0.59003	3620.1	6282.2	2281.3	0.55369	0.57625	0.02080631	87.128	9.9561	9.9399	28.277	2.6849	2.2186	0.094949	0.82634	53	0.58723	182.3	3.4396	0	0	0	0	0	0	0	0	0	0	0
Secale_cereale_G056_011	valid	Not used	Not used	G056	Secale	Secale_cereale	Secale_cereale	14949	28814	6307	0.51882	0.01679024	87.545	30.039	17.087	24.405	7.3492	4.289	0.30113	0.5836	8620.4	13563	3402.1	0.57665	0.6356	0.035572528	83.977	14.357	16.562	27.22	4.2271	3.2041	0.15529	0.75799	29	0.33126	159	5.4828	0	0	0	0	0	0	0	0	0	3	8
Secale_cereale_G056_012	train	Not used	Not used	G056	Secale	Secale_cereale	Secale_cereale	6391.4	13679	3795.2	0.46722	0.014086046	101.71	17.257	11.52	28.959	4.0046	2.8909	0.13828	0.72195	4336.1	6459.2	2574.8	0.67843	0.6713	0.020762001	99.138	10.069	10.347	28.828	2.8081	2.3098	0.09741	0.82255	41	0.4031	143.5	3.5	0	0	0	0	0	0	0	0	0	0	0
Secale_cereale_G056_013	test	Not used	Not used	G056	Secale	Secale_cereale	Secale_cereale	5927.9	16907	4452	0.35061	0.007506498	138.79	16.767	11.012	40.15	3.5761	2.3786	0.089068	0.66517	3427.5	6721.1	2782.8	0.57819	0.50993	0.010275668	137.07	8.303	8.4691	41.523	2.1748	1.7523	0.052376	0.80573	51	0.36745	187.5	3.6765	0	0	0	0	0	0	0	0	0	0	0
Secale_cereale_G056_014	Not used	Not used	Not used	G056	Secale	Secale_cereale	Secale_cereale	5128.2	11328	3011.9	0.4527	0.018143012	75.13	16.712	14.681	21.279	3.8782	3.3073	0.18226	0.85273	3559.7	5048.8	2067.3	0.69413	0.70505	0.027034442	73.231	10.714	9.8636	21.77	2.801	2.5023	0.12867	0.89335	38	0.50579	106.4	2.8	0	0	0	0	0	0	0	0	0	0	0
Secale_cereale_G056_015	Not used	Not used	Not used	G056	Secale	Secale_cereale	Secale_cereale	3288.3	8258.2	2111.9	0.39819	0.02163834	38.039	27.874	14.058	10.334	6.0509	3.3272	0.58551	0.54991	1582.8	2192.1	1013.1	0.48134	0.72208	0.04541468	32.859	10.658	11.298	10.036	2.8366	2.4278	0.28264	0.85591	21	0.55207	88.8	4.2286	0	0	0	0	0	0	0	0	1	1	3
Secale_cereale_G056_016	valid	Not used	Not used	G056	Secale	Secale_cereale	Secale_cereale	5627.7	13430	3385.2	0.41904	0.015388986	88.826	17.156	15.742	24.911	3.7932	3.2991	0.15227	0.86968	3543.8	5845.7	2277.5	0.62971	0.60623	0.020038461	85.53	10.569	9.5752	27.367	2.5454	2.3021	0.093011	0.90441	39	0.43906	106.1	2.7205	0	0	0	0	0	0	0	0	0	0	0
Secale_cereale_G056_017	train	Not used	Not used	G056	Secale	Secale_cereale	Secale_cereale	2949	8757.4	2211.9	0.33674	0.015147962	58.432	19.692	11.071	17.074	4.3261	2.5746	0.25337	0.5951	1526.6	2987.4	1282.3	0.51766	0.51103	0.020834482	56.058	8.6137	9.6481	18.321	2.3929	1.7853	0.13061	0.7461	27	0.46208	107.9	3.9963	0	0	0	0	0	0	0	0	0	0	1
Secale_cereale_G056_018	test	Not used	Not used	G056	Secale	Secale_cereale	Secale_cereale	4163.8	9678.7	3129.4	0.4302	0.010663447	103.18	18.456	8.5863	28.957	4.0502	1.9746	0.13987	0.48756	2621.3	3998	1941.8	0.62955	0.65589	0.017689725	96.842	7.0679	8.7188	28.001	2.2194	1.8928	0.079263	0.85283	34	0.32951	137.1	4.0324	0	0	0	0	0	0	0	0	0	0	0
Secale_cereale_G056_019	Not used	Not used	Not used	G056	Secale	Secale_cereale	Secale_cereale	6144.4	18874	5031.8	0.32555	0.005585859	164.34	17.279	9.6798	47.325	4.1374	1.8764	0.087427	0.45352	3224.7	7051.1	2853.8	0.52482	0.45733	0.008433525	161.18	7.2212	9.3494	49.75	1.9694	1.6768	0.039586	0.85142	59	0.35901	260.8	4.4203	0	0	0	0	0	0	0	0	0	0	0
Secale_cereale_G056_020	valid	Not used	Not used	G056	Secale	Secale_cereale	Secale_cereale	4064.6	9474.2	2429.1	0.42901	0.02172704	48.117	24.338	14.814	13.227	5.3747	3.539	0.40635	0.65845	2079	3217.5	1296.2	0.51149	0.64614	0.037410546	44.115	10.37	11.764	13.144	2.647	2.5005	0.20139	0.94465	20	0.41566	73.4	3.67	0	0	0	0	0	0	0	0	0	1	1
Secale_cereale_G057_001	train	Not used	Not used	G057	Secale	Secale_cereale	Secale_cereale	10747	26675	6322.5	0.40288	0.008614084	146	19.384	12.699	41.332	4.7335	3.0618	0.11452	0.64684	6825.8	10881	3860.1	0.63513	0.6273	0.01526907	142.43	11.156	9.2111	42.833	3.0759	2.3561	0.071812	0.766	63	0.4315	257.9	4.0937	0	0	0	0	0	0	0	0	0	0	0
Secale_cereale_G057_002	train	Not used	Not used	G057	Secale	Secale_cereale	Secale_cereale	3014.2	6075.2	2169.6	0.49615	0.016768964	80.698	11.186	9.4298	23.347	3.0549	2.2059	0.13085	0.72229	2233.6	3003.4	1584.9	0.74102	0.74369	0.023621438	79.009	7.4532	7.9632	22.006	2.2473	1.8919	0.10212	0.84184	37	0.4585	91.9	2.4838	0	0	0	0	0	0	0	0	0	0	0
Secale_cereale_G057_003	train	Not used	Not used	G057	Secale	Secale_cereale	Secale_cereale	2795.1	7256.6	2426.6	0.38518	0.010306264	82.661	19.662	7.7668	23.609	4.2473	1.7029	0.1799	0.40093	1646.9	2619.2	1455	0.58919	0.62877	0.01659765	78.162	7.4125	6.9524	23.684	1.9691	1.7526	0.083141	0.89002	28	0.33873	120.9	4.3179	0	0	0	0	0	0	0	0	0	0	0
Secale_cereale_G057_004	valid	Not used	Not used	G057	Secale	Secale_cereale	Secale_cereale	6078	15097	4517.7	0.4026	0.007552146	107.37	21.56	9.2255	31.389	5.035	2.2069	0.16041	0.43834	3413.6	5548.1	2352	0.56162	0.61528	0.016881632	103.93	8.1465	9.9661	31.766	2.4631	1.9733	0.077539	0.80112	41	0.38185	206.3	5.0317	0	0	0	0	0	0	0	0	0	0	1
Secale_cereale_G057_005	test	Not used	Not used	G057	Secale	Secale_cereale	Secale_cereale	5495.8	11307	3473.5	0.48605	0.013585044	91.603	22.334	8.4991	26.075	5.6475	2.0613	0.21658	0.365	3392.9	4567.7	2139.3	0.61737	0.74278	0.022162981	86.105	10.945	8.9228	25.441	2.4971	2.4171	0.098151	0.96796	26	0.28383	130.1	5.0038	0	0	0	0	0	0	0	0	0	1	1
Secale_cereale_G057_006	Not used	Not used	Not used	G057	Secale	Secale_cereale	Secale_cereale	8266.8	15539	3778.6	0.53199	0.02387719	80.984	20.079	14.453	22.614	5.2121	3.7226	0.23048	0.71422	5363	6982	2508.6	0.64874	0.76822	0.034341753	74.3	12.987	10.929	20.875	3.6622	3.0888	0.17543	0.84343	24	0.29636	93.9	3.9125	0	0	0	0	0	0	0	0	0	0	0
Secale_cereale_G057_007	Not used	Not used	Not used	G057	Secale	Secale_cereale	Secale_cereale	6773.9	12507	3365	0.54163	0.022699876	83.752	17.51	13.297	23.72	4.3094	3.3864	0.18168	0.78588	4742.7	6231.6	2367.1	0.70014	0.76106	0.031967054	77.971	11.941	11.043	21.442	3.3485	2.765	0.15617	0.82574	33	0.39402	93	2.8182	0	0	0	0	0	0	0	0	0	0	0
Secale_cereale_G057_008	train	Not used	Not used	G057	Secale	Secale_cereale	Secale_cereale	2793.7	6039.1	1962.6	0.46261	0.019461005	48.837	21.144	8.8985	13.553	5.2558	2.2469	0.38779	0.42749	1762.8	2249.6	1113.9	0.63097	0.78357	0.042380746	46.093	7.6084	9.1021	14.382	2.5045	2.1927	0.17414	0.87552	22	0.45048	93.8	4.2636	0	0	0	0	0	0	0	0	0	0	0
Secale_cereale_G057_009	Not used	Not used	Not used	G057	Secale	Secale_cereale	Secale_cereale	5155.6	10601	3064.2	0.48632	0.017414388	67.907	19.485	12.221	18.785	4.9039	3.02	0.26105	0.61576	3288.3	4420.1	1768.2	0.63781	0.74394	0.036868021	61.493	10.217	10.586	18.513	3.1733	2.4193	0.17141	0.76237	25	0.36815	116.6	4.664	0	0	0	0	0	0	0	0	0	0	0
Secale_cereale_G057_010	Not used	Not used	Not used	G057	Secale	Secale_cereale	Secale_cereale	10132	19683	4812.5	0.51475	0.017361181	107.83	19.859	13.211	30.254	4.7993	3.5433	0.15863	0.73829	7396.4	9599.4	3377.9	0.73001	0.7705	0.026754789	105.26	13.022	10.995	32.836	3.6564	2.9081	0.11136	0.79535	43	0.39879	161.8	3.7628	0	0	0	0	0	0	0	0	0	0	0
Secale_cereale_G057_011	test	Not used	Not used	G057	Secale	Secale_cereale	Secale_cereale	6625.5	13517	3218.6	0.49017	0.024816322	67.373	20.242	15.441	19.035	4.9432	3.8354	0.25969	0.7759	4480.3	6294.5	2158	0.67621	0.71177	0.037649654	61.789	13.083	12.047	16.702	3.4617	3.0187	0.20726	0.87203	33	0.48981	108.4	3.2848	0	0	0	0	0	0	0	0	0	0	0
Secale_cereale_G057_012	train	Not used	Not used	G057	Secale	Secale_cereale	Secale_cereale	11009	21912	5461.6	0.5024	0.014022879	121.22	20.813	14.113	33.89	5.3411	3.112	0.1576	0.58265	7624.8	10939	3627.1	0.69262	0.69701	0.022965687	116.86	12.232	12.777	35.146	3.3675	2.7476	0.095815	0.81592	48	0.39597	183.7	3.8271	0	0	0	0	0	0	0	0	0	0	0
Secale_cereale_G057_013	Not used	Not used	Not used	G057	Secale	Secale_cereale	Secale_cereale	8374.6	18600	5052.4	0.45025	0.010250289	165.31	16.12	12.182	45.783	3.3306	2.8353	0.072748	0.85131	6467.7	9155.9	3921.4	0.7723	0.7064	0.013076076	161.81	10.518	9.3131	44.979	2.7401	2.3627	0.06092	0.86227	63	0.38111	186	2.9524	0	0	0	0	0	0	0	0	0	0	0
Secale_cereale_G057_014	Not used	Not used	Not used	G057	Secale	Secale_cereale	Secale_cereale	10679	19289	4246.6	0.55364	0.02806973	71.544	28.475	16.506	19.671	6.8027	4.1146	0.34582	0.60485	6981.3	9737.7	2780.3	0.65372	0.71694	0.042746321	67.639	15.042	15.105	21.76	4.2207	3.417	0.19396	0.80958	26	0.36341	110.7	4.2577	0	0	0	0	0	0	0	0	1	4	5
Secale_cereale_G057_015	Not used	Not used	Not used	G057	Secale	Secale_cereale	Secale_cereale	9686.2	20058	5587.3	0.4829	0.010139161	163.13	16.852	10.956	46.372	3.9272	2.682	0.08469	0.68301	7334.1	11140	4118.1	0.75717	0.65833	0.01451791	161.07	10.645	10.476	44.691	3.0074	2.3052	0.067294	0.76651	64	0.39232	228.5	3.5703	0	0	0	0	0	0	0	0	0	0	0
Secale_cereale_G057_016	train	Not used	Not used	G057	Secale	Secale_cereale	Secale_cereale	11258	18869	4500.7	0.59667	0.026204955	94.16	19.804	15.855	26.414	5.1526	4.1065	0.19507	0.797	7819.6	10287	3374.1	0.69456	0.76017	0.030005188	90.824	14.426	13.613	27.875	3.4593	3.3701	0.1241	0.97421	33	0.35047	110.1	3.3364	0	0	0	0	0	0	0	0	0	0	0
Secale_cereale_G057_017	Not used	Not used	Not used	G057	Secale	Secale_cereale	Secale_cereale	7332.9	15741	4454	0.46586	0.011471019	127.16	16.834	12.125	35.606	4.1275	2.5776	0.11592	0.62455	5308.9	7259.6	3115.5	0.72398	0.73135	0.017568187	124.42	8.7649	10.336	37.101	2.8077	2.2631	0.075678	0.80603	56	0.44037	177.1	3.1625	0	0	0	0	0	0	0	0	0	0	0
Secale_cereale_G057_018	test	Not used	Not used	G057	Secale	Secale_cereale	Secale_cereale	10307	24923	5766.3	0.41357	0.010444171	148.58	19.012	12.76	41.336	4.3683	3.0787	0.10568	0.70478	7122.5	11629	3972.8	0.691	0.61247	0.015250214	145.64	11.336	9.962	42.567	3.0969	2.3888	0.072752	0.77136	53	0.35671	216	4.0755	0	0	0	0	0	0	0	0	0	0	0
Secale_cereale_G057_019	Not used	Not used	Not used	G057	Secale	Secale_cereale	Secale_cereale	7599.7	12733	3097	0.59685	0.036649698	65.611	20.148	14.64	18.881	5.2412	3.8439	0.2776	0.7334	5531.8	7584.6	2366.4	0.72789	0.72937	0.043528088	62.811	13.881	13.806	19.814	3.8129	3.2008	0.19244	0.83946	20	0.30483	68.3	3.415	0	0	0	0	0	0	0	0	0	0	0
Secale_cereale_G057_020	train	Not used	Not used	G057	Secale	Secale_cereale	Secale_cereale	20117	34799	6758.2	0.5781	0.02471351	113.78	24.107	18.621	31.973	6.4036	4.7377	0.20028	0.73988	14786	20972	5159	0.73499	0.70468	0.030012761	112	15.988	17.261	34.416	4.4367	3.9897	0.12891	0.89925	40	0.35156	141.3	3.5325	0	0	0	0	0	0	0	0	0	0	0
Secale_segetale_G052_001	train	train	Not used	G052	Secale	Secale_segetale	Secale_segetale	17835	35553	5843.8	0.50166	0.030044247	93.787	30.498	19.533	28.195	7.1538	4.9676	0.25373	0.69448	11338	18947	4313.9	0.63571	0.59845	0.030183098	90.182	18.18	15.703	30.098	4.2746	3.8126	0.14203	0.89192	18	0.19192	93.5	5.1944	0	0	0	0	0	0	1	2	3	3	5
Secale_segetale_G052_002	train	train	Not used	G052	Secale	Secale_segetale	Secale_segetale	17231	43038	6604.4	0.40036	0.019427727	128	29.099	17.84	36.552	6.3622	4.2542	0.17406	0.66861	12188	19558	4828.7	0.70732	0.62318	0.024869975	123.23	14.76	16.723	38.446	3.9544	3.34	0.10286	0.84464	41	0.32031	191.1	4.661	0	0	0	0	0	0	0	2	4	7	9
Secale_segetale_G052_003	Not used	valid	Not used	G052	Secale	Secale_segetale	Secale_segetale	12945	25338	4959.8	0.51091	0.025888849	95.021	25.886	16.66	26.587	6.3608	4.148	0.23924	0.65222	7712.9	11140	3379.1	0.5958	0.69235	0.029062528	89.669	14.236	12.591	27.799	3.9363	3.0723	0.1416	0.78051	20	0.21048	119.4	5.97	0	0	0	0	0	0	0	0	0	3	6
Secale_segetale_G052_004	valid	train	Not used	G052	Secale	Secale_segetale	Secale_segetale	8756.1	21288	4209.6	0.41132	0.019373142	78.071	33.327	14.632	21.753	7.2406	3.3468	0.33285	0.46224	4914.4	8826.2	2586.7	0.56125	0.55672	0.026302918	74.037	15.048	12.688	24.107	3.2795	3.24	0.13604	0.98796	25	0.32022	119.9	4.796	0	0	0	0	0	1	4	6	6	5	5
Secale_segetale_G052_005	valid	train	Not used	G052	Secale	Secale_segetale	Secale_segetale	2719.8	7459.7	2051.7	0.3646	0.01614483	60.325	19.083	8.6525	17.64	4.564	2.2679	0.25874	0.49695	1170.5	2828.4	1232	0.43037	0.41385	0.013810577	56.083	7.8173	9.9031	19.098	2.0672	1.8985	0.10824	0.91837	15	0.24865	76	5.0667	0	0	0	0	0	0	0	0	0	1	1
Secale_segetale_G052_006	train	train	Not used	G052	Secale	Secale_segetale	Secale_segetale	5028.1	9783.4	3162	0.51394	0.01507382	79.04	22.199	7.763	22.635	5.6475	2.1011	0.2495	0.37198	2928.7	3973.3	1785	0.58247	0.7371	0.028427341	71.527	7.3011	10.872	20.133	2.6519	2.3577	0.13172	0.88905	23	0.29099	129.6	5.6348	0	0	0	0	0	0	0	0	0	0	0
Secale_segetale_G052_007	valid	valid	Not used	G052	Secale	Secale_segetale	Secale_segetale	4725.3	12279	2857.2	0.38482	0.018044214	71.133	27.254	10.854	21.313	5.4275	2.5628	0.25466	0.47216	2486.2	5169.7	1837.5	0.52614	0.48093	0.01877981	66.84	9.2459	11.943	23.441	2.5989	2.2115	0.11087	0.85095	20	0.28116	98	4.9	0	0	0	0	0	0	0	0	0	0	1
Secale_segetale_G052_008	test	train	Not used	G052	Secale	Secale_segetale	Secale_segetale	12919	26861	5677.8	0.48098	0.017187735	125.39	23.688	13.966	34.911	5.3657	3.5901	0.1537	0.66913	9329.3	13905	4086	0.72211	0.66949	0.024049395	121.7	12.495	12.861	37.628	3.6054	3.1004	0.095817	0.85993	46	0.36685	190.4	4.1391	0	0	0	0	0	0	0	0	0	0	3
Secale_segetale_G052_009	valid	valid	Not used	G052	Secale	Secale_segetale	Secale_segetale	8146.7	19468	4617.3	0.41847	0.012708676	111.96	23.984	11.761	30.495	5.557	2.6504	0.18223	0.47695	3906.6	6671.8	2735.1	0.47953	0.58554	0.014059808	105.4	10.613	11.075	30.606	2.7479	2.1921	0.089781	0.79775	30	0.26795	167.7	5.59	0	0	0	0	0	0	0	1	1	3	8
Secale_segetale_G052_010	train	train	Not used	G052	Secale	Secale_segetale	Secale_segetale	7088.6	16307	4472.6	0.43471	0.010586244	136.86	20.957	9.1897	38.76	4.5295	2.2303	0.11686	0.49238	4582.4	7364.6	3097.1	0.64645	0.62246	0.013323595	133.56	8.8672	8.8335	39.492	2.6515	2.0561	0.067142	0.77542	40	0.29226	183.9	4.5975	0	0	0	0	0	0	0	0	0	1	4
Secale_segetale_G052_011	Not used	train	Not used	G052	Secale	Secale_segetale	Secale_segetale	2764.8	8432.9	2310.4	0.32786	0.011683341	64.99	22.534	9.0742	18.442	4.9938	2.0414	0.27078	0.4088	1284.3	2290.7	1192.3	0.46452	0.56072	0.018343299	55.699	7.1704	8.893	16.904	1.9963	1.7356	0.1181	0.86939	27	0.41545	112.3	4.1593	0	0	0	0	0	0	0	0	1	1	3
Secale_segetale_G052_012	Not used	valid	Not used	G052	Secale	Secale_segetale	Secale_segetale	3761.6	12085	2785.5	0.31126	0.012340617	92.53	18.772	11.945	27.184	3.8613	2.403	0.14204	0.62236	2114.2	4349.7	1797.1	0.56205	0.48603	0.014516988	89.462	8.3235	9.3291	28.922	2.1552	1.8552	0.074518	0.86081	29	0.31341	124.7	4.3	0	0	0	0	0	0	0	0	0	0	0
Secale_segetale_G052_013	train	train	Not used	G052	Secale	Secale_segetale	Secale_segetale	6144.1	12002	2777.5	0.51191	0.033208975	62.046	21.794	13.845	18.792	5.127	3.5015	0.27283	0.68299	4331.2	6728.8	2085.7	0.70494	0.6437	0.038972842	60.633	11.686	13.234	18.652	3.5379	2.9418	0.18968	0.83151	21	0.33846	75.7	3.6048	0	0	0	0	0	0	0	0	0	0	0
Secale_segetale_G052_014	valid	valid	Not used	G052	Secale	Secale_segetale	Secale_segetale	6335	12270	3114.5	0.51628	0.025039714	87.063	20.345	12.091	24	4.5873	3.0805	0.19114	0.67153	4847.7	6788.6	2470.2	0.76522	0.71409	0.02938842	83.909	10.882	11.412	24.617	3.2252	2.5917	0.13102	0.80357	31	0.35606	101.9	3.2871	0	0	0	0	0	0	0	0	0	0	0
Secale_segetale_G052_015	valid	test	Not used	G052	Secale	Secale_segetale	Secale_segetale	15778	31220	6094.3	0.50538	0.020731634	110.69	29.16	15.495	31.659	6.294	4.1016	0.19881	0.65173	10433	15557	4262.2	0.66123	0.67062	0.026498303	108.36	14.079	14.711	36.571	4.2058	3.3079	0.115	0.7865	26	0.23489	148.6	5.7154	0	0	0	0	0	0	0	1	2	4	4
Secale_segetale_G052_016	Not used	valid	Not used	G052	Secale	Secale_segetale	Secale_segetale	6644.8	18916	3959.3	0.35129	0.013409412	96.83	21.655	14.03	28.219	5.0345	2.9784	0.17841	0.59162	3682.6	7220.6	2471.2	0.55421	0.51002	0.016938952	91.079	10.021	12.248	30.107	2.6597	2.358	0.088341	0.88657	32	0.33048	139.3	4.3531	0	0	0	0	0	0	0	0	0	1	3
Secale_segetale_G052_017	Not used	valid	Not used	G052	Secale	Secale_segetale	Secale_segetale	6350.7	13999	3225.2	0.45365	0.022660754	91.196	19.461	14.869	25.413	4.3247	3.2092	0.17017	0.74207	3908.4	6345.2	2424.7	0.61542	0.61596	0.020198778	87.673	10.819	11.492	25.506	2.8523	2.3933	0.11183	0.83907	27	0.29606	95.8	3.5481	0	0	0	0	0	0	0	0	0	0	0
Secale_segetale_G052_018	train	test	Not used	G052	Secale	Secale_segetale	Secale_segetale	7733.5	24169	5156.1	0.31997	0.008224118	164.21	21.154	11.105	45.589	4.5395	2.2773	0.099574	0.5017	4241.6	8463.8	3283.9	0.54847	0.50128	0.009576146	157.8	8.6103	10.404	45.567	2.1577	2.0617	0.047353	0.95549	57	0.34711	223.2	3.9158	0	0	0	0	0	0	0	0	0	1	4
Secale_segetale_G052_019	Not used	valid	Not used	G052	Secale	Secale_segetale	Secale_segetale	5261	14865	4053.6	0.35391	0.007832764	125.9	21.811	8.2696	36.458	4.7738	1.8568	0.13094	0.38892	3095.4	5720.6	2406.2	0.58836	0.5411	0.012964015	121.89	6.884	10.011	37.535	2.1529	2.0563	0.057356	0.95514	39	0.30976	207.5	5.3205	0	0	0	0	0	0	0	0	0	0	4
Secale_segetale_G052_020	train	train	Not used	G052	Secale	Secale_segetale	Secale_segetale	14092	30620	5710.3	0.46023	0.020103405	95.868	31.757	15.912	27.135	7.4019	4.0306	0.27278	0.54452	8955	15027	3808.5	0.63545	0.60545	0.027363423	91.823	15.163	15.764	30.258	4.2132	3.5507	0.13924	0.84275	25	0.26078	142	5.68	0	0	0	0	0	0	1	2	5	6	8
Secale_strictum_G041_001	Not used	test	Not used	G041	Secale	Secale_strictum	Secale_strictum	3002.8	9426.8	2511.7	0.31854	0.010726317	84.18	21.248	8.4594	23.507	4.4277	1.9203	0.18836	0.43374	1768.6	2648.3	1483	0.589	0.66794	0.018077439	79.832	6.7623	7.677	24.772	1.948	1.7225	0.078638	0.8842	28	0.33262	134	4.7857	0	0	0	0	0	0	0	0	0	2	2
Secale_strictum_G041_002	train	train	Not used	G041	Secale	Secale_strictum	Secale_strictum	2566.5	7245.2	2272	0.35423	0.010586653	69.69	20.56	8.9538	19.187	4.5276	1.8828	0.23596	0.41588	1499	2142.1	1222.5	0.58408	0.6998	0.023182367	65.91	6.1415	7.8269	18.972	1.9779	1.7459	0.10425	0.88267	26	0.37308	122.9	4.7269	0	0	0	0	0	0	0	0	0	0	1
Secale_strictum_G041_003	valid	train	Not used	G041	Secale	Secale_strictum	Secale_strictum	2900.4	8849.4	2457.2	0.32775	0.010687974	65.949	19.638	10.463	18.837	4.5706	2.2378	0.24263	0.48962	1490.1	2828.7	1226.6	0.51375	0.52677	0.022678957	60.487	7.4526	9.3929	18.905	2.18	2.0222	0.11531	0.92764	32	0.48523	128.7	4.0219	0	0	0	0	0	0	0	0	0	1	2
Secale_strictum_G041_004	train	valid	Not used	G041	Secale	Secale_strictum	Secale_strictum	2781.4	7183.2	2247.3	0.38721	0.012848276	71.476	17.333	8.6445	21.055	4.0474	1.9542	0.19223	0.48291	1731.6	2472.7	1330.9	0.62256	0.70029	0.023975077	68.895	6.9309	8.0819	21.646	2.0523	1.8574	0.094814	0.90503	28	0.39174	121.5	4.3393	0	0	0	0	0	0	0	0	0	0	0
Secale_strictum_G041_005	Not used	valid	Not used	G041	Secale	Secale_strictum	Secale_strictum	2765.4	6887	2212.4	0.40154	0.013311472	69.357	18.615	8.8671	19.455	4.0173	2.0612	0.20649	0.51305	1593.2	2661.4	1324.6	0.57609	0.59863	0.020586735	66.452	7.4373	7.8821	19.602	2.0862	1.7946	0.10643	0.86021	29	0.41812	106.4	3.669	0	0	0	0	0	0	0	0	0	0	0
Secale_strictum_G041_006	Not used	valid	Not used	G041	Secale	Secale_strictum	Secale_strictum	1670.4	5416.4	1597	0.30839	0.012913006	57.101	17.227	8.8514	16.123	3.6751	1.9271	0.22794	0.52429	795.27	1367.2	904.95	0.4761	0.58192	0.016086315	54.223	6.3755	7.1823	14.913	1.89	1.4849	0.12674	0.78567	21	0.36777	82.5	3.9286	0	0	0	0	0	0	0	0	0	0	0
Secale_strictum_G041_007	Not used	train	Not used	G041	Secale	Secale_strictum	Secale_strictum	2448	8526.5	1996.7	0.28711	0.014190101	70.221	19.736	10.529	21.22	4.0082	2.1558	0.18889	0.53787	1419.5	2485.2	1282.2	0.57985	0.57119	0.018017918	64.692	8.135	8.0721	19.558	1.9378	1.715	0.099081	0.88499	28	0.39874	91	3.25	0	0	0	0	0	0	0	0	0	0	0
Secale_strictum_G041_008	train	train	Not used	G041	Secale	Secale_strictum	Secale_strictum	5582.3	14463	3766.7	0.38598	0.010991181	129.27	19.387	10.848	35.165	4.0681	2.3145	0.11569	0.56898	3467	5797.1	2529.4	0.62107	0.59842	0.01400091	126.16	8.7121	10.002	36.406	2.311	2.0052	0.06348	0.86766	33	0.25527	145.1	4.397	0	0	0	0	0	0	0	0	0	0	0
Secale_strictum_G041_009	train	test	Not used	G041	Secale	Secale_strictum	Secale_strictum	5222.4	13503	3972.9	0.38676	0.0081982	153.45	15.972	9.4878	44.001	3.4019	1.9818	0.077313	0.58258	3166.5	6654.5	2644.9	0.60632	0.47584	0.010214858	152.43	7.778	7.5094	46.47	1.9598	1.6761	0.042174	0.85525	46	0.29976	174.5	3.7935	0	0	0	0	0	0	0	0	0	0	0
Secale_strictum_G041_010	Not used	train	Not used	G041	Secale	Secale_strictum	Secale_strictum	4313.1	9927.9	2587.5	0.43444	0.020241333	62.24	22.181	11.933	17.325	5.2488	2.8341	0.30296	0.53996	2492.4	3588.3	1461.8	0.57788	0.69461	0.037486314	49.582	10.013	11.249	13.883	2.9841	2.6246	0.21495	0.87953	21	0.33741	95.5	4.5476	0	0	0	0	0	0	0	0	0	0	2
Secale_strictum_G041_011	Not used	test	Not used	G041	Secale	Secale_strictum	Secale_strictum	4328.3	10319	2923	0.41946	0.014139999	68.925	22.059	10.448	19.875	5.3532	2.297	0.26934	0.42914	2661.7	4160.1	1664.8	0.61494	0.63981	0.028942306	66.056	10.716	9.6982	21.042	2.6358	2.2727	0.12527	0.86223	26	0.37722	129.4	4.9769	0	0	0	0	0	0	0	0	0	0	0
Secale_strictum_G041_012	train	train	Not used	G041	Secale	Secale_strictum	Secale_strictum	3779.3	11732	2913.1	0.32213	0.010890747	61.443	27.673	12.156	17.444	6.2813	2.4242	0.36008	0.38589	1448.1	3244.8	1416.6	0.38318	0.44629	0.013904537	57.789	10.023	10.763	19.388	2.3913	2.1927	0.12334	0.91692	24	0.39061	129.4	5.3917	0	0	1	2	2	2	2	3	3	3	4
Secale_strictum_G041_013	train	test	Not used	G041	Secale	Secale_strictum	Secale_strictum	2546.9	6973.6	1862.5	0.36522	0.018925008	59.402	21.303	8.9053	17.76	4.2898	2.2451	0.24154	0.52339	1569.1	2510.3	1134.5	0.61608	0.62506	0.031782559	49.954	8.4865	9.8225	16.378	2.3108	2.1157	0.14109	0.91556	20	0.33669	83.2	4.16	0	0	0	0	0	0	0	0	0	0	0
Secale_strictum_G041_014	Not used	train	Not used	G041	Secale	Secale_strictum	Secale_strictum	2370.9	7045.8	2140.3	0.3365	0.010806962	76.866	17.619	8.6465	21.495	3.8392	1.898	0.17861	0.49436	1487.5	2250.9	1291	0.6274	0.66085	0.019383685	74.402	7.3669	6.9902	21.255	2.0478	1.5781	0.096342	0.77064	31	0.4033	127.6	4.1161	0	0	0	0	0	0	0	0	0	0	0
Secale_strictum_G041_015	test	train	Not used	G041	Secale	Secale_strictum	Secale_strictum	4660	11454	3251.8	0.40684	0.011904235	83.29	20.36	9.8059	23.851	4.7655	2.3643	0.1998	0.49612	2738.2	3954.6	1829.7	0.58759	0.69242	0.023072348	79.048	8.1282	8.2929	21.992	2.595	2.0206	0.118	0.77863	32	0.3842	145	4.5312	0	0	0	0	0	0	0	0	0	0	0
Secale_strictum_G041_016	valid	train	Not used	G041	Secale	Secale_strictum	Secale_strictum	4454.8	11636	3302.1	0.38286	0.010389314	84.713	22.043	9.5042	24.231	5.0746	2.1335	0.20943	0.42053	2298.3	3943.3	1765	0.5159	0.58285	0.018108415	80.42	8.1085	9.8142	23.39	2.2679	2.034	0.096962	0.89687	35	0.41316	158.4	4.5257	0	0	0	0	0	0	0	0	0	1	4
Secale_strictum_G041_017	Not used	train	Not used	G041	Secale	Secale_strictum	Secale_strictum	7552.5	24990	5474.7	0.30222	0.006552418	148.57	22.938	11.518	42.921	5.0202	2.1618	0.11696	0.43064	4359.5	7288.1	3069.8	0.57722	0.59816	0.012383524	143.9	8.2647	8.6454	43.14	2.2578	2.1027	0.052336	0.93132	46	0.30961	251	5.4565	0	0	0	0	0	0	0	0	0	1	6
Secale_strictum_G041_018	Not used	train	Not used	G041	Secale	Secale_strictum	Secale_strictum	2049.5	7512	2009.4	0.27283	0.00975883	78.372	19.329	8.2053	23.082	3.7588	1.7292	0.16284	0.46003	1206.9	1748.6	1157.9	0.58889	0.69023	0.017686037	75.936	6.2302	5.7878	21.427	1.8201	1.4508	0.084946	0.79711	29	0.37003	124.8	4.3034	0	0	0	0	0	0	0	0	0	0	0
Secale_strictum_G041_019	train	test	Not used	G041	Secale	Secale_strictum	Secale_strictum	1958.7	6332.8	1685.1	0.3093	0.015113322	54.875	22.266	8.6091	16.256	4.4681	1.8659	0.27486	0.41764	1195.5	1922	1013.4	0.61033	0.62201	0.025885561	49.973	8.7881	6.7446	16.881	2.0492	1.8586	0.12139	0.907	21	0.38269	91.5	4.3571	0	0	0	0	0	0	0	0	0	1	1
Secale_strictum_G041_020	train	train	Not used	G041	Secale	Secale_strictum	Secale_strictum	3525.4	8263.6	2439.7	0.42662	0.016132759	92.753	15.034	10.016	26.248	3.0746	2.3684	0.11714	0.77035	2390.8	3970.3	1855.3	0.67816	0.60196	0.016871169	90.406	8.5758	8.2107	25.243	2.306	1.9162	0.091353	0.83095	32	0.345	95.3	2.9781	0	0	0	0	0	0	0	0	0	0	0
Secale_sylvestre_G038_001	train	test	Not used	G038	Secale	Secale_sylvestre	Secale_sylvestre	6917	12851	3591.4	0.53826	0.019469076	90.609	19.293	10.606	26.02	4.9536	2.6964	0.19038	0.5443	4626.8	6739.3	2500.4	0.6689	0.68655	0.02581274	89.582	9.2501	11.039	28.057	3.21	2.3751	0.11441	0.73991	28	0.30902	132.8	4.7429	0	0	0	0	0	0	0	0	0	0	0
Secale_sylvestre_G038_002	Not used	test	Not used	G038	Secale	Secale_sylvestre	Secale_sylvestre	4011.4	9080.5	2465.3	0.44176	0.020243413	55.518	20.863	11.291	16.435	5.1371	2.7789	0.31256	0.54104	1990.2	4177	1486	0.49614	0.47643	0.022752972	53.571	9.808	11.328	18.504	2.7774	2.2428	0.1501	0.80753	17	0.30621	86.4	5.0824	0	0	0	0	0	0	0	0	0	0	1
Secale_sylvestre_G038_003	Not used	train	Not used	G038	Secale	Secale_sylvestre	Secale_sylvestre	3178.2	6482.7	2230.7	0.49025	0.017152999	91.311	12.903	7.3895	27.001	3.0775	2.0641	0.11398	0.67073	2066.9	3436.3	1719.7	0.65032	0.60149	0.015833684	91.153	6.8975	7.8249	27.957	2.0263	1.7165	0.072477	0.84713	23	0.25189	76.4	3.3217	0	0	0	0	0	0	0	0	0	0	0
Secale_sylvestre_G038_004	train	train	Not used	G038	Secale	Secale_sylvestre	Secale_sylvestre	5068.3	9069.6	2841.6	0.55882	0.021102646	90.11	14.903	9.7854	25.755	3.7243	2.6184	0.1446	0.70303	3581.4	5334.6	2234.5	0.70664	0.67135	0.021670339	89.042	9.2853	9.0972	26.322	2.7956	2.107	0.10621	0.7537	24	0.26634	89.8	3.7417	0	0	0	0	0	0	0	0	0	0	0
Secale_sylvestre_G038_005	train	train	Not used	G038	Secale	Secale_sylvestre	Secale_sylvestre	5759.6	10550	3352	0.54592	0.01660251	116.16	15.549	8.5284	33.079	3.7526	2.3064	0.11344	0.61474	4152.2	5966.7	2629.8	0.72092	0.69583	0.017868557	115.28	7.32	8.8676	34.339	2.6036	2.07	0.075822	0.79506	31	0.26687	118.9	3.8355	0	0	0	0	0	0	0	0	0	0	0
Secale_sylvestre_G038_006	train	train	Not used	G038	Secale	Secale_sylvestre	Secale_sylvestre	3378.8	7301	2208.3	0.46278	0.019982595	63.616	17.626	8.6493	18.601	4.3943	2.3826	0.23624	0.54226	1852.6	2827.7	1366.2	0.5483	0.65516	0.025370066	60.152	7.7045	8.813	19.611	2.3259	1.803	0.1186	0.77518	14	0.22007	77.4	5.5286	0	0	0	0	0	0	0	0	0	0	0
Secale_sylvestre_G038_007	Not used	valid	Not used	G038	Secale	Secale_sylvestre	Secale_sylvestre	2293.8	7181.9	1883.3	0.31938	0.014847513	65.471	17.712	10.652	18.905	3.5841	2.2914	0.18958	0.63929	1104	1635.2	1081.2	0.4813	0.67549	0.018176956	59.35	7.2506	5.6896	17.683	1.9763	1.4433	0.11176	0.7303	21	0.32075	82.3	3.919	0	0	0	0	0	0	0	0	0	0	0
Secale_sylvestre_G038_008	train	train	Not used	G038	Secale	Secale_sylvestre	Secale_sylvestre	4462.8	8590.9	2377.2	0.51948	0.027945945	56.242	17.486	12.362	15.756	4.5572	3.2944	0.28924	0.72291	2745	4163.7	1594.6	0.61508	0.65925	0.035029226	54.02	10.528	10.21	16.709	3.023	2.2117	0.18093	0.73161	16	0.28449	61.9	3.8687	0	0	0	0	0	0	0	0	0	0	0
Secale_sylvestre_G038_009	train	train	Not used	G038	Secale	Secale_sylvestre	Secale_sylvestre	6804.5	11782	3046.2	0.57754	0.030875807	58.843	22.449	14.98	16.42	5.7724	3.6881	0.35155	0.63898	4368.9	5674.6	2001.5	0.64206	0.7699	0.044872322	56.125	12.479	12.778	17.692	3.7814	2.8004	0.21374	0.74057	25	0.42486	86.2	3.448	0	0	0	0	0	0	0	0	0	0	0
Secale_sylvestre_G038_010	Not used	test	Not used	G038	Secale	Secale_sylvestre	Secale_sylvestre	3628.3	5540.1	1799.6	0.65493	0.04257744	46.614	14.761	12.528	13.635	3.8952	3.4061	0.28569	0.87447	2733.6	3541.5	1458.4	0.75341	0.77199	0.045408911	45.58	11.286	10.03	14.05	3.0292	2.5655	0.2156	0.84692	14	0.30034	38.8	2.7714	0	0	0	0	0	0	0	0	0	0	0
Secale_sylvestre_G038_011	test	train	Not used	G038	Secale	Secale_sylvestre	Secale_sylvestre	1548.1	4008.9	1380.2	0.38616	0.017181975	43.342	16.553	8.1732	12.523	4.0384	1.9286	0.32248	0.47758	782.71	1350.6	768	0.5056	0.57955	0.025492899	41.267	6.437	8.2742	13.028	1.8799	1.4552	0.1443	0.77405	19	0.43838	68.8	3.6211	0	0	0	0	0	0	0	0	0	0	0
Secale_sylvestre_G038_012	train	valid	Not used	G038	Secale	Secale_sylvestre	Secale_sylvestre	2380	3905.7	1399.4	0.60935	0.03896094	41.55	14.756	8.3851	12.722	3.7926	2.6074	0.29811	0.68757	1893.5	2531.4	1122.1	0.7956	0.74798	0.047834039	40.658	8.1885	10.313	12.671	2.9983	2.2624	0.23662	0.75458	18	0.43321	47.4	2.6333	0	0	0	0	0	0	0	0	0	0	0
Secale_sylvestre_G038_013	train	test	Not used	G038	Secale	Secale_sylvestre	Secale_sylvestre	6803.5	10968	3154.6	0.62029	0.027792845	81.466	17.156	10.946	23.109	4.6385	3.0976	0.20072	0.66793	4618	6254.8	2405	0.67876	0.73831	0.028897731	78.853	10.928	10.689	23.956	3.2942	2.4869	0.13751	0.75494	18	0.22095	84.6	4.7	0	0	0	0	0	0	0	0	0	0	0
Secale_sylvestre_G038_014	valid	test	Not used	G038	Secale	Secale_sylvestre	Secale_sylvestre	3586.4	6700.5	2439.2	0.53524	0.016706149	76.785	18.397	6.8866	22.194	4.3789	1.9525	0.1973	0.44597	2299.4	3407.9	1650.2	0.64115	0.67475	0.0221779	74.623	6.5117	9.2477	23.584	2.2951	1.8925	0.097319	0.82457	23	0.29954	103.6	4.5043	0	0	0	0	0	0	0	0	0	0	0
Secale_sylvestre_G038_015	Not used	train	Not used	G038	Secale	Secale_sylvestre	Secale_sylvestre	3015.5	5771.5	1969.1	0.52249	0.022450007	68.969	14.084	7.8327	20.194	3.4849	2.277	0.17257	0.65342	2024.7	3045.9	1452.2	0.67143	0.66474	0.025231507	67.421	7.0068	8.5069	20.76	2.2609	1.9123	0.1089	0.84583	19	0.27549	72	3.7895	0	0	0	0	0	0	0	0	0	0	0
Secale_sylvestre_G038_016	test	train	Not used	G038	Secale	Secale_sylvestre	Secale_sylvestre	3648.2	7096	2218.4	0.51412	0.022979408	53.265	20.112	9.4977	15.008	5.0179	2.5423	0.33435	0.50664	2156.4	3334.5	1359.8	0.59109	0.64674	0.034860584	50.819	8.6248	10.492	16.611	2.8891	2.1758	0.17393	0.75311	18	0.33793	82	4.5556	0	0	0	0	0	0	0	0	0	0	0
Secale_sylvestre_G038_017	train	test	Not used	G038	Secale	Secale_sylvestre	Secale_sylvestre	2991.5	6259.8	1988	0.47789	0.021469899	50.961	19.058	8.4386	15.166	4.7211	2.3957	0.31131	0.50752	1452.8	2325.8	1166.1	0.48564	0.62462	0.025090274	48.175	7.3302	9.278	15.399	2.4266	1.787	0.15758	0.73642	15	0.29434	76	5.0667	0	0	0	0	0	0	0	0	0	0	0
Secale_sylvestre_G038_018	Not used	valid	Not used	G038	Secale	Secale_sylvestre	Secale_sylvestre	4882.7	10385	3018	0.47016	0.016347957	92.127	14.816	10.487	26.702	3.8047	2.7494	0.14249	0.7227	3859.8	6201	2363.7	0.7905	0.62245	0.021264426	91.555	9.4336	9.3866	28.523	2.8327	2.1044	0.09931	0.7429	24	0.26051	83.5	3.4792	0	0	0	0	0	0	0	0	0	0	0
Secale_sylvestre_G038_019	Not used	valid	Not used	G038	Secale	Secale_sylvestre	Secale_sylvestre	3334.7	6516.6	1889.1	0.51172	0.031092083	46.783	17.137	11.712	12.977	4.4932	3.1647	0.34624	0.70422	1928.1	2519.4	1204.4	0.57821	0.76537	0.040109569	43.603	10.056	9.0444	13.101	2.7841	2.2471	0.2125	0.80712	15	0.32063	58.6	3.9067	0	0	0	0	0	0	0	0	0	0	0
Secale_sylvestre_G038_020	Not used	train	Not used	G038	Secale	Secale_sylvestre	Secale_sylvestre	4954.8	9437.9	2562.1	0.52499	0.027514723	63.801	18.314	11.621	19.384	4.3838	3.1478	0.22616	0.71812	3217.2	4962.7	1927	0.6493	0.64829	0.027265414	63.275	11.019	10.163	20.319	2.9689	2.296	0.14612	0.77335	17	0.26645	67.1	3.9471	0	0	0	0	0	0	0	0	0	0	0
Secale_sylvestre_G049_001	Not used	Not used	Not used	G049	Secale	Secale_sylvestre	Secale_sylvestre	1801.8	7918.9	1815	0.22753	0.010234919	58.95	24.452	11.154	16.87	5.1261	2.0114	0.30387	0.39239	655.46	1890.2	891.47	0.36378	0.34676	0.011430713	54.537	9.5542	7.1495	20.225	1.958	1.7349	0.09681	0.88606	19	0.32231	106.7	5.6158	0	0	0	0	0	0	2	2	3	3	5
Secale_sylvestre_G049_002	train	Not used	Not used	G049	Secale	Secale_sylvestre	Secale_sylvestre	7512.8	20471	4521.5	0.36699	0.011509519	144.76	17.52	13.542	40.505	3.6132	3.0492	0.089205	0.84398	5052.3	8703.6	3317.8	0.6725	0.58051	0.013174337	142.66	9.8622	9.2113	41.191	2.357	2.2186	0.057221	0.9413	48	0.33158	157.8	3.2875	0	0	0	0	0	0	0	0	0	0	0
Secale_sylvestre_G049_003	Not used	Not used	Not used	G049	Secale	Secale_sylvestre	Secale_sylvestre	4182.9	12468	3013.3	0.33551	0.012053939	81.217	25.863	10.543	22.111	5.4974	2.2826	0.24862	0.41525	1883.5	4126	1661	0.45028	0.45649	0.014592291	76.591	8.6197	9.8055	24.931	2.2518	1.867	0.090323	0.82909	21	0.25857	124.1	5.9095	0	0	0	0	0	0	1	1	3	6	6
Secale_sylvestre_G049_004	train	Not used	Not used	G049	Secale	Secale_sylvestre	Secale_sylvestre	4153.6	16721	3450.3	0.24841	0.007917351	140.7	18.764	9.9657	41.234	3.6791	2.0744	0.089225	0.56399	2126.5	4995.9	2347.3	0.51196	0.42566	0.006590617	135.68	7.1878	7.4005	40.814	1.7691	1.5422	0.043346	0.87175	36	0.25587	160.3	4.4528	0	0	0	0	0	0	0	0	0	0	1
Secale_sylvestre_G049_005	train	Not used	Not used	G049	Secale	Secale_sylvestre	Secale_sylvestre	7264.4	25810	4826.6	0.28146	0.008846606	112.37	28.646	14.738	32.03	6.311	2.6501	0.19703	0.41992	2534.7	4940.1	2283.7	0.34892	0.51309	0.010168037	106	9.8904	8.1623	35.075	2.0656	1.8898	0.058891	0.91491	30	0.26699	191.4	6.38	0	0	0	0	0	1	4	7	8	11	14
Secale_sylvestre_G049_006	train	Not used	Not used	G049	Secale	Secale_sylvestre	Secale_sylvestre	2990.4	10251	2328.5	0.29173	0.013351528	55.201	30.835	11.314	14.869	6.6465	2.3223	0.447	0.34939	1242.8	2908.8	1111.2	0.41559	0.42726	0.021219098	50.636	12.222	8.6532	17.906	2.3926	2.2637	0.13362	0.94611	21	0.38043	117.7	5.6048	0	0	0	0	1	1	4	4	5	5	5
Secale_sylvestre_G049_007	Not used	Not used	Not used	G049	Secale	Secale_sylvestre	Secale_sylvestre	8024.4	21447	4907.2	0.37416	0.01027129	170.52	18.664	11.087	49.919	3.9589	2.3615	0.079306	0.59654	5470.7	10442	3686.8	0.68176	0.52394	0.011257402	165.54	10.331	10.18	49.184	2.3259	2.204	0.047291	0.94757	49	0.28735	186.1	3.798	0	0	0	0	0	0	0	0	0	0	0
Secale_sylvestre_G049_008	train	Not used	Not used	G049	Secale	Secale_sylvestre	Secale_sylvestre	6198.1	16956	4706.6	0.36555	0.006945386	203.2	14.998	9.1399	57.816	3.1028	1.9137	0.053668	0.61677	4242.2	7076.6	3500.2	0.68443	0.59945	0.007910516	201.38	7.1995	8.72	58.609	1.8542	1.6941	0.031637	0.91365	58	0.28543	210.1	3.6224	0	0	0	0	0	0	0	0	0	0	0
Secale_sylvestre_G049_009	Not used	Not used	Not used	G049	Secale	Secale_sylvestre	Secale_sylvestre	3271.8	8370	2231.3	0.39089	0.01816355	62.101	21.445	10.507	17.01	4.9879	2.3386	0.29323	0.46886	1636.7	2597.7	1368.6	0.50026	0.62985	0.019697435	56.965	9.486	7.9329	18.042	2.2944	2.1786	0.12717	0.94955	19	0.30595	89.2	4.6947	0	0	0	0	0	0	0	0	0	0	0
Secale_sylvestre_G049_010	Not used	Not used	Not used	G049	Secale	Secale_sylvestre	Secale_sylvestre	5097.4	12514	3373.2	0.40732	0.012760635	125.6	17.814	9.3782	35.847	3.5906	2.241	0.10016	0.62421	2880.5	5608.4	2430.7	0.5651	0.51361	0.010890374	122.76	8.1108	7.8701	39.045	2.1261	1.8252	0.054454	0.85846	29	0.23088	122.1	4.2103	0	0	0	0	0	0	0	0	0	0	0
Secale_sylvestre_G049_011	train	Not used	Not used	G049	Secale	Secale_sylvestre	Secale_sylvestre	6759.4	21354	4624.4	0.31654	0.008708658	179.01	18.383	10.933	52.308	3.4948	2.2425	0.066813	0.6417	4408.7	8608.9	3520.2	0.65224	0.51215	0.008398857	176.67	9.456	8.1035	52.379	2.1739	1.7334	0.041503	0.79738	40	0.22346	174.8	4.37	0	0	0	0	0	0	0	0	0	0	0
Secale_sylvestre_G049_012	train	Not used	Not used	G049	Secale	Secale_sylvestre	Secale_sylvestre	2217.6	6391.6	1716.9	0.34696	0.018316081	46.628	21.596	10.277	12.978	4.9953	2.4226	0.38492	0.48497	789.59	1611.8	848.15	0.35605	0.48989	0.019261336	39.807	8.1972	8.4617	14.088	1.9209	1.703	0.13634	0.8866	19	0.40748	80.8	4.2526	0	0	0	0	0	0	0	0	0	0	4
Secale_sylvestre_G049_013	train	Not used	Not used	G049	Secale	Secale_sylvestre	Secale_sylvestre	2523.5	8394.4	2114.5	0.30062	0.012696519	79.059	19.383	9.6179	21.959	4.0347	2.0084	0.18373	0.49791	1050.3	2493.3	1291.5	0.4162	0.42109	0.009652607	77.81	7.2185	6.4501	25.246	1.7851	1.3945	0.07071	0.7812	18	0.22768	104.1	5.7833	0	0	0	0	0	0	0	0	0	0	2
Secale_sylvestre_G049_014	valid	Not used	Not used	G049	Secale	Secale_sylvestre	Secale_sylvestre	5221.2	15846	3356	0.3295	0.013594897	73.57	31.979	14.18	19.192	6.8872	2.8238	0.35886	0.41	2044.8	4389.9	1599.1	0.39164	0.4658	0.019274181	63.798	11.579	12.102	21.846	2.4629	2.3849	0.11274	0.9683	23	0.31263	137	5.9565	0	0	0	1	3	4	5	5	5	7	6
Secale_sylvestre_G049_015	train	Not used	Not used	G049	Secale	Secale_sylvestre	Secale_sylvestre	4988.8	18705	3565.4	0.26671	0.010350672	106.28	23.491	12.238	31.841	4.9227	2.4108	0.1546	0.48975	2619	5976.6	2136.1	0.52498	0.43815	0.013265004	103.86	9.9526	10.365	33.115	2.2319	2.0001	0.067397	0.89617	34	0.31991	159.1	4.6794	0	0	0	0	0	0	0	0	1	2	6
Secale_sylvestre_G049_016	test	Not used	Not used	G049	Secale	Secale_sylvestre	Secale_sylvestre	4840.7	15946	3137.5	0.30357	0.014300995	84.393	25.909	12.942	24.662	5.2141	2.7648	0.21143	0.53024	2150.1	4833.9	1916.6	0.44417	0.44479	0.012377245	83.415	9.0867	9.4521	27.326	2.3186	1.9549	0.084851	0.84313	19	0.22514	111.7	5.8789	0	0	0	0	0	0	0	1	2	2	5
Secale_sylvestre_G049_017	Not used	Not used	Not used	G049	Secale	Secale_sylvestre	Secale_sylvestre	7127.9	18985	4243.8	0.37545	0.012530246	128.83	21.656	11.511	35.889	4.618	2.6226	0.12867	0.56795	4372.7	7988.7	2879	0.61347	0.54737	0.015103427	121.63	9.1857	10.83	36.65	2.5203	2.1618	0.068768	0.85773	35	0.27168	157	4.4857	0	0	0	0	0	0	0	0	0	1	2
Secale_sylvestre_G049_018	Not used	Not used	Not used	G049	Secale	Secale_sylvestre	Secale_sylvestre	2989.2	7724.6	2327.1	0.38698	0.013364907	91.552	14.224	8.4525	26.249	3.4772	1.947	0.13247	0.56001	1695.8	3316.8	1611.8	0.56729	0.51123	0.012945443	89.786	6.9796	8.5265	27.64	1.9039	1.5858	0.068883	0.83289	22	0.2403	98.6	4.4818	0	0	0	0	0	0	0	0	0	0	0
Secale_sylvestre_G049_019	Not used	Not used	Not used	G049	Secale	Secale_sylvestre	Secale_sylvestre	4422.2	12836	2801.7	0.34452	0.016761504	93.115	17.06	15.135	27.254	3.6429	2.7283	0.13366	0.74894	2600	5223.7	1988.2	0.58795	0.49775	0.016213158	90.8	9.7128	9.6217	27.479	2.4301	1.8641	0.088436	0.76708	26	0.27922	100.8	3.8769	0	0	0	0	0	0	0	0	0	0	0
Secale_sylvestre_G049_020	train	Not used	Not used	G049	Secale	Secale_sylvestre	Secale_sylvestre	4736.1	18756	3758.8	0.25251	0.007961505	104.35	26.292	11.575	29.809	5.4904	2.2468	0.18418	0.40922	1641.9	4419.2	1873.6	0.34668	0.37154	0.007726164	92.377	8.2613	10.53	31.513	1.9559	1.797	0.062066	0.91877	27	0.25874	168.9	6.2556	0	0	0	0	0	0	0	2	3	7	10
Secale_vavilovii_G043_001	train	Not used	Not used	G043	Secale	Secale_vavilovii	Secale_vavilovii	7437.2	19770	4586.3	0.37618	0.010807685	133.13	19.039	13.841	38.51	4.2613	2.7836	0.11066	0.65323	4816	6892.1	2989.3	0.64756	0.69878	0.016366868	130.79	9.6923	9.3982	38.619	2.5576	2.2272	0.066226	0.87084	50	0.37557	189.7	3.794	0	0	0	0	0	0	0	0	0	0	0
Secale_vavilovii_G043_002	train	Not used	Not used	G043	Secale	Secale_vavilovii	Secale_vavilovii	3679.7	14090	3477.5	0.26116	0.006069103	133.74	17.621	9.0895	38.176	3.8708	1.7442	0.10139	0.45063	1846.7	3353.7	1955.7	0.50186	0.55065	0.008593837	127.86	8.2513	5.0599	37.218	1.5781	1.4182	0.042401	0.89868	50	0.37387	183.9	3.678	0	0	0	0	0	0	0	0	0	0	0
Secale_vavilovii_G043_003	train	Not used	Not used	G043	Secale	Secale_vavilovii	Secale_vavilovii	1963.9	5978.3	1741.7	0.32851	0.013760044	69.767	15.625	9.6114	19.807	3.2016	2.005	0.16164	0.62624	1097.5	1958.5	1130.8	0.55882	0.56037	0.015701921	68.425	6.2052	6.7743	21.585	1.6883	1.5011	0.078218	0.88909	27	0.387	87.6	3.2444	0	0	0	0	0	0	0	0	0	0	0
Secale_vavilovii_G043_004	train	Not used	Not used	G043	Secale	Secale_vavilovii	Secale_vavilovii	3019.2	8621.3	2440.9	0.3502	0.011815033	87.314	13.915	12.827	25.416	2.742	2.6264	0.10789	0.95775	1901.5	3199	1565.3	0.6298	0.59437	0.017770556	82.728	7.7212	8.2004	23.479	2.1159	1.7374	0.090122	0.82112	48	0.54974	126.1	2.6271	0	0	0	0	0	0	0	0	0	0	0
Secale_vavilovii_G043_005	train	Not used	Not used	G043	Secale	Secale_vavilovii	Secale_vavilovii	2223	6676.1	1916.7	0.33299	0.013228714	59.047	16.607	13.162	15.845	3.7205	2.5126	0.2348	0.67533	1072.9	1889.7	1060.1	0.48263	0.56776	0.0182129	55.873	6.6963	8.2949	18.909	1.7336	1.6545	0.091683	0.95436	29	0.49113	99.5	3.431	0	0	0	0	0	0	0	0	0	0	1
[truncated: 714 more rows]
[truncated: 29 more columns]
