# Supplementary material for: Elongate dendritic phytoliths as indicators for cereal identification and domestication: exploring a 3D morphometric approach
Source: Front Plant Sci. 2025 Oct 6;16:1643447. doi: 10.3389/fpls.2025.1643447 (PMC12535970; doi:10.3389/fpls.2025.1643447)
Supplement: Supplementary Data Sheet 3 — Pagel’s λ estimates for phylogenetic signal across 51 morphometric traits (geometric, branching, and PH traits). [file DataSheet3.csv]

lambda	logL	logL0	P	trait
0.582911095	-462.649229	-465.4227339	0.018512287	Volume
0.795611548	-503.037761	-507.5379979	0.002699096	ConvexHullVolume
0.788718224	-416.1553468	-420.1577758	0.004665202	SurfaceArea
0.067977196	71.97376579	72.42101006	1	Solidity
0.17966308	204.1524818	203.7663445	0.379514305	Sphericity
0.859570239	-203.2420797	-206.0430927	0.01793972	MaxLength
0.662911578	-134.4021477	-138.3227779	0.005106699	MaxWidth
0.87143027	-92.05440295	-104.7425098	4.72E-07	MaxHeight
0.858563052	-138.4029605	-140.8533642	0.026844142	PC1sd
0.670372058	-63.1160296	-66.8073131	0.00658591	PC2sd
0.790898857	-27.69294065	-37.13767936	1.39E-05	PC3sd
0.797820698	78.40138333	75.63239677	0.018608123	Elongation
0.754184708	55.74704798	49.93973891	0.000654355	Flatness
0.46488335	-442.0020509	-444.3038418	0.031905233	CoreVolume
0.593674471	-459.7318227	-461.9098157	0.036879107	CoreConvexHullVolume
0.690676563	-392.1718117	-395.5317328	0.009534606	CoreSurfaceArea
0.83139477	77.49199436	70.86445031	0.000271841	CoreOccupancy
0.878293061	76.90673106	72.50385236	0.003002815	CoreSolidity
0.627145017	191.6369091	187.9104361	0.006333271	CoreSphericity
0.862335052	-202.6462873	-205.3725644	0.019539738	CoreMaxLength
0.664080902	-92.04121357	-98.80991379	0.000233856	CoreMaxWidth
0.706359056	-97.09878076	-102.8276375	0.000711979	CoreMaxHeight
0.856390444	-139.1767535	-141.5751337	0.028513303	CorePC1sd
0.603623148	-31.51555199	-35.52974128	0.004605004	CorePC2sd
0.676245626	-23.84559939	-29.86102363	0.000523273	CorePC3sd
0.695170195	112.8216982	108.176369	0.002303254	CoreElongation
0.171462403	114.282809	112.3903741	0.051717937	CoreFlatness
0.1408661	-170.4842186	-170.7628254	0.45538512	DendriticNumber
0.55346064	66.45908692	65.67249775	0.209746041	DendriticDensity
0	-248.2285744	-248.2285744	1	DendriticTotalLength
0.978426291	-46.74285639	-56.44331631	1.06E-05	AverageDendriticLength
0.801272103	-204.1116058	-208.8168026	0.002157589	PH_1
0.782138145	-148.3724773	-153.2271332	0.001833366	PH_2
0.847555513	-133.5060069	-142.0224024	3.67E-05	PH_3
0	-105.8232161	-105.8232161	1	PH_4
0.700662414	-94.57798191	-94.85648769	0.455466845	PH_5
0.788567992	-98.79509843	-99.9269637	0.132434693	PH_6
0	-67.94687245	-67.94687378	0.998699655	PH_7
0.675440937	-60.85733117	-62.9624067	0.040182758	PH_8
0	-70.06177962	-70.06178283	0.997977056	PH_9
0	-57.71918403	-57.71917647	1	PH_10
0	-48.38269034	-48.38269033	1	PH_11
0.589037873	-52.84434691	-54.12490952	0.109520607	PH_12
0	-61.33105032	-61.33105101	0.999057222	PH_13
0	-48.98034339	-48.98034339	0.999994843	PH_14
0.485965288	-54.11360119	-54.20330413	0.671884307	PH_15
0.276065427	-33.01607788	-33.01607788	1	PH_16
0.688863327	-47.62176508	-48.91457378	0.107838353	PH_17
0	-34.75087516	-34.75093791	0.991061237	PH_18
0.356691832	-47.85543989	-47.95823322	0.650248751	PH_19
0	-37.5326432	-37.53297211	0.979537883	PH_20
